# Supplementary material for: The mature anther-preferentially expressed genes are associated with pollen fertility, pollen germination and anther dehiscence in rice
Source: BMC Genomics. 2015 Feb 19;16(1):101. doi: 10.1186/s12864-015-1305-y (PMC4340671; doi:10.1186/s12864-015-1305-y)
Supplement: Additional file 1: Table S1. — The Affymetrix microarray data of OsSTA genes in various tissues during rice life cycle and rice male reproductive process. [file 12864_2015_1305_MOESM1_ESM.xls]

## Sheet: Table S1a
Table S1. The Affymetrix microarray data of OsSTA genes in various tissues during rice life cycle.
VALUE = RMA intensity in log base 2 scale
Gene name	Probe set	germinating seed	plumule	radicle	seedling	shoot	root	stem	leaf	flag leaf	sheath	palea/lemma	spikelet	endosperm 1	endosperm 2	endosperm 3	panicle 1	panicle 2	panicle 3	panicle 4	panicle 5	stamen
OsSTA1	Os.33406.1.A1_x_at	5.2665	4.742	4.641	4.3925	4.4755	4.4965	5.062	4.7015	4.3835	4.537	5.4735	5.3645	6.9055	4.9425	4.8085	4.81167	4.88133	5.262	5.297	6.631	10.7475
OsSTA2	OsAffx.10896.1.S1_at	3.1825	3.2605	3.4095	3.172	3.0605	3.596	3.12	3.006	2.903	3.1145	3.306	3.1275	3.133	3.4975	3.165	3.34883	3.60983	3.46717	2.943	3.3545	6.682
OsSTA3	Os.4775.1.S1_at	9.9695	2.72	2.762	2.8355	2.858	2.5285	8.8015	2.8655	2.739	2.828	4.36	4.8845	8.58	11.997	7.6015	3.41717	8.71583	7.055	3.473	4.0615	3.2795
OsSTA4	OsAffx.23124.1.S1_at	5.1485	5.0955	5.4305	4.5235	4.2495	5.145	3.913	3.664	3.8145	3.613	5.35	5.427	5.1465	3.5445	3.1975	7.02883	6.551	5.863	6.8455	6.2495	11.271
OsSTA5	Os.54294.1.S1_at	4.0505	5.035	5.2805	4.669	4.974	6.58	5.9135	6.344	7.0555	6.228	6.9865	5.2055	5.655	5.222	6.46	5.571	5.37417	5.12517	5.7755	6.5605	10.9505
OsSTA6	Os.31630.2.S1_at	4.851	4.2305	4.5555	4.526	4.893	4.5415	5.295	5.6695	5.5475	5.3155	4.848	4.622	4.6875	5.226	5.2915	3.65683	4.29683	4.017	5.9035	5.1215	9.621
OsSTA7	Os.1411.1.S1_at	3.429	4.8575	5.3425	9.417	8.1145	3.945	4.4455	9.0645	6.3265	6.1575	9.503	5.098	3.662	3.277	5.382	4.60917	4.543	4.31183	6.0275	10.366	13.1455
OsSTA8	Os.33336.1.S1_at	8.167	9.0155	7.1405	7.9465	8.056	6.7275	4.5945	4.684	5.341	4.4485	7.391	5.647	4.908	4.4245	4.517	6.57517	6.36333	6.60883	8.359	7.567	12.019
OsSTA9	Os.6809.2.S1_x_at	8.4145	8.116	8.416	7.496	7.737	8.624	8.2785	8.107	8.038	8.586	9.1915	8.207	9.442	9.2835	9.4905	7.61467	7.96617	7.72533	8.5735	9.1255	13.024
OsSTA10	OsAffx.22199.2.S1_x_at	3.631	3.4865	3.274	3.355	3.318	3.4555	3.106	3.352	3.252	3.194	3.524	3.3735	3.499	3.8285	3.6825	3.20283	3.20317	3.534	3.176	3.489	7.2545
OsSTA11	Os.212.1.S1_at	6.819	5.8485	5.9215	5.2655	5.397	5.784	6.321	5.013	5.3545	5.788	6.835	6.681	8.057	5.651	4.865	6.53167	6.27867	6.03	6.213	6.2675	11.209
OsSTA12	Os.286.1.S1_a_at	8.1355	6.9115	7.834	9.1455	7.713	7.8175	7.6135	8.1695	6.6905	7.258	8.966	7.4335	6.934	6.22	6.295	7.58783	7.14083	6.613	7.5225	9.3955	12.556
OsSTA13	Os.34746.2.S1_at	3.5135	3.3125	3.6865	3.3395	3.1695	3.7885	3.1795	3.6295	3.423	3.614	3.7365	3.4275	3.903	3.7475	3.4855	3.54383	3.5625	3.43633	3.214	3.4755	9.774
OsSTA14	Os.34936.2.S1_x_at	3.6765	4.3795	4.081	4.1225	3.825	4.082	3.592	3.702	3.7115	3.6245	4.3315	4.001	4.085	4.3015	4.003	6.363	5.56733	5.3095	5.994	6.86	9.3235
OsSTA15	Os.34588.1.S1_at	5.513	5.932	6.0475	6.2275	5.846	5.9745	7.009	6.2295	6.2175	6.019	6.528	5.584	6.7095	6.9185	6.253	6.67267	6.898	6.59317	6.861	6.7615	10.22
OsSTA16	OsAffx.11356.1.S1_s_at	2.303	2.1985	2.3495	2.482	2.409	2.4075	2.4775	2.639	2.671	2.3785	2.4385	2.415	2.3975	2.321	2.32	2.4155	2.559	2.45417	2.607	2.9325	8.413
OsSTA17	OsAffx.21424.1.S1_at	3.8975	3.7175	3.926	3.629	3.6	3.818	3.3765	3.6795	3.4735	3.5385	3.5755	3.296	4.041	3.8145	3.6085	3.664	3.6695	3.63517	3.6715	4.6155	8.0605
OsSTA18	OsAffx.11406.1.S1_at	3.4755	3.3955	3.3725	3.601	3.363	3.4935	3.5935	3.467	3.24	3.415	3.701	3.428	3.517	3.745	3.4915	3.63233	3.45417	3.72867	3.217	3.577	6.859
OsSTA19	OsAffx.27081.1.S1_x_at	5.0395	4.9585	4.9935	5.0835	4.879	5.1495	4.867	5.023	4.9935	4.841	4.9745	4.9295	5.2535	5.144	5.235	4.78983	4.57067	4.90583	4.566	5.5555	8.567
OsSTA20	Os.33421.1.S1_at	5.221	4.578	4.6625	4.49	4.412	4.7625	4.6535	4.312	4.6485	4.3975	6.028	5.496	5.3685	4.929	4.84	5.4065	5.83483	5.6145	6.0045	6.978	9.9765
OsSTA21	OsAffx.11426.1.S1_at	4.284	3.9945	3.7865	3.6735	3.9375	3.832	3.672	3.7275	3.822	3.6795	4.0785	3.866	4.081	3.67	4.0845	3.82417	4.02817	3.99133	3.862	4.674	7.802
OsSTA22	Os.9136.2.A1_at	4.5195	4.229	4.3425	4.3665	4.28	4.4105	4.3605	4.7125	4.504	4.1365	4.2975	4.2185	4.3065	4.5235	4.462	4.24417	4.6355	4.44317	3.9305	4.914	8.1295
OsSTA23	OsAffx.21389.1.S1_s_at	4.382	4.1995	4.4505	4.0765	4.2775	4.182	5.033	4.213	4.509	4.3135	4.7915	4.829	4.827	4.608	4.219	4.67883	4.41333	4.92267	4.221	5.6245	8.2935
OsSTA24	Os.20214.1.S1_at	6.4375	7.3445	6.9255	5.95	5.81	6.3955	5.299	4.8765	5.2245	5.428	6.859	5.852	5.1005	5.1945	5.712	7.42117	7.20783	7.55017	7.4825	8.105	12.483
OsSTA25	OsAffx.23684.1.S1_x_at	4.7535	4.567	4.727	4.8295	4.49	4.8435	4.3895	4.1275	4.1905	4.716	4.8175	4.754	4.8935	4.804	4.6	4.56717	4.55833	4.761	4.4835	5.701	8.446
OsSTA26	OsAffx.11496.1.S1_at	4.2235	4.0955	3.8825	3.916	4.1535	3.973	3.838	3.8925	3.8565	3.8805	4.12	3.791	4.174	4.8375	4.323	3.51117	3.7785	3.7595	3.7785	4.223	7.3985
OsSTA27	Os.31637.1.S1_at	4.4195	4.2555	4.1355	4.1	4.0425	4.3695	4.0025	4.131	3.843	4.145	5.7175	4.129	4.398	4.341	4.349	4.14517	4.2015	4.25217	3.983	4.722	10.584
OsSTA28	Os.53943.1.S1_at	3.391	4.2995	3.3015	3.9615	4.2575	3.2655	4.4235	3.3385	3.3295	3.606	4.115	3.952	3.702	3.3605	3.0265	5.33117	4.90483	5.0235	5.2385	6.7335	9.42
OsSTA29	Os.8988.1.S1_at	3.1745	3.1385	2.8185	2.726	2.5725	2.544	2.741	2.6055	2.557	2.6875	5.244	5.096	7.1885	4.1115	3.245	4.49633	4.65	3.60783	3.7055	8.595	11.166
OsSTA30	Os.49305.2.S1_x_at	3.0795	3.042	2.9165	2.698	3.5835	3.067	3.734	3.369	3.0335	3.691	3.598	4.1905	5.1325	2.8735	3.013	4.47983	4.273	3.8805	2.9265	3.1425	8.019
OsSTA31	OsAffx.23761.2.S1_x_at	4.2035	4.781	4.1705	5.146	4.894	4.3725	4.3855	5.743	4.6265	4.2455	4.4705	4.1235	4.12	5.13	5.324	4.16767	4.088	4.1195	4.843	5.0455	9.72
OsSTA32	Os.16803.2.S1_x_at	4.588	4.4265	4.425	4.3835	4.348	4.495	4.2575	4.4325	4.4795	4.459	4.523	4.457	4.8875	4.939	4.592	4.313	4.32283	4.28917	4.268	4.273	8.252
OsSTA33	OsAffx.23802.1.S1_at	4.041	3.4835	3.7465	5.1335	4.579	3.7765	3.6065	4.235	3.919	4.0605	3.9555	3.7185	4.25	4.499	4.1375	3.29133	3.572	3.83867	3.5515	5.958	9.335
OsSTA34	Os.45897.1.S1_s_at	9.4665	8.7475	8.661	7.1385	8.17	8.6765	7.532	8.786	8.305	8.197	9.0765	8.2245	8.6165	9.6305	9.934	8.143	8.90233	8.72767	8.5475	8.221	12.6645
OsSTA35	Os.35025.2.S1_x_at	4.252	4.2895	4.3325	4.373	4.107	4.3265	3.9525	4.3925	3.852	4.203	4.49	4.292	4.265	4.37	4.289	3.85667	4.3255	4.5045	3.9815	4.8165	8.809
OsSTA36	Os.34462.1.S1_at	6.9605	8.1615	8.8575	6.817	7.6865	8.284	7.7175	8.441	9.456	7.4115	8.6015	7.689	8.859	7.8595	8.0945	7.62617	7.94683	7.19017	7.1825	9.686	12.924
OsSTA37	Os.29810.1.S1_at	3.28	3.0205	3.1505	2.853	2.9475	2.98	3.031	2.9385	3.008	2.9315	3.1985	2.9635	3.2385	3.747	3.004	2.89983	2.815	2.79633	2.69	4.327	8.813
OsSTA38	Os.24870.1.S1_at	6.2375	8.3215	7.561	7.421	7.532	7.545	6.375	7.424	7.244	6.473	7.879	7.332	8.5625	6.6745	6.6285	7.21117	7.17033	6.88417	6.9125	7.8735	11.624
OsSTA39	Os.23472.1.A1_at	2.4215	2.7955	4.269	3.204	2.901	3.8035	2.886	2.3785	2.498	2.516	3.1185	6.1815	3.5405	2.533	2.2595	2.71033	2.61833	2.72883	7.081	7.663	10.3425
OsSTA40	Os.37969.1.S1_at	3.3215	4.1225	4.6585	6.543	8.129	8.1865	4.616	9.129	9.844	6.2655	7.025	4.635	3.2815	3.507	8.1525	3.261	3.2855	3.1455	3.3255	9.399	12.823
OsSTA41	Os.34730.2.S1_x_at	3.7715	3.592	3.838	3.4865	3.3955	3.744	3.5495	3.4825	3.505	3.6275	5.15	3.472	3.8475	3.4755	3.5935	3.6285	3.8415	3.82217	3.3175	4.4865	11.256
OsSTA42	Os.31355.2.S1_x_at	4.5985	4.7	4.75	4.5365	4.4995	4.558	4.4385	4.4545	4.5615	4.4465	4.5435	4.521	4.8755	4.574	4.454	4.46483	4.57267	4.741	4.367	5.2635	7.604
OsSTA43	Os.18275.1.S1_at	3.02	3.129	3.128	3.1445	3.082	2.9485	2.9155	2.864	2.8825	2.861	3.251	3.093	3.2375	2.946	3.1445	3.138	3.43467	3.35617	2.869	2.8405	9.9015
OsSTA44	Os.33738.1.S1_at	4.589	5.0685	5.1255	4.2225	4.5145	4.678	4.163	4.0205	4.241	4.3065	4.5795	4.5935	4.404	4.479	4.079	5.72783	5.42967	5.591	5.7525	5.782	9.7505
OsSTA45	OsAffx.21875.1.S1_at	4.374	4.2065	5.319	4.3235	4.193	5.913	4.0935	4.632	4.6995	4.508	4.287	4.156	4.2235	4.227	4.3005	3.81967	3.799	4.07317	4.039	3.994	7.9195
OsSTA46	Os.24891.1.A1_at	4.8975	6.8325	6.9175	5.8835	6.3855	5.7375	6.3395	5.031	5.647	4.156	4.7995	6.022	5.2175	4.408	5.114	5.99317	5.77333	5.67667	5.7965	8.1725	10.8525
OsSTA47	OsAffx.24058.1.S1_at	3.1775	3.48	3.5965	3.3185	3.2545	3.3295	3.206	3.3795	3.275	3.404	3.3075	3.2305	3.1145	3.0785	3.244	3.497	3.54683	3.59267	3.0615	4.07	7.421
OsSTA48	OsAffx.11891.1.S1_at	3.1495	3.3805	3.332	3.2645	3.0855	3.483	3.0305	3.2525	3.204	3.022	3.524	3.5215	3.2985	3.093	3.949	3.20983	3.4345	3.28067	3.2595	5.8765	10.186
OsSTA49	OsAffx.11918.1.S1_s_at	3.999	3.691	4.007	3.7065	3.7825	4.082	4.4835	3.899	4.011	4.009	3.9935	3.867	3.856	3.8775	3.644	3.8755	3.59467	3.90617	4.004	6.472	9.6735
OsSTA50	OsAffx.11939.1.S1_at	2.5725	2.6735	2.628	2.7705	2.666	2.7855	2.7935	2.84	2.916	2.586	2.647	2.597	2.4725	2.6515	2.6995	2.834	2.87233	2.76533	2.5455	4.697	7.579
OsSTA51	Os.54110.1.S1_at	6.7315	6.026	5.9105	5.0795	5.433	5.866	3.7585	3.8235	4.5	3.789	5.7605	5.091	5.0125	4.7105	4.31	7.70783	7.55067	7.047	7.4345	6.0445	12.253
OsSTA52	OsAffx.11963.1.S1_at	3.685	3.745	5.5415	4.111	4.298	6.194	4.9595	5.2925	4.2185	5.962	4.573	4.895	4.081	4.28	4.9655	3.591	3.87083	3.55467	3.7835	5.7275	7.826
OsSTA53	OsAffx.2561.1.S1_at	4.311	4.2225	3.9725	4.8775	3.9335	3.9995	4.062	4.365	3.8455	4.323	4.4025	5.008	4.4335	3.97	4.2125	4.18933	4.05517	4.26217	3.853	4.249	7.6705
OsSTA54	Os.49257.1.S1_x_at	7.5295	7.7835	6.5705	6.9345	7.0195	6.949	6.8845	7.775	7.633	6.525	7.241	6.5605	7.6435	6.8535	6.93	8.7945	8.8095	8.583	8.4915	7.939	12.5115
OsSTA55	Os.16187.1.S1_at	5.338	4.658	4.5255	4.6225	5.059	4.502	4.467	4.895	5.2285	5.291	6.3865	4.7175	4.817	6.835	5.649	7.54833	7.44483	7.07833	6.559	8.6535	11.2335
OsSTA56	OsAffx.24229.1.S1_at	2.672	2.981	2.7645	2.6925	2.7475	2.6435	2.84	2.7325	2.744	2.7375	2.792	2.6085	2.7295	3.1035	2.7935	2.7695	2.92367	2.90167	2.694	3.4885	8.8075
OsSTA57	OsAffx.12040.1.S1_at	2.831	2.9425	3.0925	2.7505	2.9965	2.9195	2.784	3.0185	2.7635	2.9205	2.89	2.996	3.0605	3.0015	2.9385	3.51467	3.87167	3.71267	3.725	3.168	7.5895
OsSTA58	OsAffx.12090.1.S1_at	4.109	3.9155	4.1645	3.9515	3.696	3.9465	3.854	3.6975	3.8345	3.7385	3.945	3.8825	4.425	4.578	3.927	3.72617	3.92483	3.7455	3.703	4.577	7.2415
OsSTA59	OsAffx.12136.1.S1_at	3.582	3.189	3.5475	3.233	3.179	3.389	3.4155	3.295	3.4405	3.367	3.4945	3.464	3.662	3.6385	3.0575	3.49233	3.489	3.358	3.44	4.051	7.358
OsSTA60	OsAffx.12310.1.S1_at	3.876	3.8245	3.9975	3.8465	3.887	3.8525	3.6155	4.024	3.614	3.961	3.768	3.7655	4.5645	4.782	4.357	3.77633	3.86383	4.09533	3.515	3.79	7.6705
OsSTA61	OsAffx.12312.1.S1_at	4.565	6.276	6.47	6.1975	6.03	6.9785	6.545	5.679	5.6505	6.466	5.8475	5.47	4.654	4.1145	4.5835	6.20783	6.6295	6.3205	6.56	6.707	10.8425
OsSTA62	Os.7494.1.S1_at	4.903	5.3435	7.4615	4.978	4.6455	8.875	3.603	5.241	7.154	5.398	6.975	4.799	3.711	3.8695	5.3275	5.3525	5.18183	4.85817	6.3655	8.8955	12.6865
OsSTA63	OsAffx.2840.1.S1_at	3.029	2.9915	2.7815	2.983	2.8545	2.7585	3.0685	3.024	2.796	2.596	2.7125	2.7935	3.612	3.6995	3.243	2.88	3.105	3.11317	2.8845	2.9625	6.812
OsSTA64	Os.31602.1.S1_at	3.316	3.2785	3.3865	3.3305	3.2835	3.264	3.1395	3.521	3.4285	3.275	4.779	3.3955	3.154	3.5105	3.5405	2.883	3.17483	3.005	3.4305	4.0745	9.661
OsSTA65	Os.53945.1.S1_at	3.7545	3.7095	3.6265	3.661	3.667	3.943	3.692	3.4705	3.619	3.619	4.647	3.9285	3.881	3.9855	3.6965	3.4335	3.6065	3.653	3.91	3.908	9.4335
OsSTA66	Os.52706.2.S1_at	3.96	3.646	3.5165	3.9305	4.1105	3.9865	4.072	3.57	3.865	3.928	4.02	4.0225	4.389	4.02	4.0795	4.00383	3.82117	3.6105	4.2965	5.835	9.076
OsSTA67	Os.49762.2.S1_a_at	3.0695	2.94	4.93	3.897	2.838	5.5765	2.921	3.0285	2.766	2.896	2.884	3.464	5.648	5.3015	3.592	3.0645	2.9875	2.797	2.875	3.1485	8.3665
OsSTA68	OsAffx.24685.1.S1_at	3.926	4.13	3.9285	3.9095	4.046	4.1835	3.933	4.0175	3.7885	4.224	4.483	4.0435	4.7525	4.2345	4.0935	4.16217	3.90917	4.013	3.636	3.8845	10.297
OsSTA69	Os.53419.1.S1_at	7.7665	5.031	6.019	5.7965	5.378	5.628	7.0645	5.7115	5.9805	6.418	7.5035	6.1755	6.2875	6.869	6.305	5.8095	5.70267	5.45283	6.638	8.551	12.4425
OsSTA70	Os.52516.2.S1_x_at	4.6225	4.0735	4.107	4.581	4.5965	4.724	5.6365	5.2995	4.74	4.32	4.4815	4.548	4.429	5.7305	5.891	4.7675	4.52817	4.44683	5.339	6.255	10.0445
OsSTA71	OsAffx.24722.1.S1_at	5.715	5.631	5.19	5.5545	5.1825	5.2455	5.1915	4.6705	4.829	4.906	5.6915	5.2685	5.022	4.9565	5.421	7.671	7.222	7.01483	7.215	7.437	11.362
OsSTA72	Os.54897.1.S1_at	3.537	3.744	3.3405	3.6955	4.659	3.1485	3.5445	5.4565	5.8015	4.23	4.2375	4.0305	5.1125	3.506	5.103	3.36733	3.421	3.5255	3.6095	7.179	10.515
OsSTA73	OsAffx.24797.1.S1_at	3.6965	4.5905	5.9285	5.169	4.787	5.8385	4.8505	3.775	3.844	4.015	6.4315	4.975	5.26	4.568	4.19	6.85133	6.12433	6.42733	6.5485	8.391	12.115
OsSTA74	Os.313.2.S2_at	2.9365	2.626	2.618	2.8715	2.9725	2.6455	2.6775	2.8135	2.904	3.1895	2.8265	2.594	3.0905	3.239	2.6675	2.7665	3.251	2.80317	2.7615	2.7695	4.184
OsSTA75	OsAffx.3020.1.S1_at	2.809	2.9665	2.741	2.886	2.768	2.836	2.7735	3.0375	3.1035	2.814	2.9985	2.725	2.8015	2.7195	2.7925	2.784	2.7585	2.91233	2.7635	4.2135	9.56
OsSTA76	Os.54883.1.S1_at	4.739	4.749	4.8845	4.5615	4.809	4.9345	4.9295	4.755	4.7225	4.6385	4.718	4.8605	4.9	5.1135	4.8665	4.656	4.86383	4.509	4.7735	5.135	7.679
OsSTA77	OsAffx.24807.1.S1_at	4.521	4.4105	4.323	4.4275	4.466	4.133	4.358	4.1785	4.157	4.1685	4.4105	4.074	4.7	5.361	5.5665	4.21633	4.35133	4.55817	4.3385	5.626	8.602
OsSTA78	OsAffx.31549.1.S1_at	5.4195	5.3695	5.2735	5.4615	5.614	5.17	5.3165	5.385	5.596	5.3815	5.7545	5.18	5.8935	5.8195	5.3935	4.93817	5.059	5.1145	5.0205	5.604	9.2655
OsSTA79	Os.18041.1.S1_at	3.3455	5.391	7.0345	4.223	5.9195	8.1305	3.317	3.429	3.484	3.127	5.797	3.2235	3.3645	3.637	3.3335	2.99433	2.97883	2.957	3.1575	6.858	11.2895
OsSTA80	Os.53957.1.S1_at	3.901	3.363	3.8265	3.4345	3.608	3.409	4.2675	3.978	3.908	3.841	5.4505	3.8625	3.901	4.248	4.391	4.59583	4.241	4.18083	4.484	5.973	8.0135
OsSTA81	Os.50421.1.S1_at	4.5165	5.5145	4.3185	5.567	5.4065	4.7365	5.665	5.5705	5.4395	4.855	5.4035	4.2355	4.6775	5.2815	6.304	6.86267	6.653	6.48433	6.638	7.9495	11.128
OsSTA82	OsAffx.12634.1.S1_at	5.6755	6.0075	5.8625	6.1075	6.06	7.266	5.446	5.8785	5.798	6.278	6.019	5.737	6.694	6.2115	6.206	5.53133	5.65117	5.89883	6.0525	5.8755	10.126
OsSTA83	Os.52557.1.S1_at	5.2025	7.2275	5.9085	6.9545	6.643	5.075	5.4565	5.881	5.6675	5.5185	6.7325	5.8325	6.25	7.664	5.629	7.20767	6.71833	6.518	6.999	7.132	11.004
OsSTA84	OsAffx.24908.1.S1_at	3.821	4.263	4.367	4.88	3.848	4.0435	3.6165	3.948	3.4815	4.6115	4.837	4.1545	4.0645	4.3745	3.668	3.418	3.67533	3.73017	3.4155	3.965	8.767
OsSTA85	Os.54091.1.S1_at	5.829	5.0135	5.2345	4.4735	5.025	5.2525	4.957	4.631	5.4185	5.619	5.227	5.214	4.5225	5.834	5.4565	5.30633	5.09533	5.006	5.8255	5.071	8.9385
OsSTA86	Os.53860.1.S1_at	2.8935	2.738	2.5735	2.772	2.7675	2.735	2.6875	2.762	2.63	2.602	3.6475	2.7465	2.967	3.17	2.6775	2.91883	2.75567	2.904	2.8655	4.3695	9.491
OsSTA87	Os.34954.1.S1_at	5.06	4.9625	4.6625	4.647	4.7585	4.688	4.437	4.6845	4.445	4.812	4.918	4.939	4.7125	4.9735	4.722	4.48933	4.4375	4.5095	5.59	6.7915	9.3225
OsSTA88	OsAffx.24949.1.S1_x_at	4.4605	4.1155	4.3495	4.045	3.9895	4.1985	3.899	4.174	4.148	3.9505	4.3775	4.338	4.8045	4.657	4.543	4.05033	4.26733	4.7	4.0955	4.971	8.3395
OsSTA89	Os.27444.1.S1_at	8.313	6.7575	7.891	7.854	7.43	8.9865	8.7145	7.818	7.6895	7.7445	8.4995	7.7475	8.459	7.719	7.8775	7.88467	7.349	7.17467	7.6575	8.6255	11.223
OsSTA90	OsAffx.24964.4.S1_x_at	5.8175	5.2405	5.423	4.786	4.716	5.2985	5.058	5.1985	4.8605	5.447	5.5755	5.292	5.2165	5.195	5.5515	4.97267	4.89183	5.09217	4.688	5.7275	9.998
OsSTA91	OsAffx.24998.1.S1_at	3.209	4.4795	3.338	3.6515	3.6975	3.705	3.26	3.2645	3.361	3.068	3.3035	3.3175	3.1485	3.185	3.3095	3.83133	3.9465	3.70817	4.348	5.5575	9.249
OsSTA92	Os.27089.1.S1_at	5.918	5.233	4.854	5.2115	4.985	4.907	5.602	5.25	5.2035	4.7105	5.856	4.865	5.0005	5.9925	5.429	5.67417	5.65633	5.3805	6.2785	6.5135	10.7445
OsSTA93	Os.54386.1.S1_at	3.3045	2.9265	2.948	3.256	3.5775	2.9045	3.2585	4.2095	4.332	3.1295	3.444	3.6765	3.693	3.229	4.653	3.78633	3.63133	3.45833	3.7165	5.3005	8.0345
OsSTA94	OsAffx.12798.1.S1_at	6.2305	5.4865	5.9775	5.6105	5.5665	5.763	5.3315	5.424	5.3535	5.732	6.542	5.809	5.9725	6.0525	5.9305	5.267	5.32033	5.5445	5.3765	6.3895	11.019
OsSTA95	OsAffx.12809.1.S1_at	3.8165	3.6655	3.8285	3.549	3.4745	3.6235	3.317	3.6225	3.833	3.61	3.7155	3.5695	3.5385	3.681	3.616	3.57683	3.9595	3.65467	3.691	4.685	9.906
OsSTA96	OsAffx.25113.1.S1_at	4.5215	4.081	4.155	3.9135	3.896	3.982	3.95	4.141	4.0635	4.083	4.074	3.924	4.498	4.934	4.233	3.99817	4.01067	4.14717	3.845	3.8735	7.275
OsSTA97	OsAffx.25118.1.S1_at	4.292	4.416	4.577	4.122	4.161	4.844	3.9035	4.3575	4.0805	4.668	4.5195	4.2095	4.3175	4.254	4.441	3.943	4.21667	4.03767	3.6725	4.6255	7.5685
OsSTA98	Os.49834.1.S1_at	6.389	6.6875	7.528	5.3465	5.987	7.021	6.319	6.381	7.006	6.9305	7.898	6.442	4.76	7.6405	5.8905	5.853	5.60983	4.87883	5.6715	8.4105	11.5975
OsSTA99	Os.53172.1.S1_at	5.7355	7.143	7.652	6.2125	7.2015	7.478	7.174	7.333	7.1155	6.933	7.4805	6.943	5.115	4.911	5.8945	5.9905	6.30533	6.381	6.5945	7.3815	12.3805
OsSTA100	OsAffx.12996.1.S1_at	4.7395	5.125	5.264	4.879	4.7995	5.107	5.081	4.8855	4.937	4.968	5.3645	5.04	5.805	4.44	5.3355	7.09233	6.74833	6.71	6.0955	7.149	10.3785
OsSTA101	OsAffx.25201.1.S1_s_at	3.1995	3.221	4.123	3.008	3.0465	3.6235	4.185	2.942	2.9315	3.112	3.251	3.392	3.164	4.9125	3.4455	3.42883	3.148	2.9685	3.255	3.8175	7.6985
OsSTA102	Os.34992.1.S1_at	3.9775	3.683	3.8125	3.9815	3.7725	4.3625	4.061	4.1025	3.887	4.021	4.278	4.0425	4.354	4.0025	4.2565	3.88983	3.59867	3.6755	3.7015	4.3675	6.4755
OsSTA103	OsAffx.25247.1.S1_x_at	4.1415	4.1365	4.251	4.639	4.259	4.1095	4.116	4.147	3.7825	4.4875	4.2615	4.428	4.453	4.143	4.1905	3.83867	3.79583	3.97583	3.648	4.387	7.355
OsSTA104	OsAffx.13071.1.S1_at	3.957	4.1335	4.1995	4.282	4.317	4.1655	4.0085	4.0205	4.003	4.15	4.2175	4.17	4.2015	4.668	4.0595	4.27733	3.80867	4.24967	4.1485	4.182	6.543
OsSTA105	OsAffx.25472.1.S1_at	4.8255	4.5275	4.5035	4.375	4.3495	4.6315	4.4385	4.398	4.209	4.8535	4.4035	4.602	5.1455	5.094	4.6595	4.55617	4.52217	4.87567	4.115	4.3005	8.1985
OsSTA106	Os.53859.1.S1_at	3.6065	3.5795	3.609	3.812	3.5005	3.8915	3.8065	3.448	3.955	3.976	3.989	3.8195	3.9005	3.4505	3.8975	3.53483	3.74267	3.78383	3.5265	4.602	7.263
OsSTA107	OsAffx.25511.1.S1_at	3.8045	3.474	3.738	3.6705	3.5735	3.729	3.7455	3.664	3.6685	3.6245	3.736	3.601	3.86	3.8225	3.7255	3.821	3.79283	3.72	3.634	5.1275	8.252
OsSTA108	Os.52782.1.S1_at	5.446	5.0705	5.536	4.828	4.8555	4.8635	5.2155	5.081	4.963	4.998	5.653	4.8705	6.3265	6.532	5.591	5.02783	5.065	5.32767	5.1415	7.166	10.3545
OsSTA109	Os.53820.1.S1_at	7.9945	7.537	8.2615	7.402	7.6225	8.186	7.635	8.1305	8.7665	7.9535	8.5625	8.106	7.459	7.52	8.455	8.3315	8.7085	8.31	8.426	8.9825	12.4195
OsSTA110	Os.51250.1.S1_at	3.9185	3.6935	3.4955	3.43	3.5125	3.9325	3.482	3.617	3.961	3.5975	5.082	3.3995	3.4445	3.7615	3.981	3.9545	3.90733	3.64067	3.498	4.284	7.3975
OsSTA111	OsAffx.25639.1.S1_at	4.7365	4.1395	4.4235	4.255	3.9565	4.336	4.108	4.0665	4.2465	4.4435	4.2375	4.1965	5.1975	4.4325	4.456	4.08083	4.00067	4.2035	4.2825	4.325	7.3045
OsSTA112	OsAffx.13424.1.S1_at	4.4025	4.185	4.231	4.3775	4.1025	4.157	4.158	4.4585	4.3795	4.487	4.6685	4.37	4.244	4.7005	4.5075	4.07167	4.35483	4.57983	3.7535	5.3125	9.2775
OsSTA113	Os.52912.1.S1_at	5.247	3.524	3.764	3.549	3.5345	3.729	3.4475	3.6905	3.3945	3.527	5.908	3.624	5.467	7.45	5.581	3.75633	3.66967	3.68867	3.6725	9.5205	11.524
OsSTA114	OsAffx.13462.1.S1_at	5.543	3.737	3.8185	3.8635	3.4375	4.15	3.467	3.7475	3.659	3.772	4.2545	3.922	4.7295	7.065	5.069	3.623	3.829	3.66567	3.757	4.5675	9.2105
OsSTA115	OsAffx.25701.1.S1_at	3.8035	3.6205	4.4895	3.352	3.0175	3.564	3.2545	3.283	3.518	4.011	3.359	4.705	4.733	5.906	4.336	3.144	3.3025	3.528	3.1085	3.809	9.3565
OsSTA116	Os.56300.1.S1_at	4.168	4.6495	4.483	4.7455	4.4915	3.9305	5.8355	5.829	5.959	5.776	5.355	4.2705	4.2415	4.698	5.061	5.30233	5.11567	5.03967	6.103	7.155	10.594
OsSTA117	OsAffx.13844.1.S1_at	3.593	3.092	3.395	3.13	3.0795	3.325	3.2285	3.312	3.1065	3.081	3.2985	3.1265	3.3635	3.101	3.266	3.33983	3.23067	3.2375	3.089	3.7425	7.536
OsSTA118	OsAffx.3809.1.S1_at	3.756	3.249	3.369	3.1495	2.9555	3.2325	3.2215	3.0945	3.1355	3.2335	3.153	3.036	3.442	3.6385	3.192	3.24967	3.2295	3.0755	3.2365	3.3575	7.227
OsSTA119	OsAffx.26086.1.S1_at	5.257	5.312	5.371	5.4875	5.3235	5.341	5.3195	5.245	5.129	5.264	5.339	5.458	5.7635	5.5845	5.2495	5.59883	5.5965	5.735	5.1575	5.5305	9.8075
OsSTA120	Os.53927.1.S1_at	3.358	3.2725	3.389	3.2455	3.3285	3.2225	3.26	3.452	3.3765	3.437	3.6495	3.3005	3.4375	3.246	3.46	3.43883	3.453	3.57	3.605	4.007	9.695
OsSTA121	Os.19426.1.S1_at	8.1145	8.7375	8.932	8.729	8.854	8.8115	8.306	8.3845	8.6	7.861	8.8025	7.3575	6.924	8.12	6.888	8.65783	8.598	8.68817	8.765	9.1605	12.636
OsSTA122	Os.55704.1.S1_at	3.372	3.698	3.5095	4.154	4.175	3.685	5.3875	5.376	4.872	4.747	4.016	3.9355	3.878	3.8765	4.38	3.90883	3.8365	3.756	5.01	4.742	8.3045
OsSTA123	OsAffx.14084.2.S1_x_at	4.685	4.313	4.3185	4.4185	4.241	4.3145	4.1495	4.35	4.282	4.436	4.449	4.4465	4.3135	4.5225	4.3505	4.49433	4.67183	4.598	4.2415	4.3125	7.1495
OsSTA124	OsAffx.14084.3.S1_at	4.641	4.4075	4.4525	4.732	4.458	4.628	4.392	4.4445	4.6095	4.519	4.524	4.618	4.8195	4.443	4.765	4.39617	4.2985	4.52633	4.512	4.5865	7.2515
OsSTA125	Os.12301.1.S1_at	4.9095	4.928	5.294	5.115	4.6405	4.917	4.8775	4.7575	4.752	4.7515	5.2165	4.7935	5.4355	5.4015	5.057	4.40817	4.40867	4.54017	4.744	5.4925	9.5185
OsSTA126	Os.55136.1.S1_at	3.412	2.9	3.484	3.0485	2.9955	3.091	3.2235	3.2405	2.9955	3.045	3.917	3.6645	4.052	4.6595	3.6075	3.097	3.33117	3.19367	3.277	5.267	9.7985
OsSTA127	Os.23780.1.A1_at	6.386	6.836	6.383	7.538	7.3615	8.668	7.474	7.0365	6.5635	6.4695	7.499	6.539	8.108	6.538	6.948	7.00067	7.116	7.056	7.3165	8.142	12.098
OsSTA128	Os.54162.1.S1_at	4.343	4.271	3.8825	3.7745	3.8715	4.026	3.783	3.4345	3.8445	3.681	3.7245	3.662	3.753	4.003	3.637	5.76367	5.37967	5.01933	5.5155	6.383	9.256
OsSTA129	Os.53223.1.S1_at	3.768	5.756	6.187	4.822	5.384	5.2525	4.4405	5.4795	6.797	4.608	5.333	4.5275	3.2335	3.8005	4.009	4.964	4.84783	4.31017	5.653	7.654	11.1415
OsSTA130	Os.52858.1.S1_at	4.284	4.0995	3.948	3.966	3.837	3.965	3.9715	4.2665	3.9295	4.188	4.4355	3.9275	4.2385	4.0545	4.162	4.24167	4.14333	4.34733	3.8995	6.4705	9.432
OsSTA131	OsAffx.14307.1.S1_at	4.026	4.6235	3.61	3.7695	3.6635	3.751	3.6935	3.9475	3.8155	3.8585	3.879	3.9605	3.911	4.175	3.9225	3.6245	3.61267	3.81683	3.52	3.836	6.6845
OsSTA132	OsAffx.14331.1.S1_at	6.85	6.265	6.3615	5.9355	5.9235	6	5.9975	5.9135	5.9975	6.229	6.4895	6.4325	6.387	6.529	6.5725	5.90133	5.99533	6.08333	6.127	7.18	10.2775
OsSTA133	Os.50496.1.S1_at	8.096	4.832	5.2525	5.1905	5.1535	4.6655	7.4885	5.188	5.7315	5.571	7.163	5.4525	5.324	4.5255	4.5265	4.29483	4.52083	4.86367	7.5525	8.594	12.1845
OsSTA134	OsAffx.14396.1.S1_at	3.6635	3.717	3.582	3.959	3.485	3.764	3.6085	3.741	3.718	3.621	3.914	3.7305	3.646	4.052	3.827	3.61233	3.95717	4.05017	3.528	3.8765	8.2925
OsSTA135	OsAffx.26592.1.S1_at	2.4615	2.3885	2.408	2.354	2.449	2.215	2.465	2.5405	2.6075	2.737	2.742	2.4285	2.4855	2.4805	2.7825	2.64917	3.0035	2.53833	2.749	2.452	5.3715
OsSTA136	Os.49944.1.S1_at	4.0435	3.867	4.5075	4.288	4.42	6.015	4.162	5.367	6.937	5.0305	5.38	4.1245	4.403	4.407	4.55	4.27467	4.2965	4.46983	3.98	4.7325	8.0675
OsSTA137	Os.34882.1.S1_at	4.8075	3.4565	4.3425	3.629	3.5195	4.3405	3.2545	3.3135	3.183	3.184	4.874	4.0115	6.0175	5.6025	4.3655	3.26883	3.40267	3.62783	3.4285	7.1045	11.0365
OsSTA138	Os.27077.1.A1_at	7.28	7.1225	7.27	6.5535	6.7475	6.3965	7.176	7.2485	7.5675	7.1585	7.3505	7.1465	7.473	7.298	7.33	7.60867	7.41967	7.32133	8.054	9.496	11.808
OsSTA139	Os.54486.1.S1_at	4.1265	3.933	4.2415	3.696	4.125	4.268	4.0725	4.12	4.263	3.8405	6.7165	3.56	4.275	5.388	4.9905	4.06483	4.0355	4.15583	3.938	5.737	9.335
OsSTA140	OsAffx.26743.1.S1_x_at	5.2245	5.01	5.1935	5	4.809	5.269	4.9565	4.9675	5.0075	5.092	5.3575	5.158	5.566	5.4095	5.16	4.77133	4.57533	4.92467	4.6965	6.565	8.9875
OsSTA141	Os.53247.1.S1_at	4.238	4.2615	4.296	3.8635	4.0815	4.032	4.6495	3.5315	3.7765	4.061	4.274	4.125	3.9355	3.9145	4.3975	4.6445	4.586	4.895	5.0985	5.472	8.4215
OsSTA142	OsAffx.26787.1.S1_at	3.675	3.3935	4.451	3.9185	3.5935	4.3165	3.8975	3.484	3.6375	3.521	3.9845	3.747	3.6115	3.4525	3.4455	4.60383	5.61733	3.95417	3.886	5.9425	7.2005
OsSTA143	Os.53842.1.S1_x_at	3.4525	3.197	3.1235	3.108	3.285	3.2375	3.0145	3.122	3.055	3.21	3.527	3.1895	3.5015	3.154	3.2035	3.53133	3.51517	3.31167	3.1845	4.0175	7.783
OsSTA144	Os.51197.1.S1_at	6.1555	6.4225	6.389	5.6945	5.89	6.092	6.5795	6.2255	6.4745	5.668	6.2375	6.146	6.2745	5.4145	5.974	6.09783	5.845	6.01733	6.783	6.985	10.9725
OsSTA145	OsAffx.14789.1.S1_at	2.2935	2.431	2.3715	2.267	2.5695	2.4725	2.5605	2.399	2.4675	2.528	2.47	3.8265	4.003	2.591	2.444	2.81433	2.689	2.83217	2.3955	3.0345	6.2945
OsSTA146	Os.20593.2.S1_at	3.2635	2.8495	3.055	2.934	3.1075	2.886	3.202	3.166	3.5905	2.5615	3.077	2.882	3.1425	3.6615	3.6895	3.06983	3.15167	3.07383	2.992	4.6275	8.642
OsSTA147	OsAffx.14862.1.S1_x_at	5.8825	5.6615	5.6695	5.3955	5.3385	5.5045	5.035	5.393	5.264	5.4825	5.6775	5.277	5.964	6.0825	5.9345	4.95767	5.03733	5.04283	4.9525	5.6085	9.8795
OsSTA148	Os.9610.1.S1_s_at	4.0255	4.3705	4.1945	4.194	4.138	4.03	3.656	4.2995	4.0955	4.1405	4.439	3.963	3.735	4.1045	4.237	5.23967	5.23683	4.72017	5.21	6.539	10.031
OsSTA149	Os.50440.1.S1_at	4.5515	4.8085	4.5725	4.9235	5.107	4.4335	4.749	4.6545	4.5975	4.3285	6.8485	6.225	5.81	5.8055	4.755	5.84033	5.641	5.76683	7.144	8.3015	11.176
OsSTA150	Os.52751.1.S1_at	4.309	3.724	4.5505	3.4555	3.2775	4.005	3.132	3.0855	3.288	3.1505	3.429	3.261	3.5235	3.2685	3.539	3.85433	3.673	3.4725	3.396	5.5355	7.58
OsSTA151	Os.5264.1.S1_at	7.539	7.26	7.585	7.2535	7.2055	7.251	7.5255	8.028	8.2045	7.553	7.378	6.2	6.657	6.491	6.685	7.64983	7.325	7.12817	7.744	7.8595	11.211
OsSTA152	Os.48933.1.S1_at	4.341	5.033	5.858	5.9415	4.929	6.845	8.5155	6.4945	6.088	5.897	6.3725	5.6245	3.7675	4.6	4.8305	4.3745	4.41167	4.40183	5.153	8.5705	11.008
OsSTA153	OsAffx.15016.1.S1_at	3.724	3.7495	3.683	3.4645	3.3985	3.441	3.387	3.415	3.3275	3.428	4.7235	3.767	3.611	3.5985	3.2915	3.58133	3.94783	3.959	3.559	4.564	9.8855
OsSTA154	OsAffx.4573.1.S1_at	3.967	4.153	4.014	3.929	3.744	3.943	3.966	3.972	4.0065	4.181	4.7245	4.104	4.099	3.959	3.826	4.466	4.27367	4.49917	3.77	6.5735	10.6475
OsSTA155	OsAffx.4583.1.S1_s_at	4.6435	4.7095	4.4985	5.069	4.5445	4.7755	5.0345	5.079	4.8355	4.847	4.651	4.4345	4.6565	5.038	4.965	4.8945	4.96767	4.97533	5.089	5.617	10.4245
OsSTA156	Os.52892.1.S1_at	3.882	6.5475	6.9875	5.0985	5.312	6.4715	5.8875	6.0825	5.7555	5.334	8.141	6.406	7.084	4.273	4.0355	5.01733	5.2745	5.12283	5.2195	8.1025	11.3465
OsSTA157	Os.53156.1.S1_at	4.1315	3.548	4.1915	3.812	3.7025	3.7905	3.6865	3.8	3.738	3.815	4.3465	3.7655	4.5525	5.0295	4.1965	3.87467	4.00467	4.1695	3.862	5.951	9.7795
OsSTA158	OsAffx.27284.1.S1_s_at	3.778	3.8915	3.63	4.4205	3.5895	4.415	5.7315	3.582	3.6305	3.271	3.327	3.466	3.4725	3.6245	3.8745	5.432	4.75383	4.89033	5.2185	4.1205	9.81
OsSTA159	OsAffx.27335.1.S1_x_at	3.5315	4.9305	3.955	6.31	5.4225	5.9305	6.2335	5.205	4.9665	4.309	4.171	4.1015	3.767	4.449	5.574	6.6195	7.20017	6.94067	6.618	5.7955	10.206
OsSTA160	Os.48456.1.S1_at	2.641	6.32	2.7205	4.8505	5.603	2.6355	2.9995	2.8	2.8635	2.531	4.8675	2.6515	3.1215	4.5525	3.01	4.005	3.80517	4.68117	8.285	5.4465	10.822
OsSTA161	OsAffx.27380.1.S1_at	3.067	2.8665	2.9845	3.005	2.923	2.8425	2.9265	2.9965	3.0445	3.197	2.973	3.1695	3.2435	3.421	2.832	2.884	2.97367	2.974	2.7525	3.0325	4.676
OsSTA162	Os.54914.1.S1_at	3.7055	3.7135	3.534	4.0085	4.039	3.5795	3.732	4.1845	4.332	4.4565	4.737	3.898	4.004	3.894	3.842	3.832	3.79883	3.9655	3.8145	4.992	9.3065
OsSTA163	OsAffx.27416.1.S1_at	3.584	3.5065	3.392	3.486	3.434	3.519	3.569	3.4545	3.0675	3.1655	3.3365	3.4365	4.258	3.9005	3.3205	3.54383	3.52467	3.65833	3.4175	3.6075	6.7525
OsSTA164	Os.52860.1.A1_at	4.518	5.0105	4.9635	4.179	4.2105	4.1355	4.0845	3.8705	4.0745	4.076	5.678	4.2285	4.037	3.6055	4.075	7.985	6.84783	6.73917	8.097	7.849	11.7475
OsSTA165	Os.53204.1.S1_at	2.7505	2.667	2.674	2.694	2.786	2.643	2.598	2.973	2.812	2.6705	2.737	2.596	3.01	2.925	2.882	2.87	2.75783	2.67733	2.862	3.092	7.787
OsSTA166	Os.55563.1.S1_at	4.642	4.835	4.821	4.4015	4.4095	4.5625	4.605	4.594	4.424	4.5645	4.599	4.63	4.608	4.54	4.674	4.6725	4.65583	4.7275	4.94	4.927	8.826
OsSTA167	OsAffx.15243.1.S1_at	4.558	4.222	4.2935	4.267	4.2365	4.2165	4.22	4.444	4.4015	4.708	4.5035	4.2965	4.513	4.4505	4.6335	4.45033	4.408	4.31383	4.269	4.82	8.0965
OsSTA168	OsAffx.15248.1.S1_s_at	4.6095	4.743	4.4885	4.3455	4.138	4.3365	4.062	4.488	4.061	4.2965	4.4775	4.457	4.815	4.6655	4.2435	4.4745	4.5155	4.8375	4.202	4.964	7.852
OsSTA169	OsAffx.4734.1.S1_at	3.841	3.201	3.421	3.2935	3.4135	3.6485	3.5545	3.4895	3.8095	3.56	3.358	3.578	3.57	4.026	3.841	3.75267	3.84617	3.8015	3.1655	3.429	7.438
OsSTA170	Os.34705.1.S1_at	5.682	5.02	5.5995	4.6985	4.537	4.8235	4.32	4.6815	4.3925	4.707	4.7715	4.765	4.812	4.575	4.499	5.26083	5.2965	5.3675	4.859	6.036	8.3975
OsSTA171	OsAffx.27509.1.S1_at	4.0655	3.644	3.998	3.9745	3.748	3.859	3.7945	4.089	4.151	3.772	4.017	3.7625	3.785	3.5785	3.9585	4.02517	4.18067	4.06083	3.5735	4.5065	9.9275
OsSTA172	Os.49907.1.S1_at	3.5565	3.4925	3.667	3.6685	3.517	3.5565	3.6965	3.559	3.946	3.4425	3.582	3.432	3.6635	3.1665	3.6845	4.2025	4.38017	4.22283	3.2845	3.748	6.9385
OsSTA173	Os.54870.1.S1_at	4.235	3.972	4.019	4.0175	4.057	4.1825	3.8295	4.025	4.258	4.056	4.3495	4.0785	3.962	4.25	4.413	3.98583	4.2445	4.36033	3.861	4.518	7.8685
OsSTA174	Os.49982.1.S1_at	5.29	4.965	5.1315	4.8345	5.5985	5.2085	6.9345	5.7865	5.8115	6.035	5.139	4.971	5.3385	5.5975	5.4865	6.81867	6.28983	5.723	6.9635	6.297	7.81
OsSTA175	Os.53806.1.S1_at	2.9865	2.8755	3.1445	2.8785	3.1195	2.9285	2.9685	3.152	2.913	3.06	3.549	2.948	2.999	3.0235	2.8995	3.07317	3.1265	2.988	2.814	3.9015	8.9475
OsSTA176	OsAffx.4989.1.S1_at	4.3015	4.3365	4.5245	4.5605	4.281	4.2445	3.997	4.3635	3.96	4.515	4.3855	4.215	4.4855	4.5785	4.09	4.25333	4.47883	4.67333	4.236	4.1125	7.1445
OsSTA177	Os.54880.1.S1_at	4.9895	6.52	5.388	6.9545	6.232	6.56	5.849	5.1075	4.8485	5.005	6.343	5.2685	5.4425	4.9255	4.7435	7.56133	7.56633	7.64317	7.5545	8.634	12.0195
OsSTA178	OsAffx.5111.1.S1_at	3.9565	3.51	3.9145	3.53	3.812	3.9665	3.8645	3.291	3.672	4.15	4.639	3.869	4.6265	5.2155	4.0315	3.90467	3.6975	3.958	3.732	4.723	9.8495
OsSTA179	Os.56282.1.S1_at	4.6665	4.9805	4.93	4.189	4.6215	4.33	5.3755	5.2855	5.7675	5.2205	5.2655	5.1785	5.0215	5.633	5.5515	4.982	4.59983	4.42467	6.3815	5.948	9.845
OsSTA180	OsAffx.5148.1.S1_x_at	3.595	3.3255	3.4395	3.501	3.419	3.3615	3.693	3.907	4.187	3.648	3.609	3.9445	4.404	3.8995	4.3215	3.69983	3.86767	3.78833	3.682	4.213	5.0615
OsSTA181	OsAffx.16001.1.S1_s_at	4.272	4.159	4.033	4.223	4	4.0455	4.249	3.9505	4.007	3.912	3.9465	3.748	3.9635	3.887	4.018	4.0375	3.94883	4.25367	3.9215	4.6645	6.491
OsSTA182	OsAffx.16002.1.S1_at	4.9395	4.639	4.9135	4.6525	4.661	4.974	4.613	4.722	4.47	4.7875	5.238	4.758	4.844	5.154	5.018	4.836	4.80033	4.957	4.796	6.48	8.703
OsSTA183	OsAffx.28205.1.S1_at	5.0855	4.8385	4.764	4.805	4.488	4.9775	4.6665	4.6805	4.4855	4.9035	5.153	4.6585	5.013	5.044	4.7215	4.84883	4.7555	5.1085	4.6455	5.611	9.3625
OsSTA184	Os.23434.1.S1_at	3.2055	5.2435	3.739	6.2905	6.074	5.226	4.72	5.3915	5.5045	4.7425	5.675	4.0495	4.056	3.7735	6.311	5.23483	5.3315	5.96167	4.9495	7.291	11.42
OsSTA185	Os.50516.1.S1_at	4.5455	4.495	4.1195	3.851	3.9745	4.0335	4.2405	3.599	3.5365	3.968	4.278	3.4205	4.04	3.552	3.6085	4.39667	3.7195	3.74417	3.824	4.724	9.901
OsSTA186	Os.28541.1.S1_at	4.78	3.6445	3.81	3.59	3.5135	3.6885	3.307	3.745	3.6055	3.6705	3.6925	4.1935	5.1005	6.308	4.931	3.54867	3.47267	3.40017	3.445	5.9445	8.583
OsSTA187	OsAffx.28262.1.S1_at	4.034	3.6615	3.749	3.792	3.558	3.836	3.2265	3.441	3.6325	3.82	3.6425	3.802	3.737	3.795	3.7455	3.71167	3.50517	3.761	3.2325	3.8715	8.713
OsSTA188	OsAffx.5213.1.S1_x_at	3.8625	3.6935	3.4825	3.921	3.999	3.5285	5.0425	4.386	3.7095	3.63	3.5465	3.4545	3.734	3.4865	3.5895	4.399	3.842	3.91083	3.781	4.5835	8.329
OsSTA189	OsAffx.5224.1.S1_at	3.3535	3.8015	4.0475	3.2835	3.2195	4.168	3.237	3.167	3.22	3.4855	3.462	3.3795	3.6665	3.74	3.6475	3.194	3.43467	3.307	3.1685	3.3765	6.7805
OsSTA190	Os.44430.1.S1_at	5.742	5.478	5.155	5.379	4.7215	4.6785	5.314	4.3755	3.6155	4.96	5.2245	5.7895	7.1655	4.426	5.183	6.91967	6.50717	6.41917	5.0535	5.6375	11.092
OsSTA191	Os.31929.11.S1_x_at	2.6515	2.6985	2.706	2.949	2.787	2.652	2.6335	2.9895	2.8755	2.681	2.846	2.7175	2.825	2.9185	2.6675	2.68867	2.82833	2.67483	2.739	3.0515	6.947
OsSTA192	OsAffx.16146.1.S1_x_at	5.2715	5	5.1465	4.961	4.584	4.8365	4.929	4.857	4.759	4.9335	4.9105	4.995	5.5815	5.2345	5.002	4.61967	4.6625	4.77167	4.68	4.789	8.601
OsSTA193	Os.27092.1.S1_at	4.0195	5.5775	7.4555	6.2335	6.792	6.899	6.669	4.655	3.939	6.532	5.964	5.4145	3.673	4.0005	4.02	6.522	5.8635	6.06467	7.351	6.777	11.5595
OsSTA194	Os.25696.2.S1_x_at	8.994	5.22	5.409	4.5295	3.7955	5.046	3.393	3.1745	3.174	3.0575	6.867	4.759	3.9575	4.09	5.5135	8.27717	7.77933	6.67233	6.5465	9.9705	12.4275
OsSTA195	OsAffx.28630.1.S1_at	3.7355	3.627	3.6925	3.6985	3.442	3.78	3.3925	3.475	3.5515	3.7335	3.6445	3.6835	4.004	4.128	3.652	3.72167	3.6065	3.658	3.731	4.692	7.245
OsSTA196	OsAffx.28688.1.S1_at	4.8615	4.2865	4.48	4.253	4.204	4.451	4.4705	4.545	4.1795	4.79	4.3145	4.3335	4.3395	4.6245	4.609	4.53683	4.583	4.58883	4.3055	4.577	8.379
OsSTA197	Os.34569.1.S1_at	5.174	4.7905	4.822	4.6825	5.0275	4.7645	5.03	7.831	8.044	6.2695	7.1115	5.3265	5.0645	4.926	6.377	4.88567	4.80117	4.80417	4.8265	9.1445	12.6265
OsSTA198	Os.49729.1.S1_at	5.86	5.209	4.714	4.4865	4.5505	4.559	4.584	4.745	4.3365	4.931	5.0715	4.6675	4.59	5.287	4.7585	4.62917	4.75433	4.54717	4.836	5.3265	8.65
OsSTA199	Os.52829.1.S1_at	3.667	3.8715	3.4545	3.8265	3.8245	3.715	4.6675	3.4595	3.509	3.675	3.192	3.7535	4.372	4.2775	3.9005	4.8065	4.0275	4.2505	5.0885	3.853	7.845
OsSTA200	Os.36437.1.S1_at	3.619	3.522	3.6455	3.4285	4.1825	3.5605	5.4485	5.7735	7.287	4.6085	4.997	6.5165	4.834	4.8305	5.129	3.4625	3.4205	3.65167	3.469	5.875	8.8295
OsSTA201	Os.34356.1.S1_at	5.382	6.213	7.249	4.6165	4.7615	7.0125	4.4195	4.219	3.9085	4.1945	5.9525	4.222	4.0795	4.739	4.1015	4.18933	4.169	4.41117	4.0115	7.0635	11.541
OsSTA202	OsAffx.28939.1.S1_at	5.424	4.939	4.803	4.9575	4.775	4.95	4.8465	5.065	4.8215	5.069	6.053	4.977	7.7855	6.6175	5.501	4.54433	4.6755	4.65167	4.6065	5.396	11.128
OsSTA203	Os.4375.1.S1_a_at	6.1255	5.766	5.7945	5.557	5.349	5.856	5.8895	5.4185	5.743	5.722	6.214	5.481	5.875	5.596	5.8675	6.07217	5.94117	5.90467	5.3985	7.952	10.259
OsSTA204	OsAffx.29016.1.S1_at	3.88	5.1265	6.657	4.4505	4.365	7.8865	3.467	3.6765	3.8725	3.932	3.546	3.631	5.2435	2.981	3.3375	4.66917	4.6435	4.831	5.0425	4.73	10.073
OsSTA205	OsAffx.5693.1.S1_at	3.998	3.1365	2.844	3.036	3.2155	3.006	3.4485	3.178	3.143	2.977	3.957	3.138	3.443	4.402	3.7105	3.10967	3.2425	3.05633	3.2975	4.5995	7.8825
OsSTA206	Os.53862.1.S1_at	2.559	2.838	2.8265	2.76	2.8685	2.898	2.9195	2.967	3.085	2.8215	2.807	2.641	2.761	2.8355	3.0775	3.014	3.42583	2.89317	2.9485	2.742	3.232
OsSTA207	Os.51591.1.S1_at	4.1485	3.9755	3.968	3.9835	4.2485	4.013	4.103	4.266	4.006	3.955	4.203	4.2385	5.111	4.2265	4.222	4.27367	4.3735	4.52183	4.208	4.2915	8.4025
OsSTA208	OsAffx.29184.1.S1_at	5.078	4.9405	7.07	5.081	4.5835	5.835	4.624	4.8365	4.502	4.9965	5.0465	4.904	4.9035	5.4645	5.0185	4.72567	5.0195	5.1195	4.6165	5.827	9.925
OsSTA209	OsAffx.29212.1.S1_at	3.391	3.5675	3.9385	3.8325	3.711	4.6395	5.435	4.2535	4.306	3.735	4.2745	3.4765	3.144	3.7865	3.8915	4.4675	4.715	4.17217	3.7925	6.987	10.2195
OsSTA210	Os.55312.1.S1_at	5.097	4.9185	5.3365	5.1985	4.9485	5.451	4.7535	4.678	4.6565	4.683	5.3925	5.2255	5.108	5.4955	5.2145	5.00867	5.23667	5.42283	4.642	5.0165	9.1415
OsSTA211	OsAffx.29365.1.S1_at	6.888	6.251	6.398	6.433	6.246	6.42	6.308	6.3675	6.3135	6.4545	6.3	6.3185	6.641	6.512	6.8885	6.55633	6.63733	6.583	6.27	6.112	9.7845
OsSTA212	OsAffx.5969.1.S1_at	3.988	3.815	3.8075	3.92	3.786	3.7545	3.865	3.908	3.673	3.8065	4.085	3.827	4.106	4.475	4.0435	3.9535	4.00783	4.066	3.55	4.4595	8.261
OsSTA213	OsAffx.5976.1.S1_at	6.8495	6.9975	6.4555	6.232	6.2315	5.9	7.1185	5.6725	5.8585	6.102	5.393	6.429	7.1005	5.9685	5.265	7.12167	6.37383	6.2185	7.6315	6.4195	8.3475
OsSTA214	Os.53229.1.S1_at	5.842	5.1635	5.1015	4.646	4.456	4.9345	5.439	4.6225	4.7005	4.946	5.019	4.674	5.2595	5.366	5.5065	5.28833	5.39283	5.57883	6.036	6.076	9.9905
OsSTA215	Os.54856.1.S1_at	3.5175	3.6195	3.6585	3.4755	3.192	5.343	2.952	3.1915	3.532	3.1095	3.537	3.134	3.2645	3.1945	4.06	3.57817	3.59483	3.42433	2.8065	2.9555	6.731
OsSTA216	OsAffx.17350.1.S1_at	6.323	6.1645	6.007	5.9775	6.147	6.1675	6.106	6.046	6.109	6.218	6.162	6.0945	6.765	6.997	6.549	6.4295	6.4125	6.35067	6.3645	6.0375	9.8805
OsSTA217	OsAffx.6076.1.S1_at	4.317	3.738	4.0065	3.446	3.5815	3.4655	3.7925	3.6605	3.511	3.76	4.674	4.286	5.298	7.3285	5.0945	4.60583	4.35883	4.00717	4.4325	7.9295	11.284
OsSTA218	OsAffx.29632.1.S1_at	4.6095	5.8605	6.211	5.282	5.342	7.477	4.9195	6.7665	6.978	6.758	5.2185	4.9585	7.253	5.9285	6.159	5.3155	4.8025	5.195	5.7255	5.4545	10.742
OsSTA219	OsAffx.17476.1.S1_at	7.6115	6.5955	6.8775	6.4265	6.4735	6.808	6.617	6.65	6.812	6.7735	6.7295	6.6165	7.4255	7.4175	7.25	6.612	6.27217	6.589	6.7255	6.9705	10.1035
OsSTA220	Os.26606.1.S1_at	5.127	4.593	4.9495	5.2275	4.6825	5.4435	4.969	5.301	5.004	5.0325	5.7565	4.759	5.004	4.8595	4.7615	4.62733	5.10983	5.0375	5.329	4.583	8.8685
OsSTA221	OsAffx.17620.1.S1_at	2.62	2.6315	2.6155	2.561	2.666	2.5925	2.563	2.3935	2.436	2.648	2.898	2.643	2.5445	2.5745	2.782	2.85733	2.76783	2.74067	2.881	4.941	9.6875
OsSTA222	OsAffx.29832.2.S1_at	4.331	4.1935	4.1575	3.873	4.3515	4.172	3.935	4.441	4.3005	4.3005	4.349	4.2795	4.37	4.3535	6.1575	4.2445	4.0435	4.24833	4.246	5.3185	8.8985
OsSTA223	OsAffx.7510.2.S1_at	3.557	3.7135	3.6905	3.552	3.4225	3.6895	3.652	3.633	3.5965	3.578	3.846	3.3665	3.4425	3.6085	3.625	3.47183	3.53283	3.52833	3.461	3.6335	7.845
OsSTA224	OsAffx.29925.1.S1_at	3.948	3.8225	4.221	3.63	3.9005	3.8495	3.7985	3.659	3.514	3.668	3.917	3.7255	3.7845	3.544	3.9575	3.8885	4.055	4.16	3.7595	5.259	7.3765
OsSTA225	OsAffx.17841.1.S1_at	8.0475	4.3045	4.5515	4.197	4.2195	4.5085	4.272	4.2705	4.287	4.254	4.4285	6.858	8.6025	4.766	4.9315	4.33317	4.452	4.31067	4.0915	6.716	11.618
OsSTA226	OsAffx.29984.1.S1_at	5.099	4.689	5.5355	4.6855	4.447	5.18	6.2975	5.9635	5.601	6.131	5.5765	5.6165	5.959	5.345	5.231	4.7345	4.58883	4.51683	3.857	5.525	9.503
OsSTA227	OsAffx.17894.1.S1_at	4.708	4.704	3.939	4.413	4.2475	4.2285	4.426	4.239	4.2605	4.272	4.708	4.2835	4.309	4.375	3.707	5.41717	5.01217	4.43083	4.9115	6.076	8.751
OsSTA228	OsAffx.17938.1.S1_at	4.2495	4.4475	4.3605	4.007	3.8505	4.23	4.3515	3.9645	4.0345	4.0935	4.457	4.049	4.158	3.8995	3.68	4.16483	4.47483	4.50117	4.026	5.4915	7.99
OsSTA229	OsAffx.17967.1.S1_at	4.909	4.5795	4.7615	4.4995	4.3945	4.619	4.307	4.756	4.654	4.572	5.4625	4.669	4.924	5.2095	4.6535	4.53983	4.61733	4.77217	4.492	4.6015	11.5585
OsSTA230	OsAffx.17968.1.S1_at	3.303	3.0555	2.994	3.149	2.992	2.9215	3.159	2.844	3.2755	2.9995	2.9405	2.9955	3.608	4.0225	3.479	3.11667	3.14433	3.12217	3.0585	3.742	7.303
OsSTA231	OsAffx.6476.1.S1_at	7.5935	7.85	7.4115	7.308	7.9685	7.46	8.026	7.823	8.021	7.801	7.817	7.8725	7.2435	7.917	7.9545	7.465	7.4045	7.473	7.8975	8.518	11.3975
OsSTA232	OsAffx.6493.1.S1_at	3.2235	3.164	2.976	3.116	3.033	3.2825	3.003	3.229	3.2625	3.286	3.135	3.002	3.149	3.0195	3.063	3.27733	3.134	3.14033	2.995	4.4295	7.1575
OsSTA233	Os.11408.1.S1_at	4.251	4.463	4.584	4.6195	4.497	4.623	3.914	4.072	3.512	4.0825	4.264	4.459	4.3225	4.309	3.915	4.45367	4.036	4.25767	3.556	3.8995	7.856
OsSTA234	Os.50458.1.S1_at	3.1275	2.8355	3.005	2.9165	2.766	2.7125	2.7685	2.8435	2.663	2.7595	3.031	2.872	3.0055	3.024	2.9085	2.937	2.88	2.9275	2.7605	3.8325	7.942
OsSTA235	OsAffx.18042.1.S1_at	3.879	5.354	5.0025	5.761	6.132	4.8835	4.2685	4.967	4.784	4.615	5.564	5.3485	4.801	5.747	6.7305	5.224	5.019	4.95283	5.0845	6.635	10.1665
OsSTA236	OsAffx.30341.1.S1_at	5.0165	5.366	5.573	5.364	5.5685	5.243	4.9935	4.8895	5.057	5.195	5.0705	5.349	5.5655	5.4165	5.135	5.18233	5.1785	5.34233	4.787	5.0805	7.785
OsSTA237	OsAffx.8415.1.S1_at	3.384	3.3685	3.4585	3.3455	3.1595	3.352	5.2855	2.931	3.088	3.1855	3.6185	3.302	3.321	3.1565	3.338	3.25367	3.286	3.4695	3.1655	3.9875	8.1315
OsSTA238	OsAffx.20651.1.S1_at	4.381	3.69	3.8395	3.73	3.833	3.8405	3.9625	3.861	3.762	3.9835	3.9125	3.7955	4.3025	4.3935	4.253	3.75017	3.76133	3.93967	3.8295	4.1965	7.004
OsSTA239	Os.46860.2.S1_x_at	3.541	3.192	3.364	3.0635	3.2405	3.364	3.222	3.192	3.17	3.1245	3.5555	3.212	3.544	3.611	3.1605	3.4975	3.37767	3.32917	3.255	4.0085	8.9585
OsSTA240	Os.46865.1.S1_at	5.039	7.803	3.889	5.2115	5.4565	3.66	3.4705	3.8205	3.7975	3.456	4.0385	3.481	3.476	3.4185	3.5075	4.195	3.98417	3.77433	4.016	4.805	10.0995
OsSTA241	OsAffx.8217.1.S1_at	5.3135	5.001	4.9645	4.6765	4.579	5.022	4.553	4.882	4.824	4.9765	4.775	4.811	5.0285	4.642	4.925	4.77567	4.85367	4.944	4.7045	5.265	7.3905
OsSTA242	Os.6364.1.S1_at	4.103	4.5605	7.8015	6.168	4.527	7.5485	5.49	4.616	4.876	4.1035	5.793	3.879	4.081	4.33	3.9055	4.6305	5.4115	5.24433	4.2035	7.169	10.8005
OsSTA243	Os.25070.1.A1_at	3.1765	2.945	2.837	2.7925	2.7575	2.6865	2.851	3.129	2.705	2.706	2.942	2.9575	4.8135	6.1825	3.656	2.78867	2.98483	3.0685	2.928	5.7375	9.618
OsSTA244	OsAffx.18434.1.S1_at	4.171	4.143	4.409	4.226	4.147	4.038	4.044	4.008	4.1165	4.082	4.5875	4.002	4.421	3.8055	4.215	4.1275	4.16217	4.21683	3.928	6.3975	9.016
OsSTA245	OsAffx.18449.1.S1_at	4.815	4.998	5.008	4.8895	4.931	4.9435	4.835	4.77	4.701	5.0655	5.0695	4.982	5.0925	4.8735	4.44	5.17617	5.1615	5.21483	4.5675	4.48	8.5405
OsSTA246	Os.28098.1.S1_at	5.4735	5.311	7.968	7.3435	6.5515	6.794	8.433	7.0425	5.1185	7.3815	9.434	7.9415	9.777	8.5105	6.746	4.611	6.166	4.638	4.435	11.44	13.9325
OsSTA247	Os.46642.1.S1_at	5.9145	6.0355	5.645	5.0975	4.956	4.4075	4.82	4.2945	4.071	3.873	5.2025	4.4955	6.2625	6.3105	4.7895	5.17767	5.284	5.23733	5.7425	5.4945	10.3945
OsSTA248	Os.11475.1.S1_at	3.7275	3.3775	3.8085	3.5355	3.732	4.01	5.6655	3.622	3.872	3.25	3.681	3.7135	3.7505	4.839	4.287	4.26667	4.14033	4.2225	4.332	5.879	7.7435
OsSTA249	OsAffx.18699.1.S1_at	4.9185	4.3565	4.494	4.519	4.2935	4.64	4.439	4.372	4.0205	4.389	4.7935	4.53	4.523	5.2705	4.8115	4.23717	4.19	4.535	4.2275	5.04	10.2965
OsSTA250	OsAffx.30846.1.S1_at	4.417	3.73	2.986	4.1495	4.7535	2.946	4.578	5.927	5.9055	5.098	4.4915	3.831	3.367	4.0455	5.7795	3.245	3.0785	3.04817	3.74	6.1185	10.5105
OsSTA251	Os.54544.1.S1_at	4.1375	4.0045	3.8305	3.7315	3.359	3.944	3.9565	3.7705	3.7805	3.682	3.982	3.699	3.7575	3.885	3.907	3.85417	3.75817	3.86567	3.732	4.9585	7.669
OsSTA252	OsAffx.7036.1.S1_at	5.459	5.5305	5.3235	4.582	4.7735	5.161	5.204	4.5025	4.601	4.8585	4.4205	4.865	4.8705	5.252	4.918	5.92667	5.72583	5.46333	5.8255	5.9575	9.2585
OsSTA253	OsAffx.30881.1.S1_at	5.259	4.91	4.9705	4.767	4.9895	4.891	4.573	4.708	4.698	4.874	4.859	4.6005	5.212	5.457	5.091	4.9005	4.89767	5.1985	4.56	4.8055	9.4935
OsSTA254	Os.53370.1.S1_at	2.582	2.8005	2.5965	2.67	2.8285	2.6845	2.602	2.994	2.647	2.745	2.9205	2.796	2.3725	2.902	2.791	3.33633	3.36317	3.06283	3.205	4.8995	7.276
OsSTA255	Os.52820.1.S1_at	4.4065	4.183	4.3565	5.343	5.6475	4.472	5.068	5.5475	6.3455	4.7775	6.7025	4.4915	4.24	4.2735	5.588	4.15917	3.98583	4.014	4.0015	8.7025	12.076
OsSTA256	Os.30005.1.S1_at	4.5445	4.571	4.704	4.4	4.356	4.064	5.652	4.6425	4.6355	4.663	4.913	4.957	5.1965	4.949	4.6135	3.98117	4.13867	4.0205	4.9795	6.9475	9.1195
OsSTA257	OsAffx.31092.1.S1_at	3.0155	2.8935	3.0225	3.149	3.3295	3.0675	3.1305	3.1245	3.1585	3.159	3.1195	2.897	3.3575	3.233	3.132	3.16117	3.01317	3.0855	2.979	2.9435	5.146
OsSTA258	OsAffx.18998.1.S1_at	3.5335	3.506	3.401	3.43	3.165	3.2835	3.2905	3.384	3.3695	3.29	3.32	3.073	3.503	3.5795	3.5505	3.6735	3.7335	3.51	3.408	4.6775	8.5875
OsSTA259	Os.54912.1.S1_at	3.1125	2.932	3.0355	2.9625	2.772	3.074	2.876	2.9555	2.761	3.031	3.5375	2.972	3.2135	3.0515	3.0305	3.1225	3.25633	3.01817	2.753	3.735	7.991
OsSTA260	OsAffx.31261.2.S1_at	3.799	3.553	3.8685	4.1275	3.5765	3.92	3.734	3.523	3.7355	3.722	3.739	3.524	3.631	3.86	3.6615	3.65467	3.63733	3.92683	3.662	3.848	5.111
OsSTA261	Os.52935.1.S1_at	3.8695	3.643	3.7535	3.845	3.7685	3.666	3.89	3.453	3.8545	3.993	4.5395	3.715	3.711	4.3125	3.9	3.64667	3.71033	3.9065	3.6395	4.668	9.4355
OsSTA262	Os.53147.1.S1_at	3.0375	2.741	3.039	2.804	2.8195	2.8155	2.63	2.78	2.777	2.5245	3.1785	2.9795	2.7395	3.761	2.961	2.66967	2.78967	2.684	2.947	5.371	8.521
OsSTA263	OsAffx.31331.1.S1_at	3.616	4.0725	3.4565	4.042	3.974	3.644	7.134	3.62	3.5375	3.847	3.962	4.2265	3.589	3.6965	3.595	3.87567	3.81167	4.0345	4.2635	5.88	9.6465
OsSTA264	OsAffx.31351.1.S1_at	4.2215	4.2375	3.9625	4.2865	3.9415	3.937	3.871	4.0865	3.941	4.228	4.3405	4.257	4.062	4.1005	4.158	4.27167	4.0465	3.93867	3.944	5.826	9.8165
OsSTA265	Os.53273.1.S1_at	4.0305	3.2545	3.6995	3.34	3.3	3.436	3.4965	3.3505	3.493	3.423	3.5025	5.174	5.603	5.0535	3.8455	3.64317	3.52567	3.41683	3.429	6.768	9.018
OsSTA266	OsAffx.19277.1.S1_at	3.733	3.772	3.887	3.522	3.795	3.5815	3.592	3.7455	3.837	3.5785	3.7035	3.586	3.8555	3.689	3.6945	4.01633	3.75967	4.0925	4.0595	3.842	5.283
OsSTA267	Os.53035.1.S1_at	5.0055	5.031	5.113	5.154	4.8545	5.091	4.9935	5.114	5.1165	5.1145	5.2625	5.09	5.4675	5.3665	5.204	4.81183	4.81467	5.11367	4.948	5.878	8.5135
OsSTA268	OsAffx.31431.1.S1_at	4.823	2.9045	3.2235	2.73	2.9955	3.3715	5.3565	3.901	3.721	4.025	3.8525	3.6595	4.597	4.986	4.2465	3.32	3.45033	3.27333	3.3495	4.533	8.2525
OsSTA269	OsAffx.19333.1.S1_at	4.294	4.0735	3.9825	3.9125	3.906	3.9275	3.6875	3.8315	3.8205	4.188	3.9935	3.8425	3.965	4.3795	4.0085	3.59417	3.64367	3.734	3.71	3.662	8.455
OsSTA270	Os.54890.1.S1_at	3.1945	2.984	3.006	2.8245	3.1515	2.9785	2.879	2.8465	2.9405	3.018	4.746	3.1345	3.152	3.3255	3.2505	3.1565	3.50583	3.3845	2.716	4.4905	10.4685
OsSTA271	OsAffx.31569.1.S1_x_at	6.729	6.8585	7.0715	6.555	6.429	6.6235	6.449	6.841	6.5025	6.751	6.9865	6.732	6.361	6.4355	6.633	6.44533	6.53183	6.86483	6.4925	7.0195	10.4675
OsSTA272	OsAffx.19485.2.S1_at	3.56	3.6	3.97	3.46	3.551	4.128	4.127	3.635	3.604	3.689	5.525	5.373	3.348	4.0695	3.633	3.3515	3.30217	3.3665	3.476	5.6855	8.024
OsSTA273	OsAffx.31619.1.S1_at	4.7305	4.563	4.823	4.6085	4.471	4.5645	4.3555	4.5105	4.5015	4.416	4.7545	4.731	4.898	5.0795	4.5165	4.81883	4.69267	4.807	4.2975	4.8625	8.8435
OsSTA274	OsAffx.7506.1.S1_at	6.517	7.3485	7.4455	5.667	6.482	6.94	5.784	6.9795	7.893	5.8315	7.4855	6.8505	7.379	5.5675	6.639	7.163	8.00883	8.3555	6.211	7.578	11.664
OsSTA275	OsAffx.19544.1.S1_at	4.808	4.647	4.9305	4.796	4.72	4.8745	4.855	4.7855	4.562	4.7915	5.281	4.6885	5.0285	5.174	4.8475	4.79417	4.54833	4.6455	4.863	6.8615	9.214
OsSTA276	OsAffx.31637.1.S1_at	3.2085	3.119	3.092	3.034	3.1685	2.9925	2.8545	2.8415	2.984	2.9515	3.3635	2.967	3.107	3.2765	3.0415	3.13617	3.08767	3.1535	2.973	4.2375	8.4335
OsSTA277	Os.49409.1.S1_at	3.079	3.8705	2.98	4.569	4.9365	3.1665	4.788	4.379	4.564	3.5115	3.8185	3.396	2.5715	3.791	5.2675	4.581	4.695	3.86683	4.7515	6.952	10.5535
OsSTA278	Os.7026.2.S1_at	6.139	3.082	3.172	2.9775	2.8845	3.1755	2.989	3.494	3.2255	3.101	3.9385	3.898	4.6485	6.886	4.816	3.29583	3.09333	3.36617	3.4995	8.105	9.6855
OsSTA279	OsAffx.31834.1.S1_at	3.475	3.696	3.977	3.4785	3.2795	3.591	3.4705	3.741	3.856	3.582	3.445	3.4335	3.4075	3.544	3.4635	4.12383	3.823	4.12817	3.3185	3.726	6.88
OsSTA280	OsAffx.7670.1.S1_at	4.3995	3.2315	3.5425	3.6155	4.129	3.0515	6.5595	4.989	5.4435	5.0405	4.975	4.709	5.584	5.3305	6.036	3.83883	3.55717	3.30933	3.608	6.9975	10.084
OsSTA281	Os.53270.1.S1_at	6.205	7.2155	6.9905	6.524	7.327	7.199	6.6955	6.503	6.8255	5.742	8.385	8.1085	9.1225	8.21	7.035	8.53533	8.58467	8.382	8.691	9.817	13.006
OsSTA282	OsAffx.7728.1.S1_x_at	5.484	5.0595	5.082	4.992	5.0045	5.0525	5.0535	4.958	4.9505	5.0895	5.08	4.888	5.7575	5.632	5.1835	5.30033	5.18133	5.40667	4.76	5.968	9.3955
OsSTA283	OsAffx.19918.1.S1_at	4.715	4.5805	4.788	4.8285	4.6035	4.849	4.548	4.532	4.569	4.586	4.704	4.698	4.977	4.5755	4.5905	4.17567	4.244	4.08533	4.385	5.695	9.5175
OsSTA284	OsAffx.7766.1.S1_at	3.056	2.764	2.7725	2.658	2.5055	2.7155	2.701	2.6985	2.3955	2.844	2.791	3.026	3.0535	2.8815	2.745	2.70833	2.7685	2.81867	2.6405	3.826	9.694
OsSTA285	OsAffx.19934.1.S1_at	3.77	3.2855	3.0055	2.881	2.839	2.943	3.197	2.96	3.2485	3.074	3.3865	3.3915	3.767	5.3	3.977	3.13	3.00933	3.0245	2.9	5.8155	9.191
OsSTA286	Os.53836.1.S1_at	4.2605	3.8065	3.6885	4.0745	4.248	3.543	3.7925	3.5025	3.5475	3.81	4.5755	3.987	3.797	3.64	3.5135	6.4465	5.917	5.3445	5.6735	7.089	10.1355
OsSTA287	OsAffx.32087.1.S1_at	6.007	5.736	5.983	5.639	5.612	5.714	5.3935	5.486	5.4485	5.634	5.858	5.7065	5.6915	5.6495	5.4705	6.21867	5.998	5.8705	5.34	5.505	9.9345
OsSTA288	Os.54142.1.S1_at	2.7405	2.751	2.939	2.9825	2.89	2.8905	2.671	2.892	2.6205	2.7485	4.017	3.0295	4.7955	3.645	3.412	3.90917	3.70683	3.58483	3.811	3.639	8.428
OsSTA289	Os.24046.1.S1_at	6.86	6.486	6.661	6.596	6.4875	7.1115	7.988	6.8945	7.3565	7.096	7.0995	6.302	7.0305	6.632	6.31	6.69667	7.00567	6.78283	6.9735	7.109	10.409
OsSTA290	Os.49823.1.S1_at	4.16	3.6785	4.102	3.4705	3.223	3.968	4.51	3.576	4.0455	3.459	4.472	3.8365	3.8575	5.259	4.289	3.9475	4.01883	3.77767	4.0785	7.095	10.195
OsSTA291	OsAffx.32187.1.S1_s_at	5.0245	5.268	4.9875	4.7615	4.5725	5.3405	4.2915	4.309	4.3965	5	4.942	4.8945	5	4.97	4.5795	4.58717	4.79883	5.04783	4.5515	5.0445	8.22

## Sheet: Table S1b
Table S1. The expression patterns of OsSTA genes in rice male reproductive process.
VALUE = Normalized signal intensity
Gene name	Probe set	An1	Mei1	M1	M2	M3	P1	P2	P3
OsSTA1	Os.33406.1.A1_x_at	0.341829	0.404501	0.378639	0.33602	0.354826	0.323009	2.05677	6.26433
OsSTA2	OsAffx.10896.1.S1_at	0.1187	0.0989956	0.122497	0.182364	0.136151	0.105609	0.144026	0.437218
OsSTA3	Os.4775.1.S1_at	0.591011	0.5852	0.568955	2.39489	0.646618	0.241105	0.231569	2.16772
OsSTA4	OsAffx.23124.1.S1_at	0.88995	0.740479	0.810278	0.707146	0.749037	0.527646	0.862758	8.16094
OsSTA5	Os.54294.1.S1_at	0.381406	0.379067	0.419441	0.482638	0.402544	0.435436	1.25566	15.7138
OsSTA6	Os.31630.2.S1_at	0.164412	0.177259	0.134222	0.18367	0.161753	0.165295	0.237857	1.3654
OsSTA7	Os.1411.1.S1_at	0.537656	1.51963	2.33097	0.943213	0.44288	0.298633	19.0866	174.243
OsSTA8	Os.33336.1.S1_at	0.290811	0.305627	0.33202	0.294862	0.290886	0.211191	0.660965	12.9459
OsSTA9	Os.6809.2.S1_x_at	1.94585	1.80832	2.23009	1.86922	1.4954	1.38308	6.34578	81.7863
OsSTA10	OsAffx.22199.2.S1_x_at	0.138558	0.186405	0.16422	0.192497	0.179809	0.189855	0.218647	0.834865
OsSTA11	Os.212.1.S1_at	1.73455	1.77915	1.7087	1.64425	1.6559	1.74752	6.20512	53.0509
OsSTA12	Os.286.1.S1_a_at	1.73166	1.97412	1.94054	2.2374	2.2074	1.57697	9.73598	148.551
OsSTA13	Os.34746.2.S1_at	0.182775	0.174737	0.149923	0.203207	0.168292	0.174743	0.338229	3.00854
OsSTA14	Os.34936.2.S1_x_at	0.674864	0.634678	0.570712	0.440739	0.453938	0.394127	1.5095	1.77712
OsSTA15	Os.34588.1.S1_at	0.762638	0.68402	0.623784	0.763722	0.927633	1.00867	2.68604	6.72723
OsSTA16	OsAffx.11356.1.S1_s_at	0.15794	0.136229	0.152105	0.127057	0.147382	0.189862	0.318163	3.37565
OsSTA17	OsAffx.21424.1.S1_at	0.145538	0.16731	0.1445	0.193863	0.145561	0.146356	1.57961	2.94509
OsSTA18	OsAffx.11406.1.S1_at	0.140195	0.149436	0.124536	0.197369	0.817661	0.86268	0.236326	1.97311
OsSTA19	OsAffx.27081.1.S1_x_at	0.24219	0.270208	0.308844	0.494461	0.779413	1.17864	0.458531	1.17824
OsSTA20	Os.33421.1.S1_at	0.508961	0.568109	0.374875	0.352064	0.330004	0.330456	0.483764	0.64776
OsSTA21	OsAffx.11426.1.S1_at	0.187616	0.210405	0.251956	0.462469	0.798924	1.34226	0.75178	2.5118
OsSTA22	Os.9136.2.A1_at	0.163563	0.187402	0.191304	0.196282	0.173656	0.170295	0.197647	0.270635
OsSTA23	OsAffx.21389.1.S1_s_at	0.296005	0.292314	0.237067	0.329532	0.273134	0.279311	0.56321	1.36846
OsSTA24	Os.20214.1.S1_at	0.320887	0.304703	0.288496	0.340116	0.375158	0.577511	3.42201	23.9054
OsSTA25	OsAffx.23684.1.S1_x_at	0.218617	0.2375	0.254588	0.324436	0.297968	0.233532	1.67302	0.995577
OsSTA26	OsAffx.11496.1.S1_at	0.220006	0.207329	0.19754	0.549051	1.34835	0.548227	0.401725	0.782424
OsSTA27	Os.31637.1.S1_at	0.262364	0.266476	0.26154	0.354551	0.322298	0.246264	1.52844	27.3884
OsSTA28	Os.53943.1.S1_at	0.376166	0.32635	0.301231	0.319556	0.251517	0.284116	1.97016	3.67637
OsSTA29	Os.8988.1.S1_at	0.107884	0.100859	0.0938332	0.104103	0.106919	0.160437	2.79724	11.2918
OsSTA30	Os.49305.2.S1_x_at	0.249989	0.212545	0.16635	0.208918	0.228112	0.229943	0.263925	1.32735
OsSTA31	OsAffx.23761.2.S1_x_at	0.25493	0.235232	0.174475	0.270477	0.21358	0.254111	0.356956	1.2635
OsSTA32	Os.16803.2.S1_x_at	0.178857	0.205509	0.167937	0.273584	0.206904	0.133801	0.212544	1.55066
OsSTA33	OsAffx.23802.1.S1_at	0.148602	0.190959	0.147465	0.223127	0.186451	0.194784	1.60154	1.42561
OsSTA34	Os.45897.1.S1_s_at	3.07132	3.22813	4.42615	5.57713	2.53878	2.21768	3.5282	35.3344
OsSTA35	Os.35025.2.S1_x_at	0.19186	0.192462	0.203263	0.224575	0.292321	0.343474	0.72525	1.44325
OsSTA36	Os.34462.1.S1_at	1.34083	1.35787	1.78982	1.44776	0.813255	1.06688	11.7634	102.18
OsSTA37	Os.29810.1.S1_at	0.115499	0.152911	0.145809	0.14023	0.215626	0.233472	0.713069	11.5443
OsSTA38	Os.24870.1.S1_at	0.636206	0.683516	1.09948	4.07254	5.75851	3.55574	2.72472	19.2878
OsSTA39	Os.23472.1.A1_at	0.562881	3.28787	24.4046	49.2109	38.2144	16.1538	0.928747	2.06099
OsSTA40	Os.37969.1.S1_at	0.0865937	0.110097	0.0965994	0.101612	0.0953111	0.123114	8.26092	84.567
OsSTA41	Os.34730.2.S1_x_at	0.167145	0.165664	0.158894	0.209478	0.182241	0.184438	0.879562	18.5271
OsSTA42	Os.31355.2.S1_x_at	0.222402	0.245375	0.247358	0.306895	1.44726	2.78235	1.38394	3.21571
OsSTA43	Os.18275.1.S1_at	0.119535	0.129033	0.0864579	0.130977	0.108309	0.11473	0.354044	7.51335
OsSTA44	Os.33738.1.S1_at	1.23637	1.11932	0.658405	0.587804	1.09857	0.425636	0.963112	11.1283
OsSTA45	OsAffx.21875.1.S1_at	0.130088	0.199592	0.172549	0.176467	0.157978	0.125022	0.151545	0.301179
OsSTA46	Os.24891.1.A1_at	0.424083	0.387253	0.336662	0.50968	0.988949	0.487413	1.86658	3.64134
OsSTA47	OsAffx.24058.1.S1_at	0.147774	0.2004	0.125661	0.170594	0.143635	0.247166	1.37863	1.15915
OsSTA48	OsAffx.11891.1.S1_at	0.23521	0.364254	0.552426	0.338111	1.6777	7.03762	3.9509	4.82368
OsSTA49	OsAffx.11918.1.S1_s_at	0.126855	0.129138	0.109954	0.139862	0.122376	0.139779	0.987372	3.90999
OsSTA50	OsAffx.11939.1.S1_at	0.0961655	0.127444	0.144313	0.152668	0.150617	0.107386	1.33175	1.20481
OsSTA51	Os.54110.1.S1_at	1.49682	1.44412	1.2848	1.14101	0.797059	0.999874	4.91471	85.4317
OsSTA52	OsAffx.11963.1.S1_at	0.131083	0.194044	0.196577	0.29801	0.161893	0.129941	0.317572	0.601468
OsSTA53	OsAffx.2561.1.S1_at	0.154686	0.157042	0.175884	0.200957	0.171586	0.183241	0.204325	0.285379
OsSTA54	Os.49257.1.S1_x_at	2.08752	2.09958	2.01079	1.94153	1.64473	1.42825	5.44776	84.8142
OsSTA55	Os.16187.1.S1_at	0.630517	0.68518	1.12491	1.35393	0.79089	0.728961	3.27054	16.2769
OsSTA56	OsAffx.24229.1.S1_at	0.119595	0.140313	0.10521	0.121998	0.105331	0.0865203	1.71076	3.21798
OsSTA57	OsAffx.12040.1.S1_at	0.236466	0.218561	0.170197	0.111414	0.123597	0.136355	0.23789	0.644962
OsSTA58	OsAffx.12090.1.S1_at	0.145868	0.164189	0.138476	0.20069	0.158237	0.134078	0.191348	0.346335
OsSTA59	OsAffx.12136.1.S1_at	0.147987	0.143859	0.152129	0.223466	0.119834	0.134037	0.241615	1.38744
OsSTA60	OsAffx.12310.1.S1_at	0.196539	0.209783	0.210765	0.243808	0.24841	0.240441	0.319361	0.471094
OsSTA61	OsAffx.12312.1.S1_at	0.335759	0.406838	0.321822	0.489716	0.494785	0.625045	2.40667	8.97353
OsSTA62	Os.7494.1.S1_at	0.901314	0.939871	2.42205	1.55526	0.319537	0.207669	4.47553	48.7742
OsSTA63	OsAffx.2840.1.S1_at	0.152449	0.15976	0.16108	0.235005	0.213508	0.226738	0.27163	0.339612
OsSTA64	Os.31602.1.S1_at	0.167529	0.197936	0.155174	0.27769	0.142409	0.135956	0.636203	13.9153
OsSTA65	Os.53945.1.S1_at	0.201663	0.276571	0.56788	0.824053	0.469015	0.14321	0.163408	0.995503
OsSTA66	Os.52706.2.S1_at	0.324869	0.273448	0.239708	0.291856	0.208599	0.209442	0.237232	0.393931
OsSTA67	Os.49762.2.S1_a_at	0.0986139	0.122349	0.0867875	0.144045	0.111965	0.130416	0.215647	2.5118
OsSTA68	OsAffx.24685.1.S1_at	0.115452	0.195135	0.149951	0.210291	0.228612	0.210719	0.289389	1.38747
OsSTA69	Os.53419.1.S1_at	0.351728	0.468305	0.514899	0.540282	0.545855	0.779612	2.02636	14.3656
OsSTA70	Os.52516.2.S1_x_at	0.373733	0.416029	0.305519	0.413883	0.442873	0.489547	1.39186	1.57895
OsSTA71	OsAffx.24722.1.S1_at	1.01664	1.11019	0.652748	0.523954	0.592143	0.543728	2.50982	6.52066
OsSTA72	Os.54897.1.S1_at	0.196857	0.195018	0.196232	0.215217	0.216451	0.505594	2.14133	3.63841
OsSTA73	OsAffx.24797.1.S1_at	0.52946	0.535184	1.07578	2.47953	1.97279	3.73563	3.76989	13.894
OsSTA74	Os.313.2.S2_at	0.14148	0.173061	0.68471	2.08013	0.283724	0.291332	0.703469	1.82867
OsSTA75	OsAffx.3020.1.S1_at	0.114732	0.144026	0.106998	0.184313	0.169247	0.0979628	0.240308	1.0829
OsSTA76	Os.54883.1.S1_at	0.15365	0.129952	0.166733	0.204316	0.196872	0.124758	0.289389	0.395327
OsSTA77	OsAffx.24807.1.S1_at	0.17537	0.15886	0.173964	0.272395	0.199826	0.142299	0.164916	0.242867
OsSTA78	OsAffx.31549.1.S1_at	0.30575	0.37175	0.304377	0.379616	0.351089	0.363173	2.05243	3.79756
OsSTA79	Os.18041.1.S1_at	0.0907982	0.116625	0.153043	0.333382	0.146292	0.141123	1.82953	16.0469
OsSTA80	Os.53957.1.S1_at	0.180338	0.217975	0.281363	0.217095	0.175901	0.243441	1.10787	1.31547
OsSTA81	Os.50421.1.S1_at	0.451313	0.449468	0.339179	0.30679	0.43356	0.385228	5.28003	14.4343
OsSTA82	OsAffx.12634.1.S1_at	0.242557	0.227006	0.243845	0.29036	0.275462	0.282213	0.543835	3.13284
OsSTA83	Os.52557.1.S1_at	0.700637	0.735944	0.563465	0.505669	0.705461	0.579028	0.917153	11.2183
OsSTA84	OsAffx.24908.1.S1_at	0.171913	0.181251	0.187063	0.209959	0.171253	0.224862	0.718189	8.29693
OsSTA85	Os.54091.1.S1_at	0.448387	0.516664	0.448748	0.429118	0.281119	0.274666	0.307163	1.75915
OsSTA86	Os.53860.1.S1_at	0.126699	0.126744	0.0847027	0.1294	0.129862	0.131971	0.198883	3.46736
OsSTA87	Os.34954.1.S1_at	0.669302	0.767663	0.670328	0.545814	0.573692	0.322357	2.21322	1.65184
OsSTA88	OsAffx.24949.1.S1_x_at	0.275313	0.272387	0.259513	0.346559	0.308365	0.31307	0.956561	0.728627
OsSTA89	Os.27444.1.S1_at	0.893174	1.10434	0.85976	0.784211	1.341	1.84564	5.40943	30.3213
OsSTA90	OsAffx.24964.4.S1_x_at	0.311439	0.372418	0.317184	0.376906	0.321914	0.352885	1.0494	9.37408
OsSTA91	OsAffx.24998.1.S1_at	0.290479	0.316546	0.199167	0.151876	0.165877	0.168952	0.953067	1.89591
OsSTA92	Os.27089.1.S1_at	0.665472	0.665511	0.448479	0.355613	0.40551	0.370799	1.55969	13.5778
OsSTA93	Os.54386.1.S1_at	0.244152	0.25882	0.192009	0.212338	0.490999	0.351653	0.380132	0.374335
OsSTA94	OsAffx.12798.1.S1_at	0.305972	0.352722	0.34972	0.395742	0.44017	0.518958	0.826584	11.0154
OsSTA95	OsAffx.12809.1.S1_at	0.13083	0.183589	0.176941	0.18553	0.145891	0.143126	0.219372	0.812926
OsSTA96	OsAffx.25113.1.S1_at	0.156897	0.19395	0.167892	0.243656	0.160322	0.149628	0.251444	0.668455
OsSTA97	OsAffx.25118.1.S1_at	0.197408	0.218072	0.23894	0.297535	0.249679	0.203345	0.525916	0.893957
OsSTA98	Os.49834.1.S1_at	0.328681	0.346499	0.251851	0.290004	0.204907	0.168972	1.09588	11.1134
OsSTA99	Os.53172.1.S1_at	0.586498	0.526422	0.472543	0.302439	0.513078	0.521878	2.08287	41.6012
OsSTA100	OsAffx.12996.1.S1_at	1.00411	0.929055	0.826815	0.792963	1.08084	0.653286	7.58468	5.94509
OsSTA101	OsAffx.25201.1.S1_s_at	0.258034	0.247646	0.255225	0.695303	1.51349	0.672989	0.264592	2.03757
OsSTA102	Os.34992.1.S1_at	0.249787	0.179646	0.201837	0.406987	0.410306	1.15669	4.46144	1.36345
OsSTA103	OsAffx.25247.1.S1_x_at	0.224185	0.203523	0.208457	0.207047	0.198777	0.234561	0.307689	0.656668
OsSTA104	OsAffx.13071.1.S1_at	0.147815	0.137538	0.170732	0.225569	0.172976	0.116304	0.152508	0.341964
OsSTA105	OsAffx.25472.1.S1_at	0.291879	0.363663	0.313338	0.250535	0.299945	0.332006	0.726521	1.17824
OsSTA106	Os.53859.1.S1_at	0.133327	0.158128	0.117445	0.169853	0.119995	0.170217	1.36524	0.525391
OsSTA107	OsAffx.25511.1.S1_at	0.150729	0.180659	0.174895	0.195795	0.301422	0.41112	0.637323	0.47123
OsSTA108	Os.52782.1.S1_at	0.349946	0.521682	0.410765	0.402197	0.408953	0.395614	2.63084	4.86285
OsSTA109	Os.53820.1.S1_at	1.47537	1.44837	1.51032	1.46955	1.62336	1.80601	2.9017	37.5017
OsSTA110	Os.51250.1.S1_at	0.660519	0.679323	0.547605	0.552821	0.57331	0.531754	1.00386	2.60556
OsSTA111	OsAffx.25639.1.S1_at	0.149449	0.185288	0.191843	0.202041	0.177532	0.189936	0.436562	1.16629
OsSTA112	OsAffx.13424.1.S1_at	0.237349	0.275902	0.234965	0.335799	0.247433	0.24984	0.753257	2.11781
OsSTA113	Os.52912.1.S1_at	0.150275	0.180598	0.189903	0.17733	0.1636	0.254547	5.03687	7.51995
OsSTA114	OsAffx.13462.1.S1_at	0.2675	0.268491	0.379274	0.364737	0.216318	0.182285	1.95251	1.09063
OsSTA115	OsAffx.25701.1.S1_at	0.196028	0.183502	0.245925	0.255165	0.23473	0.216111	1.91821	3.74403
OsSTA116	Os.56300.1.S1_at	0.346861	0.424642	0.303191	0.465755	0.455376	0.428585	2.07015	14.3308
OsSTA117	OsAffx.13844.1.S1_at	0.156212	0.173779	0.150809	0.21796	0.151525	0.142546	0.379834	1.25296
OsSTA118	OsAffx.3809.1.S1_at	0.108719	0.117766	0.110856	0.109573	0.106152	0.120406	0.325999	1.32232
OsSTA119	OsAffx.26086.1.S1_at	0.336118	0.309024	0.309662	0.371521	0.389042	0.3941	0.552186	3.11008
OsSTA120	Os.53927.1.S1_at	0.15929	0.225447	0.202529	0.221813	0.144113	0.196238	0.276206	2.93972
OsSTA121	Os.19426.1.S1_at	3.35358	3.19125	3.27292	2.61595	2.42623	2.83605	5.55034	71.9113
OsSTA122	Os.55704.1.S1_at	0.237455	0.265649	0.264572	0.400536	0.447703	0.389768	0.367368	0.360855
OsSTA123	OsAffx.14084.2.S1_x_at	0.187932	0.296127	0.377624	0.439121	0.337448	0.303964	1.24301	4.95321
OsSTA124	OsAffx.14084.3.S1_at	0.117199	0.12808	0.117633	0.148841	0.119002	0.108972	0.128939	0.340515
OsSTA125	Os.12301.1.S1_at	0.207595	0.226957	0.237544	0.343875	0.211955	0.189717	0.292886	1.04827
OsSTA126	Os.55136.1.S1_at	0.200641	0.203933	0.159014	0.229572	0.235111	0.127747	0.210234	2.41466
OsSTA127	Os.23780.1.A1_at	0.799214	0.825297	0.876044	0.973922	1.0884	1.35864	2.97721	42.2273
OsSTA128	Os.54162.1.S1_at	0.289073	0.304246	0.185593	0.262826	0.17473	0.167164	0.927505	0.657751
OsSTA129	Os.53223.1.S1_at	0.436276	0.508891	0.458823	0.33909	0.359514	0.396031	2.80852	12.6827
OsSTA130	Os.52858.1.S1_at	0.180579	0.229509	0.18007	0.238238	0.256755	0.19899	1.17166	1.16764
OsSTA131	OsAffx.14307.1.S1_at	0.141159	0.156634	0.149697	0.224983	0.344639	0.318207	0.416887	0.494834
OsSTA132	OsAffx.14331.1.S1_at	0.276671	0.273785	0.239692	0.288619	0.28266	0.319229	0.848672	2.78058
OsSTA133	Os.50496.1.S1_at	0.213807	0.251634	0.191021	0.225795	0.175745	0.144408	1.11259	18.9503
OsSTA134	OsAffx.14396.1.S1_at	0.216622	0.232605	0.192008	0.271549	0.663468	0.543517	0.285856	0.318838
OsSTA135	OsAffx.26592.1.S1_at	0.162813	0.120465	0.15193	0.339523	0.218516	0.16827	0.287743	2.3935
OsSTA136	Os.49944.1.S1_at	0.212958	0.243721	0.161191	0.299311	0.288253	0.347619	0.365161	1.3514
OsSTA137	Os.34882.1.S1_at	0.179114	0.243223	0.331483	0.512303	0.733102	1.37714	2.9077	12.76
OsSTA138	Os.27077.1.A1_at	1.17418	1.16551	0.985708	0.906762	0.779977	0.815654	4.77006	9.02764
OsSTA139	Os.54486.1.S1_at	7.03782	7.54598	4.74984	5.26661	5.83278	6.16798	6.72432	9.53434
OsSTA140	OsAffx.26743.1.S1_x_at	0.302899	0.337751	0.281014	0.361569	0.380345	0.362907	4.16285	2.11543
OsSTA141	Os.53247.1.S1_at	0.287124	0.345032	0.229479	0.283781	0.401538	0.316561	1.53508	1.94324
OsSTA142	OsAffx.26787.1.S1_at	0.113536	0.112695	0.092095	0.111548	0.156173	0.264662	0.738904	1.62866
OsSTA143	Os.53842.1.S1_x_at	0.208051	0.218123	0.222555	0.29261	0.231983	0.172445	0.635694	1.92297
OsSTA144	Os.51197.1.S1_at	0.527287	0.522606	0.56016	0.520613	0.453375	0.540511	1.07621	3.67661
OsSTA145	OsAffx.14789.1.S1_at	0.0899628	0.0922114	0.0718079	0.0926219	0.0883307	0.0628916	0.572315	1.90464
OsSTA146	Os.20593.2.S1_at	0.192986	0.25406	0.302416	0.506438	0.317965	0.639218	1.11928	0.803497
OsSTA147	OsAffx.14862.1.S1_x_at	0.369645	0.433752	0.365263	0.408235	0.347097	0.435048	1.24789	4.70727
OsSTA148	Os.9610.1.S1_s_at	0.288717	0.371484	0.30573	0.215263	0.190759	0.148521	1.36937	2.18647
OsSTA149	Os.50440.1.S1_at	0.343627	0.305383	0.274683	0.358667	0.424124	0.421106	2.70984	10.7736
OsSTA150	Os.52751.1.S1_at	0.154385	0.208696	0.210921	0.354293	0.712761	0.731855	1.78168	3.95534
OsSTA151	Os.5264.1.S1_at	0.968692	0.904524	1.14099	1.27879	1.26755	2.13652	2.59186	18.9562
OsSTA152	Os.48933.1.S1_at	0.341776	0.330833	0.315285	0.509019	1.01955	1.29444	4.24257	7.75205
OsSTA153	OsAffx.15016.1.S1_at	0.186778	0.203277	0.199942	0.215414	0.232922	0.217001	0.594195	4.9823
OsSTA154	OsAffx.4573.1.S1_at	0.155445	0.197435	0.190588	0.236989	0.20218	0.23079	1.44952	5.09655
OsSTA155	OsAffx.4583.1.S1_s_at	0.182172	0.228604	0.194805	0.180508	0.233854	0.334798	0.411152	0.43409
OsSTA156	Os.52892.1.S1_at	0.297896	0.337563	0.38925	0.51534	0.636516	0.503794	2.95287	21.8568
OsSTA157	Os.53156.1.S1_at	0.575341	0.461354	0.61186	0.432575	0.345215	0.309791	1.68721	5.27715
OsSTA158	OsAffx.27284.1.S1_s_at	0.610145	0.583892	0.455455	0.470703	0.458677	0.22651	0.246848	0.510913
OsSTA159	OsAffx.27335.1.S1_x_at	1.41096	1.74839	1.11626	0.989445	1.0229	0.863483	1.77216	4.08495
OsSTA160	Os.48456.1.S1_at	0.290777	0.282527	0.497258	0.327689	0.221021	0.147652	0.739454	12.1268
OsSTA161	OsAffx.27380.1.S1_at	0.138294	0.129217	0.11904	0.168436	0.128893	0.130894	0.963298	20.3149
OsSTA162	Os.54914.1.S1_at	0.156488	0.169987	0.139666	0.228839	0.234518	0.196259	0.543581	3.40837
OsSTA163	OsAffx.27416.1.S1_at	0.140866	0.140008	0.138976	0.18852	0.132446	0.132496	0.423603	0.582592
OsSTA164	Os.52860.1.A1_at	0.8245	0.625602	0.419483	0.384951	0.410916	0.380102	3.06109	22.317
OsSTA165	Os.53204.1.S1_at	0.140186	0.121486	0.100196	0.115081	0.100439	0.0716304	0.184202	2.55114
OsSTA166	Os.55563.1.S1_at	0.189641	0.204847	0.16888	0.251812	0.192624	0.181308	0.499306	1.74294
OsSTA167	OsAffx.15243.1.S1_at	0.20171	0.243052	0.186042	0.235428	0.294541	0.326624	0.437731	0.384322
OsSTA168	OsAffx.15248.1.S1_s_at	0.26196	0.285511	0.266457	0.291368	0.231936	0.251856	4.6679	1.56363
OsSTA169	OsAffx.4734.1.S1_at	0.159933	0.170318	0.133884	0.161506	0.161278	0.149442	1.3502	25.8515
OsSTA170	Os.34705.1.S1_at	0.316712	0.297612	0.2242	0.369553	0.30877	0.195534	1.31344	2.03772
OsSTA171	OsAffx.27509.1.S1_at	0.264889	0.365511	0.311222	0.266674	0.399437	1.58593	1.23145	3.70959
OsSTA172	Os.49907.1.S1_at	0.24416	0.243779	0.244304	0.406394	0.24755	0.220157	0.31098	1.7647
OsSTA173	Os.54870.1.S1_at	0.171811	0.17758	0.168948	0.220048	0.185672	0.145838	0.892585	4.91125
OsSTA174	Os.49982.1.S1_at	0.35366	0.382993	0.242856	0.337333	0.470473	0.35883	0.379038	0.344791
OsSTA175	Os.53806.1.S1_at	0.109041	0.109242	0.109981	0.126396	0.10911	0.115121	0.594016	10.63
OsSTA176	OsAffx.4989.1.S1_at	0.176657	0.215469	0.222822	0.209866	0.199011	0.202207	0.190155	0.778437
OsSTA177	Os.54880.1.S1_at	1.64906	1.46454	1.43261	0.93391	0.799444	0.797481	5.23214	28.9697
OsSTA178	OsAffx.5111.1.S1_at	0.220903	0.249809	0.201287	0.24083	0.169009	0.199371	0.588651	8.9729
OsSTA179	Os.56282.1.S1_at	0.394897	0.399552	0.322924	0.34101	0.301406	0.272052	0.486244	3.77802
OsSTA180	OsAffx.5148.1.S1_x_at	0.311201	0.281899	0.295961	0.413803	0.335401	0.340066	0.540927	0.586978
OsSTA181	OsAffx.16001.1.S1_s_at	0.191942	0.202105	0.188288	0.326479	0.207815	0.211281	0.419041	0.894563
OsSTA182	OsAffx.16002.1.S1_at	0.551247	0.570989	0.617966	0.581747	1.0786	1.13227	1.71302	3.00213
OsSTA183	OsAffx.28205.1.S1_at	0.314227	0.287262	0.33796	0.517893	0.564985	0.455656	1.08011	4.12403
OsSTA184	Os.23434.1.S1_at	0.348969	0.305429	0.79278	0.829095	0.432116	0.391428	0.877638	11.0221
OsSTA185	Os.50516.1.S1_at	0.243672	0.250384	0.334008	0.305801	0.334288	0.470024	0.744954	4.87287
OsSTA186	Os.28541.1.S1_at	0.186032	0.198187	0.18859	0.295354	0.17046	0.123024	1.1192	4.00612
OsSTA187	OsAffx.28262.1.S1_at	0.307639	0.32343	0.260402	0.349205	0.398083	0.401463	0.548824	1.53282
OsSTA188	OsAffx.5213.1.S1_x_at	0.148102	0.143227	0.124402	0.175345	0.116275	0.0939006	0.278555	0.648064
OsSTA189	OsAffx.5224.1.S1_at	0.128958	0.170179	0.120779	0.0949637	0.125733	0.11538	0.260344	1.67009
OsSTA190	Os.44430.1.S1_at	1.11484	1.13225	0.826018	0.506587	0.948845	0.99077	2.26573	9.03364
OsSTA191	Os.31929.11.S1_x_at	0.0929787	0.122248	0.075689	0.119013	0.0900694	0.0727881	0.229021	2.22004
OsSTA192	OsAffx.16146.1.S1_x_at	0.258207	0.295039	0.301441	0.388583	0.329621	0.352139	0.495459	1.5434
OsSTA193	Os.27092.1.S1_at	0.230761	0.235118	0.22562	0.274337	0.214551	0.255776	0.790112	15.2047
OsSTA194	Os.25696.2.S1_x_at	0.685302	0.703343	0.706974	0.317652	0.531086	0.442972	9.37178	20.6059
OsSTA195	OsAffx.28630.1.S1_at	0.175432	0.198733	0.191138	0.242525	0.179227	0.20335	2.74028	1.15602
OsSTA196	OsAffx.28688.1.S1_at	0.179003	0.220969	0.165387	0.232642	0.218002	0.197783	0.197502	0.35416
OsSTA197	Os.34569.1.S1_at	0.270144	0.268921	0.258858	0.409902	0.251953	0.280486	7.83501	45.525
OsSTA198	Os.49729.1.S1_at	0.233761	0.269652	0.206894	0.277962	0.334758	0.164796	0.174871	0.224427
OsSTA199	Os.52829.1.S1_at	0.353637	0.398642	0.482911	0.347602	0.273615	1.49504	1.10961	3.92504
OsSTA200	Os.36437.1.S1_at	0.105781	0.164414	0.389633	0.207498	2.74336	14.194	1.39267	6.21722
OsSTA201	Os.34356.1.S1_at	0.132951	0.150803	0.133603	0.218064	0.135231	0.140986	1.62453	30.303
OsSTA202	OsAffx.28939.1.S1_at	0.226783	0.271359	0.227754	0.28339	0.25106	0.276772	0.731116	9.44604
OsSTA203	Os.4375.1.S1_a_at	0.367289	0.422166	0.42309	0.485853	0.767377	1.06156	3.44697	3.65726
OsSTA204	OsAffx.29016.1.S1_at	0.377988	0.346937	0.270164	0.394586	2.03932	1.58896	0.799942	5.31935
OsSTA205	OsAffx.5693.1.S1_at	0.0892409	0.114367	0.0865979	0.106649	0.143189	0.191926	0.700949	0.469203
OsSTA206	Os.53862.1.S1_at	0.130205	0.152977	0.154308	0.302961	0.256914	0.167883	0.156892	0.586641
OsSTA207	Os.51591.1.S1_at	0.704172	0.585921	0.502545	0.356816	0.255763	0.253398	0.418106	1.49533
OsSTA208	OsAffx.29184.1.S1_at	0.283318	0.254463	0.321512	0.27987	0.264151	0.219774	0.880488	5.01351
OsSTA209	OsAffx.29212.1.S1_at	0.226971	0.224123	0.273657	0.227897	0.136646	0.157339	0.889227	3.20629
OsSTA210	Os.55312.1.S1_at	0.214091	0.184533	0.176332	0.191565	0.148046	0.131827	0.296043	1.1962
OsSTA211	OsAffx.29365.1.S1_at	0.427985	0.382218	0.371708	0.504978	0.369297	0.413283	0.401638	0.716475
OsSTA212	OsAffx.5969.1.S1_at	0.193933	0.196637	0.163441	0.245039	0.173026	0.188274	0.695572	2.82875
OsSTA213	OsAffx.5976.1.S1_at	0.492871	0.460221	0.321444	0.452523	0.870814	0.763683	0.482292	0.65409
OsSTA214	Os.53229.1.S1_at	1.33889	1.41461	1.20619	1.23419	1.18665	1.36595	2.36862	6.05156
OsSTA215	Os.54856.1.S1_at	0.332181	0.213523	0.53519	0.652598	0.22496	0.16752	0.158838	0.33198
OsSTA216	OsAffx.17350.1.S1_at	0.310489	0.342648	0.312891	0.36142	0.328372	0.291474	1.19085	10.8465
OsSTA217	OsAffx.6076.1.S1_at	0.188638	0.255782	0.143713	0.16183	0.196505	0.256643	2.01439	4.05047
OsSTA218	OsAffx.29632.1.S1_at	0.287572	0.285907	0.353097	0.373283	0.567353	0.505998	0.378286	4.73447
OsSTA219	OsAffx.17476.1.S1_at	0.718615	0.866894	0.736702	1.37665	2.85769	1.82303	1.50242	9.92233
OsSTA220	Os.26606.1.S1_at	1.8498	1.6451	1.93074	2.32697	2.94176	3.28307	3.03725	6.58502
OsSTA221	OsAffx.17620.1.S1_at	0.136392	0.173507	0.0964168	0.108706	0.102203	0.0867571	0.210915	2.23286
OsSTA222	OsAffx.29832.2.S1_at	0.307691	0.247135	0.253808	0.478912	0.263255	0.199644	0.345798	1.34535
OsSTA223	OsAffx.7510.2.S1_at	0.129802	0.14029	0.108433	0.183853	0.13771	0.141208	0.140129	0.228755
OsSTA224	OsAffx.29925.1.S1_at	0.161948	0.182128	0.189537	0.227378	0.197524	0.189224	1.0393	0.808544
OsSTA225	OsAffx.17841.1.S1_at	0.220062	0.222996	0.215327	0.350025	0.262009	0.334914	0.422353	3.88069
OsSTA226	OsAffx.29984.1.S1_at	0.218003	0.189211	0.159993	0.222764	0.448665	0.61718	1.18585	1.14756
OsSTA227	OsAffx.17894.1.S1_at	0.202822	0.217779	0.207571	0.223293	0.251946	0.345108	1.21728	1.97795
OsSTA228	OsAffx.17938.1.S1_at	0.2211	0.215164	0.236911	0.327364	0.251729	0.239204	0.824249	1.96707
OsSTA229	OsAffx.17967.1.S1_at	0.185647	0.206828	0.190867	0.265331	0.227364	0.178375	0.75706	7.18366
OsSTA230	OsAffx.17968.1.S1_at	0.256884	0.358365	0.290332	0.325694	0.382716	0.475769	1.20008	0.952632
OsSTA231	OsAffx.6476.1.S1_at	1.84203	1.64665	1.57155	1.73922	1.45723	1.39628	3.56376	11.5069
OsSTA232	OsAffx.6493.1.S1_at	0.172947	0.147992	0.139101	0.174992	0.205825	0.59093	0.554206	1.19412
OsSTA233	Os.11408.1.S1_at	0.301193	0.308663	0.34642	0.340426	0.268378	0.266218	0.640952	5.05858
OsSTA234	Os.50458.1.S1_at	0.132394	0.104714	1.12832	3.22328	1.83109	0.119001	0.613058	3.18071
OsSTA235	OsAffx.18042.1.S1_at	0.39553	0.410219	0.391791	0.330327	0.212034	0.222602	0.906059	1.08106
OsSTA236	OsAffx.30341.1.S1_at	0.326708	0.3653	0.317248	0.352491	0.352621	0.348296	0.534435	0.911194
OsSTA237	OsAffx.8415.1.S1_at	0.115362	0.140749	0.136958	0.178404	0.19486	0.149657	0.149221	0.519589
OsSTA238	OsAffx.20651.1.S1_at	0.818753	0.98249	0.524318	0.436566	0.702745	0.762343	1.05302	1.43338
OsSTA239	Os.46860.2.S1_x_at	0.129408	0.115038	0.112518	0.150781	0.114913	0.117146	0.203829	1.66729
OsSTA240	Os.46865.1.S1_at	0.252247	0.264107	0.371741	0.581203	1.41665	1.14036	0.411096	5.47652
OsSTA241	OsAffx.8217.1.S1_at	0.24742	0.263088	0.296308	0.425193	0.240861	0.262949	0.365341	1.31877
OsSTA242	Os.6364.1.S1_at	0.161514	0.197201	0.122069	0.175283	0.130066	0.18056	1.2828	9.93958
OsSTA243	Os.25070.1.A1_at	0.0932298	0.113483	0.0935229	0.107404	0.0926856	0.0819901	0.965242	1.0822
OsSTA244	OsAffx.18434.1.S1_at	0.184481	0.209019	0.19597	0.239478	0.219502	0.25648	7.76599	2.994
OsSTA245	OsAffx.18449.1.S1_at	0.208386	0.276851	0.250108	0.365148	0.278861	0.300182	0.465143	2.01054
OsSTA246	Os.28098.1.S1_at	0.192992	0.234325	0.296103	0.492222	0.163315	0.231868	45.5568	162.312
OsSTA247	Os.46642.1.S1_at	0.511616	0.531823	0.373073	0.246129	0.280106	0.231782	0.560707	5.24196
OsSTA248	Os.11475.1.S1_at	0.268775	0.287119	0.265915	0.268508	0.25245	0.408511	0.470041	0.818864
OsSTA249	OsAffx.18699.1.S1_at	0.246972	0.187093	0.228923	0.291149	0.256817	0.243658	0.735812	6.81643
OsSTA250	OsAffx.30846.1.S1_at	0.250701	0.252036	0.191439	0.26908	0.401156	0.262162	2.00165	13.9182
OsSTA251	Os.54544.1.S1_at	0.27637	0.512917	0.732423	0.540363	0.83245	1.31158	0.942717	1.60369
OsSTA252	OsAffx.7036.1.S1_at	0.307594	0.319551	0.251316	0.301781	0.275382	0.231417	0.605349	0.463189
OsSTA253	OsAffx.30881.1.S1_at	0.25889	0.322385	0.246314	0.360816	0.280419	0.287874	0.478791	1.85599
OsSTA254	Os.53370.1.S1_at	0.196818	0.20737	0.161427	0.201245	0.274407	0.325387	1.24483	0.928514
OsSTA255	Os.52820.1.S1_at	0.152377	0.158662	0.201109	0.269915	0.256775	0.196373	2.79017	20.4063
OsSTA256	Os.30005.1.S1_at	0.69992	0.753663	0.612353	0.718258	0.683799	0.884505	0.995842	1.30319
OsSTA257	OsAffx.31092.1.S1_at	0.0926851	0.103424	0.108529	0.11429	0.119769	0.123921	0.133755	0.249707
OsSTA258	OsAffx.18998.1.S1_at	0.146669	0.135379	0.159654	0.164575	0.152431	0.161201	0.170962	0.189921
OsSTA259	Os.54912.1.S1_at	0.121757	0.12306	0.11288	0.128164	0.180542	0.206705	0.829429	12.4697
OsSTA260	OsAffx.31261.2.S1_at	0.20396	0.185286	0.1886	0.208167	0.164128	0.145308	0.239595	0.291115
OsSTA261	Os.52935.1.S1_at	0.196201	0.250261	0.184251	0.226686	0.229889	0.236248	0.574823	5.64495
OsSTA262	Os.53147.1.S1_at	0.176573	0.19163	0.175952	0.176005	0.452607	0.767684	2.04979	2.40391
OsSTA263	OsAffx.31331.1.S1_at	0.391808	0.289971	0.327203	0.367297	0.380233	0.237663	3.13143	11.6331
OsSTA264	OsAffx.31351.1.S1_at	0.208214	0.243993	0.212482	0.296372	0.293257	0.228464	0.896036	2.33687
OsSTA265	Os.53273.1.S1_at	0.107463	0.115413	0.107699	0.209509	0.219597	0.165364	0.479253	0.791153
OsSTA266	OsAffx.19277.1.S1_at	0.432816	0.359365	0.246775	0.205396	0.178686	0.175577	0.16592	0.312787
OsSTA267	Os.53035.1.S1_at	0.924362	0.811887	0.450794	0.214602	0.247103	0.169855	1.45202	3.33074
OsSTA268	OsAffx.31431.1.S1_at	0.117354	0.109489	0.0676876	0.103972	0.0888873	0.091666	0.275949	0.321033
OsSTA269	OsAffx.19333.1.S1_at	0.129347	0.195754	0.154679	0.177567	0.225404	0.178702	0.450462	6.3231
OsSTA270	Os.54890.1.S1_at	0.149533	0.141874	0.113982	0.188511	0.128587	0.115874	0.305369	5.53622
OsSTA271	OsAffx.31569.1.S1_x_at	0.395358	0.370376	0.349409	0.405957	0.399375	0.393528	1.16222	1.55416
OsSTA272	OsAffx.19485.2.S1_at	0.0855419	0.111896	0.104969	0.166831	0.105436	0.0989847	0.150085	0.210271
OsSTA273	OsAffx.31619.1.S1_at	0.267348	0.256218	0.243609	0.25209	0.244956	0.263832	0.701729	2.93459
OsSTA274	OsAffx.7506.1.S1_at	2.37917	2.07675	2.3975	1.34176	0.883293	0.455774	3.37321	8.40686
OsSTA275	OsAffx.19544.1.S1_at	0.187255	0.253151	0.4413	1.43085	1.56447	0.221328	1.46818	0.916645
OsSTA276	OsAffx.31637.1.S1_at	0.173433	0.264617	0.333239	0.147009	0.134835	0.115192	0.589927	1.65804
OsSTA277	Os.49409.1.S1_at	0.147356	0.212618	0.140175	0.167728	0.128696	0.117234	0.827002	1.83154
OsSTA278	Os.7026.2.S1_at	0.232171	0.329902	1.63572	1.76809	1.57727	4.34738	4.64053	5.34393
OsSTA279	OsAffx.31834.1.S1_at	0.211422	0.235888	0.165449	0.289387	0.251496	0.219989	0.304541	0.425291
OsSTA280	OsAffx.7670.1.S1_at	0.137742	0.165985	0.11835	0.222978	0.143144	0.215696	1.64568	2.70805
OsSTA281	Os.53270.1.S1_at	2.55855	2.78394	2.73553	2.18099	2.39701	3.07898	8.37931	64.926
OsSTA282	OsAffx.7728.1.S1_x_at	0.311671	0.338877	0.26516	0.346043	0.354508	0.371472	1.43073	2.97454
OsSTA283	OsAffx.19918.1.S1_at	0.153619	0.183886	0.156905	0.19239	0.200923	0.27571	4.74658	1.38233
OsSTA284	OsAffx.7766.1.S1_at	0.106674	0.133354	0.145812	0.156313	0.13667	0.139621	0.775261	2.10122
OsSTA285	OsAffx.19934.1.S1_at	0.111188	0.106825	0.0814453	0.0951531	0.0876483	0.0980378	0.170862	0.256424
OsSTA286	Os.53836.1.S1_at	0.440529	0.40972	0.288188	0.261218	0.240962	0.250669	1.59265	4.34676
OsSTA287	OsAffx.32087.1.S1_at	0.348759	0.401604	0.460423	0.535387	0.451319	0.421521	1.02144	6.63979
OsSTA288	Os.54142.1.S1_at	2.28977	2.36581	2.15083	2.18267	1.90948	2.61008	4.02704	9.48713
OsSTA289	Os.24046.1.S1_at	0.638083	0.65974	0.800084	0.820468	0.825026	0.795526	1.03424	6.75832
OsSTA290	Os.49823.1.S1_at	0.317692	0.341424	0.320696	0.397703	0.290554	0.336115	2.97412	6.00078
OsSTA291	OsAffx.32187.1.S1_s_at	0.320569	0.313982	0.275462	0.298204	0.300683	0.318251	0.65466	1.95754
