# Supplementary material for: The mature anther-preferentially expressed genes are associated with pollen fertility, pollen germination and anther dehiscence in rice
Source: BMC Genomics. 2015 Feb 19;16(1):101. doi: 10.1186/s12864-015-1305-y (PMC4340671; doi:10.1186/s12864-015-1305-y)
Supplement: Additional file 2: Table S2. — Detailed information of samples used in the microarray analysis. [file 12864_2015_1305_MOESM2_ESM.xls]

## Sheet: Table S2
Table S2 .The detailed information of samples used in microarry analysis.
NO.	Tissue	Developmental stage
1	germinating seed	germinating seed at 72 h of imbibitions
2	plumule	48 h after germination
3	radicle	48 h after germination
4	seedling	Trefoil stage
5	shoot	Seeding with two tillers
6	root	Seeding with two tillers
7	stem	Heading stage
8	leaf	meiosis stage of young panicle development
9	flag leaf	5 days before heading
10	sheath	meiosis stage of young panicle development
11	palea/lemma	1 day before flowering
12	spikelet	3 day after flowering
13	endosperm 1	7 days after pollination
14	endosperm 2	14 days after pollination
15	endosperm 3	21 days after pollination
16	panicle 1	secondary branch primordium differentiation stage
17	panicle 2	pistil/stamen primordium differentiation stage
18	panicle 3	pollen-mother cell formation stage
19	panicle 4	meiosis stage of young panicle development
20	panicle 5	heading stage
21	stamen	1 day before flowering
