# Supplementary material for: The mature anther-preferentially expressed genes are associated with pollen fertility, pollen germination and anther dehiscence in rice
Source: BMC Genomics. 2015 Feb 19;16(1):101. doi: 10.1186/s12864-015-1305-y (PMC4340671; doi:10.1186/s12864-015-1305-y)
Supplement: Additional file 3: Table S3. — Detailed information of genomic sequences and protein characteristics about 291 OsSTA genes. [file 12864_2015_1305_MOESM3_ESM.xls]

## Sheet: Table S3
Table S3.The detailed information of genomic sequences and protein characteristics about 291 OsSTA genes .
NO.	Gene name	Accession number				Pfam domain	Chromosome no.	MSU v6 pseudomolecule position (5'-3')	ORF length	NO. of introns in ORF	BAC/PAC name	BAC/PAC accession No.	Protein
		MSU	KOME	RAP-DB	Pfam Accession								Length(aa)	Molecular weight(Da)	PI
1	OsSTA1	LOC_Os01g02050	AK100688+AK119573	Os01g0110700	PF00311	PEPcase	1	572138 - 562056	3108	19	P0439B06	AP002882	1036	115840	6.9464
2	OsSTA2	LOC_Os01g03640	AK243237	Os01g0127200	PF00394+PF00394	Cu-oxidase	1	1500609 - 1497240	1914	3	PO4O9B08	AP002860	638	70919.2	7.097
3	OsSTA3	LOC_Os01g04380	AK121025	Os01g0136200	PF00011	HSP20	1	1951928 - 1952771	453	0	P0443D08	AP003250	151	16957.2	6.5585
4	OsSTA4	LOC_Os01g05430	AK288985+AK242128	Os01g0147300	PF01694	Rhomboid	1	2568051 - 2570029	615	3	P0416D03	AP002872	205	22304.1	8.2102
5	OsSTA5	LOC_Os01g08340	AK103147	Os01g0178700	PF00097	zf-C3HC4	1	4091068 - 4094859	1218	3	P0509B06	AP002903	406	44478.9	6.0357
6	OsSTA6	LOC_Os01g09730	AK107005+AK069948+AK099271	Os01g0193400	NA	NA	1	5016279 - 5018652	1122	1	P0671B11	AP002746	374	39695.4	4.3861
7	OsSTA7	LOC_Os01g10890	AK071552+AK065589	Os01g0206700	PF00069+PF03822	Pkinase+NAF	1	5811617 - 5809557	1386	0	P0451C06	AP001551	462	51965.8	9.7473
8	OsSTA8	LOC_Os01g11350	AK100944+AK831112+AK831111	Os01g0211800	PF07716	bZIP_2	1	6096528 - 6094692	993	3	P0031E09	AP002092	331	35691.6	7.5064
9	OsSTA9	LOC_Os01g13370	AK120816	Os01g0234900	PF03145	Sina	1	7453683 - 7450837	1044	2	P0702F03	AP002481	348	37340.4	6.9952
10	OsSTA10	LOC_Os01g16320	NA	Os01g0268700	PF04759.6	DUF617	1	9256622 - 9254034	1302	2	P0011D01	AP000969	434	45916.5	10.5962
11	OsSTA11	LOC_Os01g16950	AK071739	Os01g0276600	PF00097	zf-C3HC4	1	9690235 - 9692180	990	0	P0038F12	AP000836	330	34271.2	5.2391
12	OsSTA12	LOC_Os01g17390	AK064952	Os01g0281000	PF00646	F-box	1	10003950 - 10007768	1248	4	P0003H10	AP000815	416	45986.2	6.9616
13	OsSTA13	LOC_Os01g23370	AK070305	Os01g0335550	PF04578	DUF594	1	13137848 - 13141064	2199	3	B1158F07	AP003208	733	80753.8	8.8901
14	OsSTA14	LOC_Os01g24470	AK069585	Os01g0347000	PF09192+PF00782	Act-Frag_cataly+DSPc	1	13794686 - 13799906	2616	5	B1146B04	AP003205	872	97632.8	6.0962
15	OsSTA15	LOC_Os01g25440	AK070843	Os01g0356500	PF04263+PF04265	TPK_catalytic+TPK_B1_binding	1	14398598 - 14391999	804	5	B1157F09	AP003207	268	30106.6	8.1616
16	OsSTA16	LOC_Os01g36760	AK100868+AK108360	Os01g0548000	NA	NA	1	20416262 - 20414316	510	3	OSJNBa0042P21	AP004614	170	19029.6	5.2518
17	OsSTA17	LOC_Os01g40150	NA	Os01g0583700	PF00009+PF11987	GTP_EFTU+IF-2	1	22645023 - 22650145	2991	12	OSJNBb0024F06	AP003341	997	111387	7.6726
18	OsSTA18	LOC_Os01g40400	NA	Os01g0586400	PF00850	Hist_deacetyl	1	22810686 - 22808698	1446	1	P0712E02	AP003492	482	52736.4	6.9694
19	OsSTA19	LOC_Os01g40410	NA	Os01g0586500	PF01490	Aa_trans	1	22815073 - 22817909	1383	1	P0712E02	AP003492	461	49420.3	5.8878
20	OsSTA20	LOC_Os01g41270	AK100625	Os01g0595900	PF00646+PF08387	F-box+FBD	1	23356994 - 23360195	1632	2	P0451D05	AP003253	544	60188	8.9212
21	OsSTA21	LOC_Os01g41400	NA	Os01g0597400	PF01490	Aa_trans	1	23439509 - 23441397	1332	1	B1103C09	AP003333	444	47387	8.7527
22	OsSTA22	LOC_Os01g41930	AK065432+AK068313	Os01g0603800	PF08263+PF00560	LRRNT_2+LRR_1	1	23775861 - 23779747	2166	0	B1085F01	AP003330	722	79926	6.5444
23	OsSTA23	LOC_Os01g41970	NA	NA	NA	NA	1	23801274 - 23801986	618	1	P0681B11	AP003022	206	23224.5	8.3146
24	OsSTA24	LOC_Os01g42024	AK120772	Os01g0604900	NA	NA	1	23829862 - 23830602	243	0	P0681B11	AP003022	81	8836.33	12.7649
25	OsSTA25	LOC_Os01g46250	AK288854	Os01g0651200	PF01764	Lipase_3	1	26300194 - 26303065	1257	2	OJ1159	AP003792	419	46821.5	6.3792
26	OsSTA26	LOC_Os01g47100	AK242175	Os01g0660500	PF01612	3_5_exonuc	1	26913670 - 26912597	1074	0	P0684E06	AP003291	358	37634.7	6.8547
27	OsSTA27	LOC_Os01g48540	AK106997	Os01g0677000	PF07250+PF09118	Glyoxal_oxid_N+DUF1929	1	27840205 - 27842391	1875	2	B1144G04	AP003335	625	67233.9	9.6962
28	OsSTA28	LOC_Os01g50470	AK100961	Os01g0700200	PF00415	RCC1	1	28978119 - 28983868	3135	8	P0454A11	AP003254	1045	115004	8.3118
29	OsSTA29	LOC_Os01g51610	AK109920	Os01g0713600	PF02362	B3	1	29637792 - 29642902	1209	5	B1142C05	AP003410	403	43408.9	9.6256
30	OsSTA30	LOC_Os01g51754	AK065152	Os01g0715400	PF00128+PF07821	Alpha-amylase+Alpha-amyl_C2	1	29760719 - 29770037	1686	7	B1131B07	AP003408	562	63732.3	5.4912
31	OsSTA31	LOC_Os01g52270	AK287755	Os01g0720800	PF00931	NB-ARC	1	30048291 - 30049986	1299	0	P0690B02	AP003292	433	49889.3	9.0247
32	OsSTA32	LOC_Os01g54520	AK107290+AK107265+107255	Os01g0749000	PF06884	DUF1264	1	31359199 - 31360707	759	1	P0481E12	AP003076	253	28056	8.0546
33	OsSTA33	LOC_Os01g55850	NA	Os01g0764200	NA	NA	1	32165440 - 32165796	357	0	P0403C05	AP003239	119	12542.5	11.3722
34	OsSTA34	LOC_Os01g56560	NA	Os01g0772400	PF03364	Polyketide_cyc	1	32608681 - 32611045	774	3	P0695H10	AP003295	258	28379.4	8.7663
35	OsSTA35	LOC_Os01g56764	NA	Os01g0774500	PF0641	Zeta_toxin	1	32757798 - 32747534	1530	7	P0490D09	AP003265	510	56143.2	7.3953
36	OsSTA36	LOC_Os01g62950	AK071303	Os01g0848700	PF00071	Ras	1	36470441 - 36467915	651	1	P0005H10	AP004127	217	23922	6.7975
37	OsSTA37	LOC_Os01g65860	AK109822	Os01g0881100	PF07651	ANTH	1	38240305 - 38238475	1566	0	P0018C10	AP003227	522	57296	6.3836
38	OsSTA38	LOC_Os01g66330	AK070098	Os01g0886600	PF07724+PF10431	AAA_2+ClpB_D2-small	1	38526409 - 38520632	1875	14	P0408G07	AP003379	625	67060.2	6.7167
39	OsSTA39	LOC_Os01g66700	AK070632	Os01g0891000	PF02838	Glyco_hydro_20b	1	38745918 - 38740059	1581	14	B1078G07	AP003407	527	59024.1	5.2032
40	OsSTA40	LOC_Os01g66860	AK070097	Os01g0892800	PF00023+PF07714	Ank+Pkinase_Tyr	1	38818686 - 38822182	1503	10	B1078G07	AP003407	501	56263.6	9.7094
41	OsSTA41	LOC_Os01g70120	AK070355	Os01g0925600	NA	NA	1	40584383 - 40586080	606	1 or 2	OSJNBa0093F16	AP004332	202	21666	8.2361
42	OsSTA42	LOC_Os01g70660	AK107477	Os01g0932500	PF02705	K_trans	1	40907438 - 40902493	2247	7	P0506E04	AP003272	749	81886.3	9.0676
43	OsSTA43	LOC_Os01g71040	AK107072+AK111027	Os01g0936700	NA	NA	1	41114858 - 41112004	1530	1	P0504E02	AP003269	510	54395	4.0472
44	OsSTA44	LOC_Os01g71800	NA	Os01g0946300	PF02450	LACT	1	41585905 - 41587063	1092	1	P0614D08	AP004073	364	39604	4.7775
45	OsSTA45	LOC_Os01g74000	AK070366	Os01g0971600	PF01210+PF07479	NAD_Gly3P_dh_N+NAD_Gly3P_dh_C	1	42866652 - 42860708	1056	10	P0518C01	AP003277	352	38392.6	7.0544
46	OsSTA46	LOC_Os02g01990	NA	Os02g0110100	PF06203	CCT	2	551182 - 549625	972	3	P0501G04	AP004752	324	35828.5	4.2119
47	OsSTA47	LOC_Os02g04630	AK240658	Os02g0138900	PF01699	Na_Ca_ex	2	2070492 - 2075369	1089	11	OSJNBa0026E05	AP005647	363	39065.7	7.0037
48	OsSTA48	LOC_Os02g06510	NA	Os02g0160100	NA	NA	2	3251641 - 3252395	510	1	B1103G11	AP004843	170	19899.5	8.6213
49	OsSTA49	LOC_Os02g08240	NA	Os02g0179000	PF00069	Pkinase	2	4376788 - 4380323	1260	10	P0544B02	AP004840	420	47261.1	6.9843
50	OsSTA50	LOC_Os02g09530	AK102004+AK106917	Os02g0188500	NA	NA	2	4910881 - 4908802	648	5	OJ1145_F01	AP004046	216	24388.2	4.8315
51	OsSTA51	LOC_Os02g09830	CT835362	Os02g0191600	PF07716	bZIP_2	2	5068042 - 5067166	513	0	P0453H10	AP005785	171	19291.7	6.5184
52	OsSTA52	LOC_Os02g10000	NA	Os02g0193400	PF04640	PLATZ	2	5204591 - 5202094	894	1	P0437H03	AP003366	298	31851.6	8.0811
53	OsSTA53	LOC_Os02g10440	AK102759+AK059082	Os02g0197900	PF12695	Abhydrolase_5	2	5482728 - 5489303	1488	13	OJ1524_D08	AP004191	496	54899.4	8.1179
54	OsSTA54	LOC_Os02g10630	AK072970	Os02g0199800	PF00168+PF02893	C2+GRAM	2	5593645 - 5586939	3336	9	P0026H03	AP004812	1112	123147	8.006
55	OsSTA55	LOC_Os02g13580	NA	Os02g0229600	PF00307+PF00225	CH+Kinesin	2	7285696 - 7281235	2994	12	OSINBb0035N08	AP005756	998	114792	5.2136
56	OsSTA56	LOC_Os02g14710	NA	Os02g0244000	PF12507	HCMV_UL139	2	8111706 - 8113443	306	1	P0503B05	AP005004	102	11302.7	6.529
57	OsSTA57	LOC_Os02g17630	NA	NA	NA	NA	2	10147151 - 10147624	474	0	P0017G06	AP004770	158	17298.5	10.3734
58	OsSTA58	LOC_Os02g20530	NA	Os02g0308300	NA	NA	2	12106520 - 12110227	1812	4	OSJNBb0026D20	AP005476	604	64865.1	5.9073
59	OsSTA59	LOC_Os02g31950	NA	NA	NA	NA	2	18882454 - 18882729	276	0	P0461D06	AP005845	92	9509.96	10.0147
60	OsSTA60	LOC_Os02g32020	NA	NA	NA	NA	2	18910897 - 18913074	270	0	P0461D06	AP005845	90	9858.47	9.2145
61	OsSTA61	LOC_Os02g32060	AK072610	Os02g0520100	PF00293	NUDIX	2	18939517 - 18936320	615	5	OSJNBb0003H22	AP005842	205	22935.9	4.8605
62	OsSTA62	LOC_Os02g33410	NA	NA	NA	NA	2	19849233 - 19848129	327	3	P058B05	AP004753	109	13071.2	11.0273
63	OsSTA63	LOC_Os02g33740	AK107058	Os02g0541900	NA	NA	2	20131802 - 20132895	444	2	OJ1298_H07	AP004847	148	15673.3	6.4666
64	OsSTA64	LOC_Os02g33840	AK100963	Os02g0543200	PF00646	F-box	2	20174815 - 20177111	1482	0	P0472F10	AP004877	494	54586.9	4.9157
65	OsSTA65	LOC_Os02g35750	AK068847+AK073055	Os02g0565400	PF01535	PPR	2	21471731 - 21475633	1665	0	P0020C11	AP004865	555	60019.8	8.1555
66	OsSTA66	LOC_Os02g36924	AY551923	Os02g0579600	PF00319+PF01486	SRF-TF+K-box	2	22294657 - 22301808	723	7	B1267B06	AP006161	241	27422.1	9.4759
67	OsSTA67	LOC_Os02g42280	NA	Os02g0634100	PF00201	UDPGT	2	25426421 - 25423693	1560	1	OJ1643_A10	AP004192	520	55874	6.127
68	OsSTA68	LOC_Os02g43840	AK072538	Os02g0655500	PF05903	DUF862	2	26471633 - 26473623	615	3	OJ1003_B06	AP004676	205	22535.3	5.4856
69	OsSTA69	LOC_Os02g44270	AK099408+AK067613+AK068317	Os02g0661500	NA	NA	2	26784541 - 26787277	369	0	P0516F12	AP004883	123	14147.6	9.6571
70	OsSTA70	LOC_Os02g44380	NA	Os02g0663300	PF02138+PF00400	Beach+WD40	2	26880493 - 26867009	4995	23	OJ1001_D02	AP004037	1665	183205	6.6589
71	OsSTA71	LOC_Os02g48370	AK107036	Os02g0714300	PF01388	ARID	2	29616291 - 29611156	1461	11	OJ1479_B12	AP004165	487	52903.6	4.2496
72	OsSTA72	LOC_Os02g49260	NA	Os02g0724500	PF03151	TPT	2	30105730 - 30109691	1191	6	P0685G12	AP005113	397	42527.2	10.1508
73	OsSTA73	LOC_Os02g49720	AK119320	Os02g0730000	PF00171	Aldedh	2	30396656 - 30392547	1752	7	OSJNBa0072H09	AP005751	584	62387.1	7.0512
74	OsSTA74	LOC_Os02g49790	NA	Os02g0730600	PF11744	ALMT	2	30435028 - 30437515	1755	5	OSJNBa0072H09	AP005751	585	63759.2	8.9287
75	OsSTA75	LOC_Os02g49970	AK107003	Os02g0732400	PF06200	tify	2	30528645 - 30531120	474	3	P0643A10	AP005319	158	17552.3	11.5644
76	OsSTA76	LOC_Os02g50220	NA	Os02g0735000	PF01435	Peptidase_M48	2	30661316 - 30664353	1371	3	PO0487D09	AP004880	457	50690.8	9.7258
77	OsSTA77	LOC_Os02g51310	NA	NA	PF03634	TCP	2	31416861 - 31417678	780	1	OSJNBB0024K03	AP005733	260	28105	12.046
78	OsSTA78	LOC_Os02g51730	AK072727	Os02g0753500	PF00515	TPR_1	2	31690284 - 31686180	1767	4	OJ1288_G09	AP004119	589	63375.4	9.5959
79	OsSTA79	LOC_Os02g52640	AK101014	Os02g0764400	PF03254	XG_Ftase	2	32197044 - 32199488	1176	0	P0539D10	AP004817	392	45356	7.3756
80	OsSTA80	LOC_Os02g53990	AK121143+AK072784+AK288231	Os02g0780500	NA	NA	2	33054137 - 33066629	2994	18	OJ1293_A01	AP004846	998	110736	6.2481
81	OsSTA81	LOC_Os02g54100	NA	Os02g0781900	NA	NA	2	33137905 - 33142217	1920	3	OJ1369_G08	AP004257	640	66947.9	5.9768
82	OsSTA82	LOC_Os02g55330	AK067973	Os02g0796600	PF02230	Abhydrolase_2	2	33880383 - 33876651	795	4	OJ1695_H09	AP004094	265	29463	9.0454
83	OsSTA83	LOC_Os02g57790	NA	Os02g0823900	NA	NA	2	35390587 - 35389604	984	0	OJ1124_D06	AP0040343	328	34027.6	8.4912
84	OsSTA84	LOC_Os02g58330	AK101841	Os02g0830000	PF01535	PPR	2	35681629 - 35683776	1503	0	OJ1124_H03		501	54000.6	7.6142
85	OsSTA85	LOC_Os02g58660	AK100741+AK100456	Os02g0833500	PF00999	Na_H_Exchanger	2	35847614 - 35850623	2493	1	OJ1282_E10	AP005290	831	88690.8	6.8983
86	OsSTA86	LOC_Os03g02740	AK069519	Os03g0119100	PF00168+PF12357	C2+PLD_C	3	1031646 - 1027577	2715	9	OJ1263H11	AC118980	905	100864	7.4541
87	OsSTA87	LOC_Os03g03270	AK107007	Os03g0124100	PF04646	DUF604	3	1402828 - 1405076	1533	2	OJ1293G11	AC119747	511	56990.2	9.5413
88	OsSTA88	LOC_Os03g03430	AK102496+AK100164	Os03g0125800	PF01595	DUF21	3	1476335 - 1483361	1557	12	OJ1293G11	AC119747	519	56481.2	7.6745
89	OsSTA89	LOC_Os03g04560	AK288194	Os03g0138600	PF05664	DUF810	3	2129464 - 2125779	3219	3	OSJNBa0003A09	AC118132	1073	117176	7.6957
90	OsSTA90	LOC_Os03g06890	NA	Os03g0164800	PF04576	DUF593	3	3485708 - 3483353	2187	2	OJ1123F12	AC104428	729	81253.5	4.7308
91	OsSTA91	LOC_Os03g07110	AK066554	Os03g0167200	NA	NA	3	3635525 - 3631135	1833	8	OSJNBa0026H19	AC107225	611	68581.1	9.634
92	OsSTA92	LOC_Os03g07970	AK103848	Os03g0176800	PF07762	DUF1618	3	4077729 - 4073575	1419	6	OSJNBa0061L19	AC090484	473	53318.4	4.6396
93	OsSTA93	LOC_Os03g09160	NA	Os03g0191800	NA	NA	3	4775565 - 4776380	816	0	OSJNBb0019D17	AC116604	272	28087.8	9.6828
94	OsSTA94	LOC_Os03g10550	NA	NA	NA	NA	3	5381176 - 5380302	693	1	OSJNBa0009J13	AC146702	231	25763	9.9967
95	OsSTA95	LOC_Os03g16840	NA	NA	NA	NA	3	9347747 - 9346841	585	1	OSJNBb0014A21	AC137698	195	21726.2	11.6937
96	OsSTA96	LOC_Os03g17250	NA	Os03g0281100	PF00023	Ank	3	9610117 - 9613300	1698	1	OSJNBa0009C19	AC137069	566	60475.7	9.8793
97	OsSTA97	LOC_Os03g18360	AK111836	Os03g0294700	NA	NA	3	10286812 - 10291004	2877	3	OSJNBa0045E22	AC137072	959	106734	5.1686
98	OsSTA98	LOC_Os03g20410	AK071190	Os03g0320000	PF00230	MIP	3	11549084 - 11546447	753	2	OSJNBa0042L15	AC119748	251	26848.9	10.3207
99	OsSTA99	LOC_Os03g23030	AK240701+AK242536	Os03g0353600	PF10347+PF10351	Fmp27_GFWDK+Apt1	3	13293955 - 13309723	7845	21	OJ1739D07	AC136284	2615	291022	8.9597
100	OsSTA100	LOC_Os03g23940	NA	Os03g0355500	NA	NA	3	13585245 - 13586204	588	1	OSJNBb0005A11	AC137073	196	21755.1	11.5303
101	OsSTA101	LOC_Os03g25490	AK069394	Os03g0371000	PF00067	P450	3	14559322 - 14561845	1077	3	OSJNBa0013M12	AC082644	359	40215.8	7.9343
102	OsSTA102	LOC_Os03g27170	NA	Os03g0389000	PF00656	Peptidase_C14	3	15564927 - 15563469	1203	3	OSJNBa0017N12	AC092075	401	42166.7	7.3064
103	OsSTA103	LOC_Os03g27200	NA	NA	NA	NA	3	15583322 - 15583764	411	1	OSJNBa0017N12	AC092075	137	14807.4	5.5294
104	OsSTA104	LOC_Os03g41600	NA	Os03g0612400	PF03195	DUF260	3	23127983 - 23128906	924	0	OSJNBb0007E22	AC136972	308	33077.8	7.1728
105	OsSTA105	LOC_Os03g42290	AK100451	Os03g0620500	PF02362	B3	3	23533463 - 23538865	1050	3	OSJNBb0111B07	AC097280	350	40458.2	10.2521
106	OsSTA106	LOC_Os03g43350	AK242727	Os03g0632666	PF07893	DUF1668	3	24171622 - 24168644	930	1	OSJNBb0069P02	AC145780	310	34450.4	8.2261
107	OsSTA107	LOC_Os03g44440	AK069229	Os03g0646300	PF00520+PF00027	Ion_trans+cNMP_binding	3	25003664 - 25008006	2136	2	OSJNBb0116P11	AL731878	712	80879.4	9.8366
108	OsSTA108	LOC_Os03g45930	AK100254	Os03g0661500	NA	NA	3	25960079 - 25961643	1284	0	OSJNBa0034D21	AC137991	428	44937.2	11.2484
109	OsSTA109	LOC_Os03g47050	AK068539+AK062334	Os03g0673600	NA	NA	3	26618334 - 26617086	585	0	OSJNBa0035I24	AC090683	195	21135.1	12.6108
110	OsSTA110	LOC_Os03g49280	NA	Os03g0699950	NA	NA	3	28058695 - 28058425	231	1	OSJNBb0017F17	AC097368	77	7854.93	4.6715
111	OsSTA111	LOC_Os03g49590	NA	Os03g0702900	NA	NA	3	28240049 - 28239396	654	0	OSJNBa0004L11	AC133334	218	23188.1	7.0907
112	OsSTA112	LOC_Os03g51210	AK069866+AK071718	Os03g0722000	PF09790	Hyccin	3	29294090 - 29292555	1014	0	B1154F06	AC146936	338	36057.4	7.5037
113	OsSTA113	LOC_Os03g51990	NA	Os03g0729800	PF01842	ACT	3	29836260 - 29838258	1656	4	OSJNBb0011H13	AC120983	552	59982	7.7001
114	OsSTA114	LOC_Os03g53410	NA	Os03g0745700	PF00069	Pkinase	3	30641482 - 30645206	1224	3	OJ1124_H03	AC087852	408	44124	7.7565
115	OsSTA115	LOC_Os03g58190	AK109800	Os03g0796400	PF03735	ENT	3	33141520 - 33138564	897	1	OSJNBb0021G19	AC092076	299	33415.5	6.1635
116	OsSTA116	LOC_Os04g17120	NA	NA	PF02181	FH2	4	9380202 - 9377119	789	6	OSJNBa0091C12	AL662989	263	28902.9	7.8681
117	OsSTA117	LOC_Os04g17130	NA	Os04g0245000	PF10409+PF02181	PTEN_C2+FH2	4	9392701 - 9382201	4533	15	OSJNBa0091C12	AL662989	1511	165148	5.4272
118	OsSTA118	LOC_Os04g21570	NA	Os04g0283600	NA	NA	4	12197047 - 12197899	837	0	OSJNBa0019J05	AL662955	279	27317	4.0944
119	OsSTA119	LOC_Os04g22990	NA	Os04g0296034	PF03101+PF10551+PF03732	FAR1+MULE+Retrotrans_gag	4	13058531 - 13048076	6225	6	OSJNBa0041M21	AL731595	2075	232080	8.6202
120	OsSTA120	LOC_Os04g26834	AK066236	Os04g0337000	PF00026	Asp	4	15853785 - 15844553	999	8	OSJNBa0008A08	AL606589	333	36349	8.2615
121	OsSTA121	LOC_Os04g28020	AK108606	Os04g0347800	NA	NA	4	16548299 - 16550868	1236	3	OSJNBa0020I02	AL662963	412	45728.8	5.036
122	OsSTA122	LOC_Os04g32190	NA	Os04g0392300	NA	NA	4	19299752 - 19302247	1170	1	OSJNBa0055C08	AL731600	390	40615.6	11.1377
123	OsSTA123	LOC_Os04g32210	NA	Os04g0392500	NA	NA	4	19306091 - 19308322	969	1	OSJNBa0055C08	AL731600	323	33486.5	12.2464
124	OsSTA124	LOC_Os04g40150	AK067372+AK063950	Os04g0477500	PF04724	Glyco_transf_17	4	23896476 - 23892683	1167	1	OSJNBa0044K18	AL606595	389	45386.3	7.784
125	OsSTA125	LOC_Os04g40570	AK107554	Os04g0481700	PF00664+PF00005	ABC_membrane+ABC_tran	4	24093981 - 24098250	3840	2	OSJNBb0011N17	AL606614	1280	138421	8.9115
126	OsSTA126	LOC_Os04g41200	AK120849	Os04g0489100	PF01764	Lipase_3	4	24440347 - 24431480	2322	13	OJ991113_30	AL662946	774	84617.2	7.1368
127	OsSTA127	LOC_Os04g44090	AK102243	Os04g0521600	NA	NA	4	26108162 - 26111352	2316	3	OSJNBa0019D11	AL662958	772	87542.8	4.4954
128	OsSTA128	LOC_Os04g46079	AK071451	Os04g0545100	PF04727	ELMO_CED12	4	27317008 - 27300831	801	8	OSJNBb0038F03	AL606728	267	30503.7	5.6945
129	OsSTA129	LOC_Os04g46670	AK069623	Os04g0552400	NA	NA	4	27666027 - 27668282	1713	1	OSJNBa0010H02	AL606633	571	59626.8	5.5392
130	OsSTA130	LOC_Os04g47110	NA	Os04g0558200	PF10312+PF09732	Cactin_mid+CactinC_cactus	4	27982048 - 27980869	1137	1	OSJNBa0065O17	AL606682	379	41620.7	7.2857
131	OsSTA131	LOC_Os04g48700	AK241726	Os04g0576300	PF01509	TruB_N	4	29036174 - 29032369	867	4	OSJNBa0020J04	AL606639	289	32456.4	10.7887
132	OsSTA132	LOC_Os04g52950	AK121449	Os04g0620600	PF05627	AvrRpt-cleavage	4	31542752 - 31541955	279	2	OSJNBa0058K23	AL662970	93	10219.6	10.1451
133	OsSTA133	LOC_Os04g53430	NA	Os04g0625700	PF00651	BTB	4	31817625 - 31818746	1122	0	OSJNBa0053K19	AL606645	374	40137.5	6.9359
134	OsSTA134	LOC_Os04g53830	NA	Os04g0630600	PF01370	Epimerase	4	32078551 - 32081906	1074	5	OSJNBa0089N06	AL662988	358	39482	6.7626
135	OsSTA135	LOC_Os04g57180	AK107107	Os04g0667400	PF03171	2OG-FeII_Oxy	4	34070800 - 34067653	1002	2	OSJNBa0043A12	AL606619	334	37187.3	6.3922
136	OsSTA136	LOC_Os04g58100	AK069752+AK069563	Os04g0677400	PF04842	DUF639	4	34604930 - 34601221	2154	9	OSJNBa0064G10	AL606668	718	81067.7	8.4144
137	OsSTA137	LOC_Os04g58380	AK121108	Os04g0680300	NA	NA	4	34736093 - 34733596	417	4	OSJNBb0017I01	AL606456	139	15243.2	4.619
138	OsSTA138	LOC_Os05g03320	AK105314	Os05g0124000	PF00023	Ank	5	1354741 - 1348472	1686	9	P0008A07	AC079021	562	63095.8	9.082
139	OsSTA139	LOC_Os05g05640	AK111047	Os05g0149000	PF04043	PMEI	5	2803691 - 2804985	552	0	OJ1504_G04	AC105772	184	18383	8.3665
140	OsSTA140	LOC_Os05g05760	AK071562	Os05g0150100	PF03478	DUF295	5	2869024 - 2870322	1194	0	OJ1504_G04	AC105772	398	44758.5	10.6316
141	OsSTA141	LOC_Os05g08390	AK243343	Os05g0176300	NA	NA	5	4579559 - 4578891	288	0	P0617A08	AV135426	96	10631.8	9.9853
142	OsSTA142	LOC_Os05g20620	AK109539+AK106958+AK100359	NA	PF14223	UBN2	5	12093927 - 12101754	768	0	P0018C06	AC136523	256	27891.4	11.3481
143	OsSTA143	LOC_Os05g20914	AK061533+AK073229+066158	NA	NA	NA	5	12293920 - 12298532	189	0	OSJNBa0025G07	AC14445	63	6945.36	11.0219
144	OsSTA144	LOC_Os05g23560	NA	Os05g0285900	NA	NA	5	13512286 - 13511923	258	1	OJ1057_C01	AC093953	86	9508.84	3.915
145	OsSTA145	LOC_Os05g26070	AK242698+AK064059+AK101588	NA	PF08613	Cyclin	5	15166467 - 15164369	729	0 or 1	OSJNBa0076A09	AC137748	243	26192.8	7.5085
146	OsSTA146	LOC_Os05g28530	NA	Os05g0327000	PF00462	Glutaredoxin	5	16718507 - 16717761	747	0	OJ1320_D10	AC104711	249	25827.2	8.9825
147	OsSTA147	LOC_Os05g28710		Os05g0353600			5	17592362
148	OsSTA148	LOC_Os05g31720	AK072720+AK121203	Os05g0382000	PF01412+PF00168	ArfGap+C2	5	18466963 - 18470649	1188	8	OSJNBa0088M05	AC136222	396	44599.4	6.3043
149	OsSTA149	LOC_Os05g32720	AK069074	Os05g0393800	PF02714	DUF221	5	19160140 - 19166101	2304	11	OSJNBa0014C03	AC132483	768	87589.1	9.0705
150	OsSTA150	LOC_Os05g37150	AK071068	Os05g0443700	PF09177	Syntaxin-6_N	5	21711677 - 21708253	924	5	B1110B01	AC147462	308	35197.6	8.4886
151	OsSTA151	LOC_Os05g37880	AK071872	Os05g0451900	PF10250	O-FucT	5	22184180 - 22189123	1263	6	OJ1576_F01	AC097176	421	48873.8	8.8051
152	OsSTA152	LOC_Os05g38790	NA	Os05g0463300	NA	NA	5	22758822 - 22755924	1617	4	OJ1280_A04	AC108500	539	57831.4	10.1803
153	OsSTA153	LOC_Os05g40310	NA	Os05g0481700	NA	NA	5	23691121 - 23688669	1470	5	OSJNBa0095J22	AC137619	490	53843.2	5.4288
154	OsSTA154	LOC_Os05g40900	AK100817+AK103104+AK059850	Os05g0487600	NA	NA	5	23994437 - 23992176	381	0	OJ1119_H02	AC097175	127	13223.2	12.1341
155	OsSTA155	LOC_Os05g41150	AK069746	Os05g0490400	NA	NA	5	24106552 - 24103645	1542	1	OSJNBa0088I06	AV129718	514	56939.9	4.6381
156	OsSTA156	LOC_Os05g41950	AK071077	Os05g0498900	PF00069	Pkinase	5	24571817 - 24569152	1455	4	P0010D04	AC130605	485	53040.9	8.6974
157	OsSTA157	LOC_Os05g42200	NA	Os05g0501350	NA	NA	5	24676177 - 24674707	585	4	OSJNBa0017K09	AC130597	195	20032.6	11.4038
158	OsSTA158	LOC_Os05g46030	AK121713+AK064553	Os05g0537200	PF02736+PF00063+PF00612+PF01843	Myosin_N+Myosin_head+IQ+DIL	5	26685979 - 26704758	6480	48	OJ1741_B01	AC097112	2160	246989	6.716
159	OsSTA159	LOC_Os05g48640	AK072239	Os05g0560100	PF03759	PRONE	5	27882932 - 27880009	1710	6	OSJNBa0001A14	AC144735	570	63374	8.7784
160	OsSTA160	LOC_Os05g49310	NA	Os05g0568200	PF00249	Myb_DNA-binding	5	28296675 - 28298328	750	2	OJ1781_H11	AC120986	250	26862.7	6.3597
161	OsSTA161	LOC_Os05g50830	AK107091	Os05g0585800	PF06760+PF07714	DUF1221+Pkinase_Tyr	5	29154625 - 29157437	2100	1	OSJNBa0009C07	AC137608	700	77059.9	8.7895
162	OsSTA162	LOC_Os06g01340	NA	Os06g0103000	PF06203	CCT	6	209204 - 210107	672	2	OSJNBa0075G19	AP002842	224	24005.5	8.8309
163	OsSTA163	LOC_Os06g01780	AK069672	Os06g0107000	PF05903	DUF862	6	450940 - 453734	822	3	P0644B06	AP001129	274	29485.4	4.4149
164	OsSTA164	LOC_Os06g02450	AK071346	Os06g0114900	NA	NA	6	847133 - 846526	459	0	P541H01	AP001389	153	15685.7	7.5742
165	OsSTA165	LOC_Os06g03170		Os06g0122900			6	1.02824e+06
166	OsSTA166	LOC_Os06g03210	NA	Os06g0126400	NA	NA	6	1209961 - 1210451	318	2	P542E10	AP003456	106	11218.6	9.9369
167	OsSTA167	LOC_Os06g03630	NA	Os06g0150000	NA	NA	6	1406607 - 1405687	504	2	P0425F02	AP001168	168	18360	9.1198
168	OsSTA168	LOC_Os06g05710	NA	Os06g0158800	NA	NA	6	2582782 - 2583617	711	1	P0710H01	AP004806	237	24508.9	4.6415
169	OsSTA169	LOC_Os06g06430	AK070453	Os06g0182300	PF06697	DUF1191	6	2999107 - 3000424	927	0	P0702F05	AP005828	309	32223.3	11.5874
170	OsSTA170	LOC_Os06g08380	AK100271	Os06g0186000	PF04652+PF02364	DUF605+Glucan_synthase	6	4083811 - 4066762	5760	40	OSJNBb0019L07	AP007257	1920	218922	8.9606
171	OsSTA171	LOC_Os06g08680	AK119326	Os06g0187200	NA	NA	6	4329666 - 4330598	351	0	P0568680	AP003489	117	12911.6	4.6883
172	OsSTA172	LOC_Os06g08810	AK106963	Os06g0202800	PF01370	Epimerase	6	4406034 - 4404061	1362	1	P047C02	AP003508	454	49488.5	9.9509
173	OsSTA173	LOC_Os06g10140	AK119480	Os06g0486000	NA	NA	6	5188307 - 5186447	744	1	OSJNBa0016O19	AP004991	248	27883.6	6.4987
174	OsSTA174	LOC_Os06g29080	AK100169	Os06g0526200	PF07714	Pkinase_Tyr	6	16583086 - 16579007	2247	5	OJ1568_D07	AP004012	749	77159.3	6.3928
175	OsSTA175	LOC_Os06g33460	NA	Os06g0661400	NA	NA	6	19496394 - 19495978	417	0	OSJNBa0043B22	AP005470	139	14696.3	8.9597
176	OsSTA176	LOC_Os06g45050	AK106992+AK102432	Os06g0663000	PF07651	ANTH	6	27257457 - 27261082	1596	13	OSJNBa0051O02	AP005769	532	59614.7	4.5247
177	OsSTA177	LOC_Os06g45240	NA	Os06g0690100	PF08263+PF00069	LRRNT_2+Pkinase	6	27339387 - 27335847	2067	3	OSJNBb0065C04	AP004744	689	72801.7	9.7281
178	OsSTA178	LOC_Os06g47520	AK109757+AK243213	NA	PF03087	DUF241	6	28768494 - 28771067	555	0	P0661G04	AP003935	185	20957.2	9.2113
179	OsSTA179	LOC_Os06g48790	NA	NA	PF12274	DUF3615	6	29530045 - 29533720	1932	5	P0596H10	AP003726	644	70809.8	9.0384
180	OsSTA180	LOC_Os06g49850	NA	NA	NA	NA	6	30180834 - 30180081	309	0	OJ1663_H12	AP004329	103	11064.4	10.2368
181	OsSTA181	LOC_Os06g49860	AK121236	Os06g0712800	PF03141	DUF248	6	30183274 - 30186939	2802	3	OJ1663_H12	AP004329	934	102381	4.7584
182	OsSTA182	LOC_Os06g51130	NA	Os06g0726900	PF04564+PF00514+PF05804	U-box+Arm+KAP	6	30924197 - 30926433	1866	1	P0017G10	AP004685	622	68648.5	7.2402
183	OsSTA183	LOC_Os06g51460	AK071489	Os06g0731200	PF00005	ABC_tran	6	31174867 - 31169637	3240	12	B1206D04	AP006616	1080	118896	8.7994
184	OsSTA184	LOC_Os07g01230	AK121572	Os07g0102200	NA	NA	7	131371 - 128668	1614	2	B1026C12	AP005869	538	60276.6	9.9823
185	OsSTA185	LOC_Os07g02430	AK1110404	Os07g0115200	NA	NA	7	835728 - 834299	732	0	OJ1138_B05	AP005486	244	24569.6	8.3784
186	OsSTA186	LOC_Os07g04520	NA	Os07g0137800	PF07714	Pkinase_Tyr	7	1994661 - 1992457	1554	4	P0495H05	AP004314	518	55507.5	7.9317
187	OsSTA187	LOC_Os07g04980	NA	NA	NA	NA	7	2190676 - 2193212	1098	4	OJ1351_C05	AP004010	366	41924.3	5.6483
188	OsSTA188	LOC_Os07g05830	NA	Os07g0153000	PF06200+PF09425	tify+CCT_2	7	2804209 - 2801928	558	1	B1364A02	AP006163	186	19486.6	10.3353
189	OsSTA189	LOC_Os07g07080	AK120764	Os07g0165200	PF00023+PF00415	Ank+RCC1	7	3499332 - 3491976	3222	11	P0039H02	AP004267	1074	116444	9.5624
190	OsSTA190	LOC_Os07g07130	NA	NA	NA	NA	7	3514193 - 3525902	285	2	P0039H02	AP004267	95	10565	6.5366
191	OsSTA191	LOC_Os07g07910	NA	Os07g0175400	PF00520+PF00027+PF00023	Ion_trans+cNMP_binding+Ank	7	3970390 - 3975825	2676	8	OJ16456_E11	AP003843	892	97714.3	8.2952
192	OsSTA192	LOC_Os07g08000	AK067073+AK066812	Os07g0176600	PF00069	Pkinase	7	4049754 - 4054523	1758	13	P0534H07	AP004307	586	65803.4	9.3976
193	OsSTA193	LOC_Os07g13980	AK121036	Os07g0243200	PF00483	NTP_transferase	7	7989283 - 7982501	1530	15	P0418E08	AP004382	510	55829	7.8376
194	OsSTA194	LOC_Os07g27750	NA	Os07g0461500	NA	NA	7	16193513 - 16191840	1092	2	P0038F09	AP005256	364	37772.8	4.8988
195	OsSTA195	LOC_Os07g31070	NA	Os07g0492900	PF12796+PF13962	Ank_2 +PGG	7	18393745 - 18399059	2277	4	P0038F10	AP004266	759	81555.1	6.2013
196	OsSTA196	LOC_Os07g31830	AK070911	Os07g0501700	PF00168	C2	7	18911787 - 18914891	501	2	OJ1112_F06	AP003995	167	18739.5	6.0752
197	OsSTA197	LOC_Os07g32920	AK106433	Os07g0513400	PF07893	DUF1668	7	19684639 - 19682824	1179	0	P0580A11	AP005196	393	43094.9	7.4799
198	OsSTA198	LOC_Os07g36150	AK103512+AK069473	Os07g0545500	PF02181	FH2	7	21600723 - 21594798	2790	5	OJ1582_D10	AP003838	930	100990	8.0425
199	OsSTA199	LOC_Os07g37920	AK063406	Os07g0566500	PF02365	NAM	7	22757691 - 22755048	1278	2	OJ1773_H01	AP003932	426	45096.3	7.3237
200	OsSTA200	LOC_Os07g45260	AK071716	Os07g0646800	PF01501	Glyco_transf_8	7	27006623 - 27008541	1134	0	P0503D09	AP005455	378	41210.3	9.6697
201	OsSTA201	LOC_Os07g47120	NA	Os07g0667100	PF01373	Glyco_hydro_14	7	28181579 - 28178236	1572	3	P0450A04	AP004274	524	56761.4	6.1689
202	OsSTA202	LOC_Os07g49250	AK100433	Os07g0693100	PF02776	TPP_enzyme_N	7	29490011 - 29492173	1764	0	P0034A04	AP004333	588	62642.3	5.7887
203	OsSTA203	LOC_Os08g03600	NA	Os08g0130000	PF01544	CorA	8	1684144 - 1681534	1404	3	P0582D05	AP004591	468	49978.6	7.5743
204	OsSTA204	LOC_Os08g04000	NA	NA	NA	NA	8	1918388 - 1918662	213	1	P0509D04	AP005618	71	7590.51	4.0338
205	OsSTA205	LOC_Os08g05340	AK100458	Os08g0149000	PF10459	Peptidase_S46	8	2808273 - 2813026	753	7	P0015A04	AP005740	251	27924.1	4.8028
206	OsSTA206	LOC_Os08g09930	AK063127	Os08g0199200	NA	NA	8	5735208 - 5735969	321	1	OSJNBb0094P2	AP005416	107	10670.9	8.2246
207	OsSTA207	LOC_Os08g13980	NA	Os08g0237800	PF00722+PF06955	Glyco_hydro_16+XET_C	8	8385799 - 8384570	906	2	P0682A06	AP004705	302	33779.8	4.4296
208	OsSTA208	LOC_Os08g15090	AK288115	Os08g0249600	PF01535＋PF00781＋PF00609	PPR＋DAGK_cat＋DAGK_acc	8	9136745 - 9127977	3258	13	OSJNBb0003H03	AP005495	1086	118755	7.2958
209	OsSTA209	LOC_Os08g23460	AK107845	Os08g0324200	PF03168	LEA_2	8	14207881 - 14208777	729	0	OSJNBa0078D03	AP005493	243	25723.4	8.1914
210	OsSTA210	LOC_Os08g26370	NA	Os08g0352250	NA	NA	8	16073042 - 16073702	318	2	P0475C12	AP004375	106	11614.2	10.1161
211	OsSTA211	LOC_Os08g28700	NA	Os08g0374400	PF00226+PF01556	DnaJ+DnaJ_C	8	17540911 - 17538199	1035	2	P0436B06	AP004397	345	37056.3	5.3189
212	OsSTA212	LOC_Os08g29400	AK066272	Os08g0382800	PF00646	F-box	8	18027778 - 18031385	1464	1	OSJNBa0013H03	AP005489	488	56643.1	8.0028
213	OsSTA213	LOC_Os08g31769	AK071467	Os08g0411500	NA	NA	8	19693446 - 19698092	285	2	P0042B03	AP004658	95	10178.7	7.7366
214	OsSTA214	LOC_Os08g35560	AK106916	Os08g0457000	NA	NA	8	22401259 - 22404102	435	0	B1144B06	AP005483	145	15375.5	7.2463
215	OsSTA215	LOC_Os08g35770	NA	NA	NA	NA	8	22564013 - 22564324	216	1	P0690E03	AP004707	72	7482.39	4.7485
216	OsSTA216	LOC_Os08g38740	NA	Os08g0496200	PF01501	Glyco_transf_8	8	24495188 - 24499079	2181	8	B1142B04	AP005148	727	82671.4	9.7845
217	OsSTA217	LOC_Os08g42390	NA	Os08g0535700	PF03009	GDPD	8	26751370 - 26754564	1164	6	OSJNBa0033D24	AP005439	388	42445.4	6.0585
218	OsSTA218	LOC_Os08g42480	AK241793	Os08g0537001	NA	NA	8	26852212 - 26853043	105	1	P0665C04	AP004464	35	3774.07	6.4933
219	OsSTA219	LOC_Os09g04300	AK109483	Os09g0129400	NA	NA	9	2288101 - 2290877	417	2	P0448B11	AP005585	139	15366.7	12.5888
220	OsSTA220	LOC_Os09g09630	NA	NA	PF03106	WRKY	9	5190200 - 5187963	876	2	B1008E06	AP005829	292	33175.2	6.2273
221	OsSTA221	LOC_Os09g13440	NA	NA	NA	NA	9	7777015 - 7773027	693	4	OSJNBb0079K11	AP005971	231	24944.8	10.0811
222	OsSTA222	LOC_Os09g16580	NA	NA	PF01425	Amidase	9	10177699 - 10174377	840	5	OJ1253_E02	AP005566	280	29173.9	8.2887
223	OsSTA223	LOC_Os09g19550	NA	NA	PF05739	SNARE	9	11700472 - 11702662	792	7	OSJNBa0013F08	AP005836	264	28895	5.4848
224	OsSTA224	LOC_Os09g19950	AK071233	Os09g0359700	PF03195	DUF260	9	11942965 - 11944253	1089	0	OJ1001_G09	AP005675	363	37637.6	5.2887
225	OsSTA225	LOC_Os09g22090	NA	Os09g0389000	PF01238	PMI_typeI	9	13381517 - 13375697	1200	4	OSJNBa0055N01	AP005692	400	44182.5	7.3421
226	OsSTA226	LOC_Os09g23340	AK241599	Os09g0397200	NA	NA	9	13854699 - 13856181	498	2	OJ1655_B12	AP005577	166	18945.8	10.8787
227	OsSTA227	LOC_Os09g25650	NA	Os09g0424701	PF00630	Filamin	9	15415548 - 15408312	3291	13	P0418B08	AP005420	1097	119872	6.8934
228	OsSTA228	LOC_Os09g27710	NA	NA	NA	NA	9	16867460 - 16868178	471	1	OJ1163_C07	AP005559	157	17113.9	7.2601
229	OsSTA229	LOC_Os09g29990	NA	NA	NA	NA	9	18248971 - 18249862	762	0	P0556A05	AP005759	254	24037.5	3.1211
230	OsSTA230	LOC_Os09g30446	NA	Os09g0482620	PF00999	Na_H_Exchanger	9	18549134 - 18543826	840	13	OSJNBa0087J09	AC108761	280	31071.9	5.8619
231	OsSTA231	LOC_Os09g33790	NA	Os09g0512800	NA	NA	9	19950704 - 19953955	561	3	OSJNBa0065A15	AC137594	187	20027.7	8.4509
232	OsSTA232	LOC_Os09g36340	NA	Os09g0533800	PF03134	TB2_DP1_HVA22	9	20975226 - 20971780	567	4	P0515E01	AP005314	189	21204.3	8.4243
233	OsSTA233	LOC_Os09g37100	AK109315+AK100579	Os09g0543100	PF00168+PF00614	C2+PLDc	9	21391774 - 21397949	2565	9	P0478E02	AB109206	855	96460.5	7.2029
234	OsSTA234	LOC_Os09g37300	AK121270+AK069882	Os09g0545000	PF00999	Na_H_Exchanger	9	21547225 - 21544348	2484	1	P0705E11	AP006548	828	88975	6.6588
235	OsSTA235	LOC_Os09g38100	AK241216	Os09g0554000	PF00153	Mito_carr	9	21952517 - 21949091	972	5	OSJNBb0031H05	AC137596	324	34987.6	9.5887
236	OsSTA236	LOC_Os10g08640	NA	Os10g0168100	NA	NA	10	4685660 - 4686462	267	1	OSJNAb0015J03	AC131375	89	9287.96	9.8982
237	OsSTA237	LOC_Os10g10420	NA	Os10g0183800	NA	NA	10	5722187 - 5720841	1347	0	OSJNAb0022I16	AC122146	449	49289.9	9.6652
238	OsSTA238	LOC_Os10g11022	AK242571	Os10g0188250	NA	NA	10	6099210 - 6098673	210	0	OSJNBb0009C07	AC105744	70	7442.42	10.362
239	OsSTA239	LOC_Os10g11750	AK289064	Os10g0193500	PF14368	LTP_2	10	6497068 - 6510301	555	2	OSJNBb0005F01	AC104322	185	19141.9	4.472
240	OsSTA240	LOC_Os10g11860	AK106877	Os10g0195000	PF01554	MatE	10	6577603 - 6581970	1395	7	OSJNBa0034E15	AC105377	465	50216.4	8.7281
241	OsSTA241	LOC_Os10g22080	NA	Os10g0365300	NA	NA	10	11404707 - 11408924	1662	5	OSJNBb0089F16	AC093181	554	60313.5	8.7282
242	OsSTA242	LOC_Os10g27170	AK072572	Os10g0411500	NA	NA	10	14319356 - 14323363	1950	9	OSJNBa0015J03	AC027659	650	73057.6	8.0981
243	OsSTA243	LOC_Os10g27370	NA	NA	PF14303	NAM-associated	10	14442890 - 14441261	1113	2	nbxb0045B21	AC027660	371	42008.3	8.1121
244	OsSTA244	LOC_Os10g28970	AK071408	Os10g0425400	PF00651	BTB	10	15102264 - 15104092	1167	0	nbxb0072A12	AC073392	389	41301.6	5.7061
245	OsSTA245	LOC_Os10g29610	NA	Os10g0431700	PF04844	DUF623	10	15392044 - 15392805	762	0	OSJNBa0019M20	AC087545	254	25367.4	4.9333
246	OsSTA246	LOC_Os10g32810	AK067149	Os10g0465700	PF01373	Glyco_hydro_14	10	17180757 - 17183465	1608	3	OSJNBa0006L06	AC022457	536	57952.4	7.1911
247	OsSTA247	LOC_Os10g37260	NA	Os10g0516600	PF04646	DUF604	10	19957362 - 19952435	1554	2	OSJNBa0076F20	AC025296	518	56190.6	8.8215
248	OsSTA248	LOC_Os10g41860	AK111422	Os10g0568100	PF05703+PF08458	DUF828+PH_2	10	22524862 - 22522023	591	4	OSJNBa0057L21	AC087599	197	20486.7	9.71
249	OsSTA249	LOC_Os11g05970	NA	Os11g0158200	PF07992＋PF00070	Pyr_redox_2＋Pyr_redox	11	2810922 - 2812403	1143	1	OSJNBa0052H02	AC133217	381	40542.8	9.6826
250	OsSTA250	LOC_Os11g06690	NA	Os11g0167500	PF12394＋PF05057	DUF3657＋DUF676	11	3256399 - 3261237	2256	11	OSJNBa0011J22	AC120527	752	84767	8.0983
251	OsSTA251	LOC_Os11g07480	AK105568	Os11g0176000	PF00400	WD40	11	3789341 - 3793813	1569	10	OSJNBb0063D09	AC120539	523	57354.1	6.0646
252	OsSTA252	LOC_Os11g07510	AK288044	Os11g0176300	PF10250	O-FucT	11	3808917 - 3816701	1077	9	OSJNBb0063D09	AC120539	359	39810.2	10.1675
253	OsSTA253	LOC_Os11g08400	NA	Os11g0187100	PF00400	WD40	11	4431444 - 4427965	2844	5	OSJNBb0009F15	AC128644	948	102685	7.8928
254	OsSTA254	LOC_Os11g17600	AK072319	Os11g0276000	PF09763	Sec3	11	9794908 - 9810038	2628	24	OSJNBa0061D06	AC116368	876	99369.5	5.7965
255	OsSTA255	LOC_Os11g22350	AK069444	Os11g0416900	PF00005	ABC_tran	11	12811959-12818301	3306	13	OSJNBa0002M03	AC146546	1102	120459	8.6554
256	OsSTA256	LOC_Os11g22396	AK109537+AK108485	Os11g0417300	NA	NA	11	12849214 - 12853420	225	4	OSJNBa0060D22	AC146525	75	8074.35	12.9395
257	OsSTA257	LOC_Os11g22760	NA	Os11g0420200	NA	NA	11	13096933 - 13097352	258	2	OSJNBa0044A08	AC148393	86	8838.73	3.9084
258	OsSTA258	LOC_Os11g24840	NA	Os11g0435800	PF00023	Ank	11	14165544 - 14164218	1221	1	OSJNBa0041K10	AC145320	407	45367.2	10.0221
259	OsSTA259	LOC_Os11g30350	AK107085	Os11g0496400	PF00564	PB1	11	17618036 - 17616598	585	4	OSJNBb0085G12	AC133608	195	20953.5	5.6573
260	OsSTA260	LOC_Os11g32210	NA	Os11g0524900	PF00931+PF01419	NB-ARC+Jacalin	11	19029390 - 19022758	4161	8	OSJNBb0055I10	AC134926	1387	154461	6.6954
261	OsSTA261	LOC_Os11g32960	AK069995	Os11g0534300	PF01529	zf-DHHC	11	19484228 - 19481652	1416	4	OSJNBa0080I08	AC133248	472	50504.6	9.311
262	OsSTA262	LOC_Os11g33250	AK071015	Os11g0539000	NA	NA	11	19656814 - 19658808	1488	0	OSJNBa0041J17	AC134925	496	55516.2	9.2727
263	OsSTA263	LOC_Os11g36740	AK243391	Os11g0575900	PF04576	DUF593	11	21687447 - 21691214	1305	2	OSJNBa0093J03	AC109929	435	48023.5	6.7474
264	OsSTA264	LOC_Os11g37720	NA	Os11g0588100	PF00892	EamA	11	22301910 - 22303659	1230	1	OSJNBa0029K08	AC136148	410	41862.4	9.253
265	OsSTA265	LOC_Os11g38130	AK071707	Os11g0593600	PF00646+PF03478	F-box+DUF295	11	22612522 - 22610870	1278	0	OSJNBa0074L11	AC137744	426	48467.1	4.7346
266	OsSTA266	LOC_Os11g40650	NA	NA	NA	NA	11	24261130 - 24259690	495	1	OSJNBb0091E08	AC104845	165	18598.5	8.2367
267	OsSTA267	LOC_Os11g40800	AK070535	Os11g0624400	PF03478	DUF295	11	24414648 - 24415797	1065	0	OSJNBb0008D09	AC144716	355	38070.8	4.1283
268	OsSTA268	LOC_Os11g41550	NA	NA	NA	NA	11	24929007 - 24930802	1179	1	OSJNBa0030I15	AC125780	393	44132.7	8.2023
269	OsSTA269	LOC_Os11g42440	NA	Os11g0644000	PF00069	Pkinase	11	25542740 - 25547535	1812	7	OSJNBa0090F16	AC122143	604	65801.7	8.0784
270	OsSTA270	LOC_Os11g43830	AK107017	Os11g0659600	PF01095	Pectinesterase	11	26478045 - 26475500	921	1	P0682E05	AC108870	307	33177.6	10.0008
271	OsSTA271	LOC_Os12g03816	AK119956+AK111834	Os12g0132300	PF00036	efhand	12	1561568 - 1559859	552	2	OSJNBa0009F13	EX000498	184	20194.3	4.3757
272	OsSTA272	LOC_Os12g04340	NA	NA	PF00685	Sulfotransfer_1	12	1838996 - 1837793	867	0	OSJNBb0041E01	BX000502	289	33091	7.1424
273	OsSTA273	LOC_Os12g06570	NA	Os12g0163000	PF00520+PF00027	Ion_trans+cNMP_binding	12	3190002 - 3186847	1890	4	OJ1587_D05	AL713906	630	71828.5	8.0255
274	OsSTA274	LOC_Os12g06780	AK241669	Os12g0164600	PF05633	DUF793	12	3293526 - 3294677	1152	0	OJ1057_G11	AL713936	384	40765.3	7.6155
275	OsSTA275	LOC_Os12g07840	NA	Os12g0178250	PF03141	DUF248	12	3966720 - 3971412	2637	4	OSJNBb0028H07	AL731882	879	92383.8	6.354
276	OsSTA276	LOC_Os12g07874	NA	Os12g0178633	PF00400	WD40	12	3986512 - 3982946	1995	5	OSJNBb0028H07	AL731882	665	69684.1	8.4708
277	OsSTA277	LOC_Os12g10190	AK100360	Os12g0203000	PF00069	Pkinase	12	5387790 - 5391703	2016	8	B1001E08	BX664711	672	73840	8.9891
278	OsSTA278	LOC_Os12g18960	AK100993	Os12g0288000	PF00892	EamA	12	11004305 - 10998649	1122	7	OSJNBb0032I14	AL844875	374	41515.6	10.1554
279	OsSTA279	LOC_Os12g22630	NA	Os12g0415000	PF02365	NAM	12	12786650 - 12788062	1413	0	OSJNBa0036H15	AL844879	471	50829.5	5.0387
280	OsSTA280	LOC_Os12g23150	NA	Os12g0420000	NA	NA	12	13096603 - 13095417	708	5	OSJNBa0037L20	AL731785	236	26313	9.7317
281	OsSTA281	LOC_Os12g23190	AK071692	Os12g0420300	PF03162	Y_phosphatase2 21 179 8.7e-52	12	13111080 - 13114159	615	5	OSJNBa0037L20	AL731785	205	22968.6	7.3797
282	OsSTA282	LOC_Os12g28260	AK240644	Os12g0468500	PF00520+PF00027	Ion_trans+cNMP_binding	12	16702513 - 16707209	2223	2	OSJNBb0088J13	AL935068	741	84495.8	9.7313
283	OsSTA283	LOC_Os12g31670	NA	Os12g0500900	NA	NA	12	19075126 - 19075614	489	0	OJ1563_D01	AL731752	163	17320.3	8.3366
284	OsSTA284	LOC_Os12g32310	NA	NA	NA	NA	12	19502408 - 19503836	810	6	OSJNBa0009K11	AL731759	270	31566.2	9.4174
285	OsSTA285	LOC_Os12g32520	NA	Os12g0509600	NA	NA	12	19628116 - 19630317	1116	2	OSJNBb0078B20	AL837527	372	40842.2	4.6757
286	OsSTA286	LOC_Os12g38260	AK100336	Os12g0570500	PF12552	DUF3741	12	23494447 - 23499242	2577	4	OSJNBa0018E22	AL845346	859	96763.2	5.3071
287	OsSTA287	LOC_Os12g38860	NA	Os12g0577700	PF00069	Pkinase	12	23888965 - 23885347	2121	5	OSJNBa0014A07	AL731884	707	75635.1	9.8504
288	OsSTA288	LOC_Os12g41350	AK102167	Os12g0606600	PF02301	HORMA	12	25622669 - 25628255	1896	12	OSJNBa0036L12	AL732537	632	70742.2	6.0452
289	OsSTA289	LOC_Os12g41700	AK111837	Os12g0611000	PF06943	zf-LSD1	12	25818874 - 25815277	519	5	OSJNBa0018C20	AL928780	173	18054	8.5504
290	OsSTA290	LOC_Os12g42660	AK111785	Os12g0621500	PF00069	Pkinase	12	26507440 - 26513551	3066	14	OJ1727_H11	AL713945	1022	113490	5.1684
291	OsSTA291	LOC_Os12g44300	AK070701	Os12g0640500	PF00999	Na_H_Exchanger	12	27461636 - 27464384	2469	0	P0243A04	BX664710	823	88448.9	7.0187
