# Supplementary material for: The mature anther-preferentially expressed genes are associated with pollen fertility, pollen germination and anther dehiscence in rice
Source: BMC Genomics. 2015 Feb 19;16(1):101. doi: 10.1186/s12864-015-1305-y (PMC4340671; doi:10.1186/s12864-015-1305-y)
Supplement: Additional file 4: Table S4. — sSTA real-time PCR confirmed primers. [file 12864_2015_1305_MOESM4_ESM.xls]

## Sheet: Table S4a
Table S4.The details of OsSTA real-time PCR confirmed primers.
NO.	NAME	PRIMER
1	OsSTA5F	ATGATGGGCATCCACGAGGA
	OsSTA5R	CTCCCGCTTCTCCATCTTGAA
2	OsSTA24F	GATGGGCGCAGCTATCAGGA
	OsSTA24R	TCGCTGCCTCGCCATTCTT
3	OsSTA28F	TCTTCAACCCACGGCGATG
	OsSTA28R	GGGAATTGCGGGATTGCA
4	OsSTA46F	CAGTCGCACTAATGGAACCAGG
	OsSTA46R	TGCTGATGATCAGGGTCCAGAT
5	OsSTA50F	TCCGCAAGCTCGACGACTCCTA
	OsSTA50R	ATCGTAGAGCGCGGCGAACA
6	OsSTA58F	CCCGTCGTCGTCGATGAGTA
	OsSTA58R	TCCGGCTAGCGTTTGCATG
7	OsSTA68F	AGGTTTCTCCTGTTGGGCGTG
	OsSTA68R	GGCAGCAAGTGTTTGTCCTCCT
8	OsSTA99F	TCCGAAGAGGAAGGAACAAGGC
	OsSTA99R	CCCGCTACCAGCAGCAAGTAGA
9	OsSTA132F	ATGACGACGATGGACAAGGGC
	OsSTA132R	CGAGCCTTCTGGAATATCACCG
10	OsSTA150F	TGCACTGCTCTTGGAACAACAA
	OsSTA150R	GCAAGATGGCATTTTCCCTTGA
11	OsSTA168F	GGACACGTCGGAGTCGAACA
	OsSTA168R	CGAGGAAGAAGCCGGTGAAG
12	OsSTA196F	GGACACCTTCACCAAGGACGA
	OsSTA196R	GTGGATCGTCTTCATCACCGC
13	OsSTA201F	CCCGACATCCTCTTCACCGA
	OsSTA201R	AAGAAGGCGTCGTAGCAGTCG
14	OsSTA208F	GGTTGGAGGAAGGTTATGTGCC
	OsSTA208R	GCCATCTTCTCACTATGACGGC
15	OsSTA220F	CACCGGTTCAGTTGTTACAGCA
	OsSTA220R	TTGTCCTTTTTGGTTGGTGCAT
16	OsSTA263F	CTCCTCCACCTCGGCTTCAA
	OsSTA263R	AAGGGGTGGTGTTCGTCGTC

## Sheet: Table S4b
Table S4.The details of real-time PCR primers for pectinesterase activity and calcium ion binding activity genes verification.
GENE	PRIMER	SEQUENCE
Os05g05640	640F	GGTGGCGGAGGCGACGAT
	640R	CGTGGTACGACGCGAACTGCC
Os02g01310	310F	GTGGTGATGATGTGCTGCGTGC
	310R	TCCTCGATGCTCATCGGGCTAG
Os01g14940	940F	GAGGAGGTGGCGGAGATATGCA
	940R	TGCATGTTGAGCACCGCCAG
Os05g29740	740F	CGTCGACGACCACAAGCTGTGC
	740R	TGCCTCGCCAGCAGCACC
Os01g50810	810F	AATGTTCCGACACCTCGCCG
	810R	TCTGATGACGACGTGGTACGGG
Os04g35770	770F	ACCAAACCCTCCTCCGCCAA
	770R	TAATCGGACCGCTGCGTCGT
Os11g45730	730F	TACGCGTGGAAGCTGGTGCA
	730R	GCAGGTGGAGATGCACTTGTCC
Os04g38560	560F	GCAACAAGGCCGGGGACAACTT
	560R	CGCACGACTCCTTGTACAGCGT
Os08g44660	660F	ATCTTCAAGCGGTTCGACACCA
	660R	CATCATGCGCTGGACCTCGT
Os04g58480	480F	AGGGAGCTCAAGAGGCACGACA
	480R	CCGTGTCGGTCCAATCAATGTG
Os01g59360	360F	GCAACGGCTCGTCCTCCTTCAA
	360R	AGATGCTCCGGACGTCCTCCAT
Os06g49790	790F	AAGGAGGAAAGGAAAACCCGCG
	790R	AACGATTGTCGGGAACAGCTCA
Os07g46420	420F	AACTGGTCGAGCGGGAAGGA
	420R	TGGGTGTCGTAGGCCATGTCGT
Os12g03816	816F	TGGACCACCTGACAAAGGAGCA
	816R	TCCCAAGCTCCTTGCTCGTGAT
Os01g32120	120F	CACCAACTCCAACGGCCTCA
	120R	TTGAAGAGGCGGCGGATCTG
Os05g38980	980F	AGCCTTGCAAGGACAATGGTCC
	980R	GCCCACAAGGAGAGCACCCATA
