# Supplementary material for: The mature anther-preferentially expressed genes are associated with pollen fertility, pollen germination and anther dehiscence in rice
Source: BMC Genomics. 2015 Feb 19;16(1):101. doi: 10.1186/s12864-015-1305-y (PMC4340671; doi:10.1186/s12864-015-1305-y)
Supplement: Additional file 6: Table S5. — GO annotations for genes indicated in the agriGO database. FDR indicates false discovery rate. P: biological process; C: cellular component; F: molecular function. [file 12864_2015_1305_MOESM6_ESM.xls]

## Sheet: Table S5
Table S5. GO annotations for genes indicated in the agriGO database. FDR indicates false discovery rate. P, biological_process. C, cellular_component. F, molecular_function.
GO_acc	term_type	Term	queryitem	querytotal	bgitem	bgtotal	pvalue	FDR	entries
GO:0015672	P	monovalent inorganic cation transport	6	286	232	54971	0.0016	0.32	// LOC_Os09g30446 // LOC_Os07g07910 // LOC_Os12g44300 // LOC_Os01g70660 // LOC_Os12g28260 // LOC_Os12g06570
GO:0005975	P	carbohydrate metabolic process	15	286	1273	54971	0.0032	0.32	// LOC_Os06g08810 // LOC_Os12g38260 // LOC_Os04g40150 // LOC_Os10g32810 // LOC_Os01g74000 // LOC_Os01g66700 // LOC_Os08g13980 // LOC_Os08g38740 // LOC_Os07g47120 // LOC_Os07g13980 // LOC_Os06g08380 // LOC_Os08g42390 // LOC_Os01g51754 // LOC_Os07g45260 // LOC_Os09g22090
GO:0005976	P	polysaccharide metabolic process	5	286	186	54971	0.0033	0.32	// LOC_Os07g47120 // LOC_Os07g13980 // LOC_Os10g32810 // LOC_Os08g13980 // LOC_Os06g08380
GO:0042592	P	homeostatic process	5	286	215	54971	0.006	0.44	// LOC_Os09g30446 // LOC_Os12g44300 // LOC_Os02g58660 // LOC_Os09g37300 // LOC_Os05g28530
GO:0016043	P	cellular component organization	7	286	491	54971	0.016	0.61	// LOC_Os01g40400 // LOC_Os04g46079 // LOC_Os07g36150 // LOC_Os01g65860 // LOC_Os06g45050 // LOC_Os12g41350 // LOC_Os07g27750
GO:0065008	P	regulation of biological quality	5	286	253	54971	0.011	0.61	// LOC_Os09g30446 // LOC_Os12g44300 // LOC_Os02g58660 // LOC_Os09g37300 // LOC_Os05g28530
GO:0006996	P	organelle organization	5	286	264	54971	0.013	0.61	// LOC_Os07g36150 // LOC_Os01g40400 // LOC_Os12g41350 // LOC_Os06g45050 // LOC_Os01g65860
GO:0030001	P	metal ion transport	5	286	293	54971	0.02	0.61	// LOC_Os07g07910 // LOC_Os01g70660 // LOC_Os12g06570 // LOC_Os09g30446 // LOC_Os12g28260
GO:0016192	P	vesicle-mediated transport	5	286	292	54971	0.02	0.61	// LOC_Os06g45050 // LOC_Os07g27750 // LOC_Os04g46079 // LOC_Os01g65860 // LOC_Os05g37150
GO:0006066	P	alcohol metabolic process	5	286	297	54971	0.021	0.61	// LOC_Os03g02740 // LOC_Os09g37100 // LOC_Os08g42390 // LOC_Os07g13980 // LOC_Os01g74000
GO:0006811	P	ion transport	7	286	552	54971	0.027	0.73	// LOC_Os09g30446 // LOC_Os07g07910 // LOC_Os03g44440 // LOC_Os12g44300 // LOC_Os01g70660 // LOC_Os12g28260 // LOC_Os12g06570
GO:0006812	P	cation transport	6	286	446	54971	0.031	0.76	// LOC_Os09g30446 // LOC_Os07g07910 // LOC_Os12g44300 // LOC_Os01g70660 // LOC_Os12g28260 // LOC_Os12g06570
GO:0006810	P	transport	18	286	2203	54971	0.042	0.78	// LOC_Os01g66330 // LOC_Os09g30446 // LOC_Os05g37150 // LOC_Os04g46079 // LOC_Os07g07910 // LOC_Os10g11860 // LOC_Os12g06570 // LOC_Os04g40570 // LOC_Os01g65860 // LOC_Os03g44440 // LOC_Os12g44300 // LOC_Os06g45050 // LOC_Os01g62950 // LOC_Os01g70660 // LOC_Os09g38100 // LOC_Os07g27750 // LOC_Os03g20410 // LOC_Os12g28260
GO:0051234	P	establishment of localization	18	286	2203	54971	0.042	0.78	// LOC_Os01g66330 // LOC_Os09g30446 // LOC_Os05g37150 // LOC_Os04g46079 // LOC_Os07g07910 // LOC_Os10g11860 // LOC_Os12g06570 // LOC_Os04g40570 // LOC_Os01g65860 // LOC_Os03g44440 // LOC_Os12g44300 // LOC_Os06g45050 // LOC_Os01g62950 // LOC_Os01g70660 // LOC_Os09g38100 // LOC_Os07g27750 // LOC_Os03g20410 // LOC_Os12g28260
GO:0051179	P	localization	18	286	2227	54971	0.046	0.78	// LOC_Os01g66330 // LOC_Os09g30446 // LOC_Os05g37150 // LOC_Os04g46079 // LOC_Os07g07910 // LOC_Os10g11860 // LOC_Os12g06570 // LOC_Os04g40570 // LOC_Os01g65860 // LOC_Os03g44440 // LOC_Os12g44300 // LOC_Os06g45050 // LOC_Os01g62950 // LOC_Os01g70660 // LOC_Os09g38100 // LOC_Os07g27750 // LOC_Os03g20410 // LOC_Os12g28260
GO:0006796	P	phosphate metabolic process	19	286	2384	54971	0.046	0.78	// LOC_Os03g53410 // LOC_Os05g41950 // LOC_Os12g10190 // LOC_Os07g08000 // LOC_Os06g08680 // LOC_Os05g50830 // LOC_Os02g08240 // LOC_Os06g45240 // LOC_Os01g74000 // LOC_Os11g42440 // LOC_Os01g66860 // LOC_Os12g23190 // LOC_Os06g29080 // LOC_Os12g38860 // LOC_Os07g04520 // LOC_Os01g10890 // LOC_Os08g15090 // LOC_Os01g24470 // LOC_Os12g42660
GO:0006793	P	phosphorus metabolic process	19	286	2384	54971	0.046	0.78	// LOC_Os03g53410 // LOC_Os05g41950 // LOC_Os12g10190 // LOC_Os07g08000 // LOC_Os06g08680 // LOC_Os05g50830 // LOC_Os02g08240 // LOC_Os06g45240 // LOC_Os01g74000 // LOC_Os11g42440 // LOC_Os01g66860 // LOC_Os12g23190 // LOC_Os06g29080 // LOC_Os12g38860 // LOC_Os07g04520 // LOC_Os01g10890 // LOC_Os08g15090 // LOC_Os01g24470 // LOC_Os12g42660
GO:0006464	P	protein modification process	20	286	2611	54971	0.057	0.92	// LOC_Os03g53410 // LOC_Os01g40400 // LOC_Os12g10190 // LOC_Os07g08000 // LOC_Os06g08680 // LOC_Os05g50830 // LOC_Os05g41950 // LOC_Os02g08240 // LOC_Os06g45240 // LOC_Os11g42440 // LOC_Os01g66860 // LOC_Os04g40150 // LOC_Os07g04520 // LOC_Os06g29080 // LOC_Os12g38860 // LOC_Os06g51130 // LOC_Os01g10890 // LOC_Os02g09530 // LOC_Os01g24470 // LOC_Os12g42660
GO:0032774	P	RNA biosynthetic process	8	286	1138	54971	0.24	1	// LOC_Os02g09830 // LOC_Os09g19950 // LOC_Os01g11350 // LOC_Os01g51610 // LOC_Os12g44300 // LOC_Os01g62950 // LOC_Os02g36924 // LOC_Os03g42290
GO:0019222	P	regulation of metabolic process	12	286	2223	54971	0.49	1	// LOC_Os05g49310 // LOC_Os02g09830 // LOC_Os09g19950 // LOC_Os01g11350 // LOC_Os01g51610 // LOC_Os09g09630 // LOC_Os12g44300 // LOC_Os01g62950 // LOC_Os02g36924 // LOC_Os03g42290 // LOC_Os08g15090 // LOC_Os07g37920
GO:0016310	P	phosphorylation	16	286	2210	54971	0.12	1	// LOC_Os03g53410 // LOC_Os05g41950 // LOC_Os12g10190 // LOC_Os07g08000 // LOC_Os06g08680 // LOC_Os05g50830 // LOC_Os02g08240 // LOC_Os06g45240 // LOC_Os11g42440 // LOC_Os01g66860 // LOC_Os07g04520 // LOC_Os06g29080 // LOC_Os12g38860 // LOC_Os01g10890 // LOC_Os08g15090 // LOC_Os12g42660
GO:0031323	P	regulation of cellular metabolic process	12	286	2115	54971	0.42	1	// LOC_Os05g49310 // LOC_Os02g09830 // LOC_Os09g19950 // LOC_Os01g11350 // LOC_Os01g51610 // LOC_Os09g09630 // LOC_Os12g44300 // LOC_Os01g62950 // LOC_Os02g36924 // LOC_Os03g42290 // LOC_Os08g15090 // LOC_Os07g37920
GO:0044249	P	cellular biosynthetic process	16	286	4144	54971	0.92	1	// LOC_Os05g49310 // LOC_Os04g40150 // LOC_Os09g09630 // LOC_Os02g09830 // LOC_Os09g19950 // LOC_Os01g11350 // LOC_Os04g40570 // LOC_Os12g44300 // LOC_Os01g51610 // LOC_Os01g25440 // LOC_Os07g13980 // LOC_Os01g62950 // LOC_Os02g36924 // LOC_Os06g08380 // LOC_Os03g42290 // LOC_Os07g37920
GO:0006807	P	nitrogen compound metabolic process	17	286	3951	54971	0.82	1	// LOC_Os05g49310 // LOC_Os09g09630 // LOC_Os02g09830 // LOC_Os09g19950 // LOC_Os01g11350 // LOC_Os01g51610 // LOC_Os01g25440 // LOC_Os12g44300 // LOC_Os01g47100 // LOC_Os03g02740 // LOC_Os01g62950 // LOC_Os02g36924 // LOC_Os09g37100 // LOC_Os03g42290 // LOC_Os08g15090 // LOC_Os07g37920 // LOC_Os06g03170
GO:0045449	P	regulation of transcription	11	286	2031	54971	0.49	1	// LOC_Os05g49310 // LOC_Os02g09830 // LOC_Os09g19950 // LOC_Os01g11350 // LOC_Os01g51610 // LOC_Os09g09630 // LOC_Os12g44300 // LOC_Os01g62950 // LOC_Os02g36924 // LOC_Os03g42290 // LOC_Os07g37920
GO:0044281	P	small molecule metabolic process	6	286	1322	54971	0.69	1	// LOC_Os01g74000 // LOC_Os09g37100 // LOC_Os07g13980 // LOC_Os03g02740 // LOC_Os01g25440 // LOC_Os08g42390
GO:0034645	P	cellular macromolecule biosynthetic process	15	286	3386	54971	0.77	1	// LOC_Os05g49310 // LOC_Os04g40150 // LOC_Os02g09830 // LOC_Os09g19950 // LOC_Os01g11350 // LOC_Os04g40570 // LOC_Os12g44300 // LOC_Os01g51610 // LOC_Os09g09630 // LOC_Os07g13980 // LOC_Os01g62950 // LOC_Os02g36924 // LOC_Os06g08380 // LOC_Os03g42290 // LOC_Os07g37920
GO:0050789	P	regulation of biological process	15	286	2773	54971	0.48	1	// LOC_Os05g49310 // LOC_Os05g28530 // LOC_Os05g31720 // LOC_Os02g09830 // LOC_Os09g19950 // LOC_Os01g11350 // LOC_Os01g51610 // LOC_Os09g09630 // LOC_Os12g44300 // LOC_Os01g62950 // LOC_Os02g36924 // LOC_Os03g42290 // LOC_Os08g15090 // LOC_Os07g37920 // LOC_Os01g10890
GO:0080090	P	regulation of primary metabolic process	11	286	2166	54971	0.58	1	// LOC_Os05g49310 // LOC_Os02g09830 // LOC_Os09g19950 // LOC_Os01g11350 // LOC_Os01g51610 // LOC_Os09g09630 // LOC_Os12g44300 // LOC_Os01g62950 // LOC_Os02g36924 // LOC_Os03g42290 // LOC_Os07g37920
GO:0044267	P	cellular protein metabolic process	23	286	3970	54971	0.33	1	// LOC_Os01g24470 // LOC_Os05g41950 // LOC_Os01g40400 // LOC_Os06g08680 // LOC_Os02g08240 // LOC_Os11g42440 // LOC_Os07g04520 // LOC_Os06g45240 // LOC_Os12g10190 // LOC_Os07g08000 // LOC_Os05g50830 // LOC_Os04g40150 // LOC_Os04g40570 // LOC_Os01g17390 // LOC_Os06g29080 // LOC_Os02g09530 // LOC_Os03g53410 // LOC_Os06g51130 // LOC_Os01g66860 // LOC_Os01g13370 // LOC_Os12g38860 // LOC_Os01g10890 // …
GO:0044262	P	cellular carbohydrate metabolic process	6	286	574	54971	0.083	1	// LOC_Os04g40150 // LOC_Os01g74000 // LOC_Os07g13980 // LOC_Os06g08380 // LOC_Os08g42390 // LOC_Os08g13980
GO:0044260	P	cellular macromolecule metabolic process	40	286	7137	54971	0.33	1	// LOC_Os02g09830 // LOC_Os01g74000 // LOC_Os01g11350 // LOC_Os12g10190 // LOC_Os01g51610 // LOC_Os07g13980 // LOC_Os02g36924 // LOC_Os07g37920 // LOC_Os05g41950 // LOC_Os01g40400 // LOC_Os06g08680 // LOC_Os02g08240 // LOC_Os08g13980 // LOC_Os11g42440 // LOC_Os08g15090 // LOC_Os07g04520 // LOC_Os01g24470 // LOC_Os01g10890 // LOC_Os05g49310 // LOC_Os07g08000 // LOC_Os05g50830 // LOC_Os04g40150 // …
GO:0010468	P	regulation of gene expression	11	286	2107	54971	0.54	1	// LOC_Os05g49310 // LOC_Os02g09830 // LOC_Os09g19950 // LOC_Os01g11350 // LOC_Os01g51610 // LOC_Os09g09630 // LOC_Os12g44300 // LOC_Os01g62950 // LOC_Os02g36924 // LOC_Os03g42290 // LOC_Os07g37920
GO:0060255	P	regulation of macromolecule metabolic process	11	286	2196	54971	0.59	1	// LOC_Os05g49310 // LOC_Os02g09830 // LOC_Os09g19950 // LOC_Os01g11350 // LOC_Os01g51610 // LOC_Os09g09630 // LOC_Os12g44300 // LOC_Os01g62950 // LOC_Os02g36924 // LOC_Os03g42290 // LOC_Os07g37920
GO:0010467	P	gene expression	13	286	3283	54971	0.88	1	// LOC_Os05g49310 // LOC_Os02g09830 // LOC_Os09g19950 // LOC_Os01g11350 // LOC_Os04g40570 // LOC_Os01g51610 // LOC_Os09g09630 // LOC_Os12g44300 // LOC_Os01g62950 // LOC_Os02g36924 // LOC_Os03g42290 // LOC_Os08g15090 // LOC_Os07g37920
GO:0065007	P	biological regulation	18	286	2916	54971	0.26	1	// LOC_Os05g49310 // LOC_Os05g28530 // LOC_Os05g31720 // LOC_Os01g11350 // LOC_Os02g09830 // LOC_Os03g42290 // LOC_Os02g58660 // LOC_Os01g51610 // LOC_Os09g09630 // LOC_Os12g44300 // LOC_Os09g19950 // LOC_Os01g62950 // LOC_Os02g36924 // LOC_Os09g30446 // LOC_Os09g37300 // LOC_Os08g15090 // LOC_Os07g37920 // LOC_Os01g10890
GO:0031326	P	regulation of cellular biosynthetic process	11	286	2079	54971	0.52	1	// LOC_Os05g49310 // LOC_Os02g09830 // LOC_Os09g19950 // LOC_Os01g11350 // LOC_Os01g51610 // LOC_Os09g09630 // LOC_Os12g44300 // LOC_Os01g62950 // LOC_Os02g36924 // LOC_Os03g42290 // LOC_Os07g37920
GO:0006508	P	proteolysis	5	286	1429	54971	0.87	1	// LOC_Os04g26834 // LOC_Os02g50220 // LOC_Os03g27170 // LOC_Os02g49790 // LOC_Os01g13370
GO:0006468	P	protein amino acid phosphorylation	15	286	2043	54971	0.12	1	// LOC_Os03g53410 // LOC_Os05g41950 // LOC_Os12g10190 // LOC_Os07g08000 // LOC_Os06g08680 // LOC_Os05g50830 // LOC_Os02g08240 // LOC_Os06g45240 // LOC_Os11g42440 // LOC_Os01g66860 // LOC_Os07g04520 // LOC_Os06g29080 // LOC_Os12g38860 // LOC_Os01g10890 // LOC_Os12g42660
GO:0009987	P	cellular process	62	286	10766	54971	0.21	1	// LOC_Os05g28530 // LOC_Os02g09830 // LOC_Os01g74000 // LOC_Os01g11350 // LOC_Os12g10190 // LOC_Os01g51610 // LOC_Os01g52270 // LOC_Os07g13980 // LOC_Os02g13580 // LOC_Os01g47100 // LOC_Os06g08380 // LOC_Os02g36924 // LOC_Os12g41350 // LOC_Os07g27750 // LOC_Os07g37920 // LOC_Os05g41950 // LOC_Os01g40400 // LOC_Os05g31720 // LOC_Os04g46079 // LOC_Os02g08240 // LOC_Os08g13980 // LOC_Os11g42440 // …
GO:0006629	P	lipid metabolic process	5	286	568	54971	0.18	1	// LOC_Os03g02740 // LOC_Os09g37100 // LOC_Os04g41200 // LOC_Os01g46250 // LOC_Os01g71800
GO:0006139	P	nucleobase, nucleoside, nucleotide and nucleic acid metabolic process	14	286	3388	54971	0.85	1	// LOC_Os05g49310 // LOC_Os02g09830 // LOC_Os09g19950 // LOC_Os01g11350 // LOC_Os01g51610 // LOC_Os09g09630 // LOC_Os12g44300 // LOC_Os01g47100 // LOC_Os01g62950 // LOC_Os02g36924 // LOC_Os03g42290 // LOC_Os08g15090 // LOC_Os07g37920 // LOC_Os06g03170
GO:0019219	P	regulation of nucleobase, nucleoside, nucleotide and nucleic acid metabolic process	11	286	2042	54971	0.5	1	// LOC_Os05g49310 // LOC_Os02g09830 // LOC_Os09g19950 // LOC_Os01g11350 // LOC_Os01g51610 // LOC_Os09g09630 // LOC_Os12g44300 // LOC_Os01g62950 // LOC_Os02g36924 // LOC_Os03g42290 // LOC_Os07g37920
GO:0043687	P	post-translational protein modification	18	286	2339	54971	0.066	1	// LOC_Os03g53410 // LOC_Os01g40400 // LOC_Os12g10190 // LOC_Os07g08000 // LOC_Os06g08680 // LOC_Os05g50830 // LOC_Os05g41950 // LOC_Os02g08240 // LOC_Os06g45240 // LOC_Os11g42440 // LOC_Os01g66860 // LOC_Os07g04520 // LOC_Os06g29080 // LOC_Os12g38860 // LOC_Os06g51130 // LOC_Os01g10890 // LOC_Os01g24470 // LOC_Os12g42660
GO:0009889	P	regulation of biosynthetic process	11	286	2079	54971	0.52	1	// LOC_Os05g49310 // LOC_Os02g09830 // LOC_Os09g19950 // LOC_Os01g11350 // LOC_Os01g51610 // LOC_Os09g09630 // LOC_Os12g44300 // LOC_Os01g62950 // LOC_Os02g36924 // LOC_Os03g42290 // LOC_Os07g37920
GO:0050794	P	regulation of cellular process	15	286	2639	54971	0.4	1	// LOC_Os05g49310 // LOC_Os05g28530 // LOC_Os05g31720 // LOC_Os02g09830 // LOC_Os09g19950 // LOC_Os01g11350 // LOC_Os01g51610 // LOC_Os09g09630 // LOC_Os12g44300 // LOC_Os01g62950 // LOC_Os02g36924 // LOC_Os03g42290 // LOC_Os08g15090 // LOC_Os07g37920 // LOC_Os01g10890
GO:0043412	P	macromolecule modification	20	286	2674	54971	0.069	1	// LOC_Os03g53410 // LOC_Os01g40400 // LOC_Os12g10190 // LOC_Os07g08000 // LOC_Os06g08680 // LOC_Os05g50830 // LOC_Os05g41950 // LOC_Os02g08240 // LOC_Os06g45240 // LOC_Os11g42440 // LOC_Os01g66860 // LOC_Os04g40150 // LOC_Os07g04520 // LOC_Os06g29080 // LOC_Os12g38860 // LOC_Os06g51130 // LOC_Os01g10890 // LOC_Os02g09530 // LOC_Os01g24470 // LOC_Os12g42660
GO:0009059	P	macromolecule biosynthetic process	15	286	3393	54971	0.78	1	// LOC_Os05g49310 // LOC_Os04g40150 // LOC_Os02g09830 // LOC_Os09g19950 // LOC_Os01g11350 // LOC_Os04g40570 // LOC_Os12g44300 // LOC_Os01g51610 // LOC_Os09g09630 // LOC_Os07g13980 // LOC_Os01g62950 // LOC_Os02g36924 // LOC_Os06g08380 // LOC_Os03g42290 // LOC_Os07g37920
GO:0051171	P	regulation of nitrogen compound metabolic process	11	286	2042	54971	0.5	1	// LOC_Os05g49310 // LOC_Os02g09830 // LOC_Os09g19950 // LOC_Os01g11350 // LOC_Os01g51610 // LOC_Os09g09630 // LOC_Os12g44300 // LOC_Os01g62950 // LOC_Os02g36924 // LOC_Os03g42290 // LOC_Os07g37920
GO:0008152	P	metabolic process	67	286	12784	54971	0.5	1	// LOC_Os01g24470 // LOC_Os02g09830 // LOC_Os01g74000 // LOC_Os01g11350 // LOC_Os12g10190 // LOC_Os01g51610 // LOC_Os07g47120 // LOC_Os07g13980 // LOC_Os07g08000 // LOC_Os01g47100 // LOC_Os12g38260 // LOC_Os02g36924 // LOC_Os07g45260 // LOC_Os07g37920 // LOC_Os05g41950 // LOC_Os04g53830 // LOC_Os06g08680 // LOC_Os02g49790 // LOC_Os01g17390 // LOC_Os03g51990 // LOC_Os02g08240 // LOC_Os03g27170 // …
GO:0009056	P	catabolic process	5	286	548	54971	0.16	1	// LOC_Os01g02050 // LOC_Os07g47120 // LOC_Os01g74000 // LOC_Os01g13370 // LOC_Os10g32810
GO:0016070	P	RNA metabolic process	9	286	1599	54971	0.45	1	// LOC_Os02g09830 // LOC_Os09g19950 // LOC_Os01g11350 // LOC_Os01g51610 // LOC_Os12g44300 // LOC_Os01g62950 // LOC_Os02g36924 // LOC_Os03g42290 // LOC_Os08g15090
GO:0044238	P	primary metabolic process	60	286	10360	54971	0.2	1	// LOC_Os01g24470 // LOC_Os02g09830 // LOC_Os01g74000 // LOC_Os01g11350 // LOC_Os12g10190 // LOC_Os01g51610 // LOC_Os07g47120 // LOC_Os07g13980 // LOC_Os01g47100 // LOC_Os12g38260 // LOC_Os02g36924 // LOC_Os07g45260 // LOC_Os07g37920 // LOC_Os05g41950 // LOC_Os01g40400 // LOC_Os06g08680 // LOC_Os02g49790 // LOC_Os02g08240 // LOC_Os03g27170 // LOC_Os08g13980 // LOC_Os11g42440 // LOC_Os01g66700 // …
GO:0019538	P	protein metabolic process	27	286	5253	54971	0.56	1	// LOC_Os03g27170 // LOC_Os01g24470 // LOC_Os05g41950 // LOC_Os01g40400 // LOC_Os06g08680 // LOC_Os02g49790 // LOC_Os02g08240 // LOC_Os11g42440 // LOC_Os07g04520 // LOC_Os04g26834 // LOC_Os06g45240 // LOC_Os12g10190 // LOC_Os07g08000 // LOC_Os05g50830 // LOC_Os04g40150 // LOC_Os04g40570 // LOC_Os01g17390 // LOC_Os06g29080 // LOC_Os02g09530 // LOC_Os03g53410 // LOC_Os06g51130 // LOC_Os02g50220 // …
GO:0051252	P	regulation of RNA metabolic process	8	286	1095	54971	0.21	1	// LOC_Os02g09830 // LOC_Os09g19950 // LOC_Os01g11350 // LOC_Os01g51610 // LOC_Os12g44300 // LOC_Os01g62950 // LOC_Os02g36924 // LOC_Os03g42290
GO:0009058	P	biosynthetic process	18	286	4447	54971	0.89	1	// LOC_Os05g49310 // LOC_Os04g40150 // LOC_Os09g09630 // LOC_Os02g09830 // LOC_Os03g42290 // LOC_Os01g11350 // LOC_Os04g40570 // LOC_Os12g44300 // LOC_Os01g51610 // LOC_Os08g38740 // LOC_Os01g25440 // LOC_Os07g13980 // LOC_Os09g19950 // LOC_Os01g62950 // LOC_Os02g36924 // LOC_Os06g08380 // LOC_Os07g45260 // LOC_Os07g37920
GO:0044237	P	cellular metabolic process	49	286	8922	54971	0.36	1	// LOC_Os02g09830 // LOC_Os01g74000 // LOC_Os01g11350 // LOC_Os12g10190 // LOC_Os01g51610 // LOC_Os07g13980 // LOC_Os07g08000 // LOC_Os01g47100 // LOC_Os02g36924 // LOC_Os07g37920 // LOC_Os05g41950 // LOC_Os01g40400 // LOC_Os06g08680 // LOC_Os02g08240 // LOC_Os08g13980 // LOC_Os11g42440 // LOC_Os02g09530 // LOC_Os07g04520 // LOC_Os01g24470 // LOC_Os01g25440 // LOC_Os08g42390 // LOC_Os06g03170 // …
GO:0043170	P	macromolecule metabolic process	46	286	8393	54971	0.38	1	// LOC_Os01g24470 // LOC_Os02g09830 // LOC_Os01g74000 // LOC_Os01g11350 // LOC_Os12g10190 // LOC_Os01g51610 // LOC_Os07g47120 // LOC_Os07g13980 // LOC_Os02g36924 // LOC_Os03g27170 // LOC_Os07g37920 // LOC_Os05g41950 // LOC_Os01g40400 // LOC_Os06g08680 // LOC_Os02g49790 // LOC_Os02g08240 // LOC_Os08g13980 // LOC_Os11g42440 // LOC_Os02g09530 // LOC_Os07g04520 // LOC_Os04g26834 // LOC_Os10g32810 // …
GO:0006355	P	regulation of transcription, DNA-dependent	8	286	1088	54971	0.21	1	// LOC_Os02g09830 // LOC_Os09g19950 // LOC_Os01g11350 // LOC_Os01g51610 // LOC_Os12g44300 // LOC_Os01g62950 // LOC_Os02g36924 // LOC_Os03g42290
GO:0010556	P	regulation of macromolecule biosynthetic process	11	286	2079	54971	0.52	1	// LOC_Os05g49310 // LOC_Os02g09830 // LOC_Os09g19950 // LOC_Os01g11350 // LOC_Os01g51610 // LOC_Os09g09630 // LOC_Os12g44300 // LOC_Os01g62950 // LOC_Os02g36924 // LOC_Os03g42290 // LOC_Os07g37920
GO:0006350	P	transcription	11	286	2165	54971	0.57	1	// LOC_Os05g49310 // LOC_Os02g09830 // LOC_Os09g19950 // LOC_Os01g11350 // LOC_Os01g51610 // LOC_Os09g09630 // LOC_Os12g44300 // LOC_Os01g62950 // LOC_Os02g36924 // LOC_Os03g42290 // LOC_Os07g37920
GO:0006351	P	transcription, DNA-dependent	8	286	1134	54971	0.24	1	// LOC_Os02g09830 // LOC_Os09g19950 // LOC_Os01g11350 // LOC_Os01g51610 // LOC_Os12g44300 // LOC_Os01g62950 // LOC_Os02g36924 // LOC_Os03g42290
GO:0015297	F	antiporter activity	5	286	126	54971	0.00063	0.15	// LOC_Os09g30446 // LOC_Os12g44300 // LOC_Os02g58660 // LOC_Os09g37300 // LOC_Os10g11860
GO:0008324	F	cation transmembrane transporter activity	8	286	484	54971	0.0044	0.52	// LOC_Os09g30446 // LOC_Os07g07910 // LOC_Os02g58660 // LOC_Os12g44300 // LOC_Os01g70660 // LOC_Os12g06570 // LOC_Os09g37300 // LOC_Os12g28260
GO:0015075	F	ion transmembrane transporter activity	9	286	651	54971	0.0079	0.52	// LOC_Os09g30446 // LOC_Os07g07910 // LOC_Os02g58660 // LOC_Os03g44440 // LOC_Os12g44300 // LOC_Os01g70660 // LOC_Os12g06570 // LOC_Os09g37300 // LOC_Os12g28260
GO:0022857	F	transmembrane transporter activity	11	286	905	54971	0.0088	0.52	// LOC_Os09g30446 // LOC_Os07g07910 // LOC_Os12g06570 // LOC_Os02g58660 // LOC_Os04g40570 // LOC_Os03g44440 // LOC_Os12g44300 // LOC_Os01g70660 // LOC_Os10g11860 // LOC_Os09g37300 // LOC_Os12g28260
GO:0022891	F	substrate-specific transmembrane transporter activity	9	286	738	54971	0.017	0.59	// LOC_Os09g30446 // LOC_Os07g07910 // LOC_Os02g58660 // LOC_Os03g44440 // LOC_Os12g44300 // LOC_Os01g70660 // LOC_Os12g06570 // LOC_Os09g37300 // LOC_Os12g28260
GO:0022892	F	substrate-specific transporter activity	10	286	873	54971	0.018	0.59	// LOC_Os09g30446 // LOC_Os07g07910 // LOC_Os07g27750 // LOC_Os02g58660 // LOC_Os03g44440 // LOC_Os12g44300 // LOC_Os01g70660 // LOC_Os12g06570 // LOC_Os09g37300 // LOC_Os12g28260
GO:0015291	F	secondary active transmembrane transporter activity	5	286	278	54971	0.016	0.59	// LOC_Os09g30446 // LOC_Os12g44300 // LOC_Os02g58660 // LOC_Os09g37300 // LOC_Os10g11860
GO:0016788	F	hydrolase activity, acting on ester bonds	11	286	1048	54971	0.023	0.68	// LOC_Os11g43830 // LOC_Os05g05640 // LOC_Os09g37100 // LOC_Os12g23190 // LOC_Os04g41200 // LOC_Os03g02740 // LOC_Os01g24470 // LOC_Os08g42390 // LOC_Os08g15090 // LOC_Os01g46250 // LOC_Os01g47100
GO:0016787	F	hydrolase activity	30	286	4090	54971	0.037	0.88	// LOC_Os06g51460 // LOC_Os07g47120 // LOC_Os12g44300 // LOC_Os02g13580 // LOC_Os01g47100 // LOC_Os05g46030 // LOC_Os01g24470 // LOC_Os01g40400 // LOC_Os05g05640 // LOC_Os01g66700 // LOC_Os08g13980 // LOC_Os04g26834 // LOC_Os01g40150 // LOC_Os08g42390 // LOC_Os01g51754 // LOC_Os11g22350 // LOC_Os12g38260 // LOC_Os01g66330 // LOC_Os10g32810 // LOC_Os04g40570 // LOC_Os04g41200 // LOC_Os03g02740 // …
GO:0042578	F	phosphoric ester hydrolase activity	5	286	338	54971	0.034	0.88	// LOC_Os09g37100 // LOC_Os08g42390 // LOC_Os12g23190 // LOC_Os03g02740 // LOC_Os01g24470
GO:0043169	F	cation binding	23	286	4721	54971	0.66	1	// LOC_Os11g32960 // LOC_Os12g03816 // LOC_Os06g01340 // LOC_Os07g47120 // LOC_Os05g31720 // LOC_Os02g49790 // LOC_Os03g51990 // LOC_Os01g50470 // LOC_Os01g66700 // LOC_Os03g25490 // LOC_Os01g51754 // LOC_Os10g32810 // LOC_Os07g49250 // LOC_Os03g02740 // LOC_Os01g08340 // LOC_Os09g19950 // LOC_Os02g57790 // LOC_Os04g46670 // LOC_Os09g37100 // LOC_Os01g13370 // LOC_Os01g16950 // LOC_Os09g22090 // …
GO:0000166	F	nucleotide binding	29	286	4986	54971	0.29	1	// LOC_Os06g51460 // LOC_Os11g05970 // LOC_Os01g74000 // LOC_Os01g52270 // LOC_Os02g13580 // LOC_Os05g46030 // LOC_Os05g41950 // LOC_Os06g08680 // LOC_Os02g08240 // LOC_Os11g42440 // LOC_Os07g04520 // LOC_Os01g40150 // LOC_Os01g25440 // LOC_Os11g32210 // LOC_Os06g45240 // LOC_Os12g10190 // LOC_Os01g66330 // LOC_Os05g50830 // LOC_Os04g40570 // LOC_Os07g08000 // LOC_Os01g17390 // LOC_Os06g29080 // …
GO:0016740	F	transferase activity	28	286	4110	54971	0.089	1	// LOC_Os07g13980 // LOC_Os07g45260 // LOC_Os05g41950 // LOC_Os06g08680 // LOC_Os02g08240 // LOC_Os11g42440 // LOC_Os08g13980 // LOC_Os08g38740 // LOC_Os07g04520 // LOC_Os02g42280 // LOC_Os01g25440 // LOC_Os12g04340 // LOC_Os01g51754 // LOC_Os01g10890 // LOC_Os12g10190 // LOC_Os07g08000 // LOC_Os05g50830 // LOC_Os04g40150 // LOC_Os06g29080 // LOC_Os06g08380 // LOC_Os08g15090 // LOC_Os03g53410 // …
GO:0004713	F	protein tyrosine kinase activity	14	286	1823	54971	0.098	1	// LOC_Os03g53410 // LOC_Os05g41950 // LOC_Os12g10190 // LOC_Os07g08000 // LOC_Os05g50830 // LOC_Os02g08240 // LOC_Os06g45240 // LOC_Os11g42440 // LOC_Os01g66860 // LOC_Os07g04520 // LOC_Os06g29080 // LOC_Os12g38860 // LOC_Os01g10890 // LOC_Os12g42660
GO:0046872	F	metal ion binding	20	286	4418	54971	0.77	1	// LOC_Os05g31720 // LOC_Os02g49790 // LOC_Os04g46670 // LOC_Os03g51990 // LOC_Os01g50470 // LOC_Os02g57790 // LOC_Os11g32960 // LOC_Os07g49250 // LOC_Os06g01340 // LOC_Os12g03816 // LOC_Os01g13370 // LOC_Os03g25490 // LOC_Os03g02740 // LOC_Os09g19950 // LOC_Os01g16950 // LOC_Os09g37100 // LOC_Os09g22090 // LOC_Os01g51754 // LOC_Os01g08340 // LOC_Os01g03640
GO:0016818	F	hydrolase activity, acting on acid anhydrides, in phosphorus-containing anhydrides	8	286	995	54971	0.15	1	// LOC_Os01g66330 // LOC_Os06g51460 // LOC_Os01g40150 // LOC_Os04g40570 // LOC_Os02g13580 // LOC_Os05g46030 // LOC_Os01g62950 // LOC_Os11g22350
GO:0016817	F	hydrolase activity, acting on acid anhydrides	9	286	1012	54971	0.086	1	// LOC_Os01g66330 // LOC_Os06g51460 // LOC_Os01g62950 // LOC_Os04g40570 // LOC_Os12g44300 // LOC_Os02g13580 // LOC_Os05g46030 // LOC_Os01g40150 // LOC_Os11g22350
GO:0022804	F	active transmembrane transporter activity	6	286	562	54971	0.076	1	// LOC_Os09g30446 // LOC_Os02g58660 // LOC_Os04g40570 // LOC_Os12g44300 // LOC_Os10g11860 // LOC_Os09g37300
GO:0016757	F	transferase activity, transferring glycosyl groups	7	286	640	54971	0.053	1	// LOC_Os04g40150 // LOC_Os03g03270 // LOC_Os08g38740 // LOC_Os02g42280 // LOC_Os06g08380 // LOC_Os07g45260 // LOC_Os08g13980
GO:0004553	F	hydrolase activity, hydrolyzing O-glycosyl compounds	6	286	569	54971	0.08	1	// LOC_Os12g38260 // LOC_Os10g32810 // LOC_Os01g66700 // LOC_Os07g47120 // LOC_Os01g51754 // LOC_Os08g13980
GO:0016758	F	transferase activity, transferring hexosyl groups	6	286	582	54971	0.087	1	// LOC_Os04g40150 // LOC_Os08g38740 // LOC_Os02g42280 // LOC_Os06g08380 // LOC_Os07g45260 // LOC_Os08g13980
GO:0008270	F	zinc ion binding	12	286	2429	54971	0.61	1	// LOC_Os05g31720 // LOC_Os02g49790 // LOC_Os01g50470 // LOC_Os02g57790 // LOC_Os11g32960 // LOC_Os04g46670 // LOC_Os06g01340 // LOC_Os01g13370 // LOC_Os09g19950 // LOC_Os01g16950 // LOC_Os09g22090 // LOC_Os01g08340
GO:0005488	F	binding	80	286	15324	54971	0.51	1	// LOC_Os01g17390 // LOC_Os01g41930 // LOC_Os06g51460 // LOC_Os02g09830 // LOC_Os11g05970 // LOC_Os01g74000 // LOC_Os01g11350 // LOC_Os11g32960 // LOC_Os12g03816 // LOC_Os06g01340 // LOC_Os07g47120 // LOC_Os12g44300 // LOC_Os02g13580 // LOC_Os08g05340 // LOC_Os01g47100 // LOC_Os05g46030 // LOC_Os02g36924 // LOC_Os12g38860 // LOC_Os09g38100 // LOC_Os07g27750 // LOC_Os01g10890 // LOC_Os07g37920 // …
GO:0003676	F	nucleic acid binding	16	286	4380	54971	0.95	1	// LOC_Os05g49310 // LOC_Os01g51610 // LOC_Os09g09630 // LOC_Os02g09830 // LOC_Os09g19950 // LOC_Os02g57790 // LOC_Os04g46670 // LOC_Os06g01340 // LOC_Os02g48370 // LOC_Os12g44300 // LOC_Os01g47100 // LOC_Os01g11350 // LOC_Os02g36924 // LOC_Os03g42290 // LOC_Os07g37920 // LOC_Os06g03170
GO:0003677	F	DNA binding	13	286	2590	54971	0.59	1	// LOC_Os05g49310 // LOC_Os09g09630 // LOC_Os02g09830 // LOC_Os09g19950 // LOC_Os06g01340 // LOC_Os02g48370 // LOC_Os12g44300 // LOC_Os01g51610 // LOC_Os01g11350 // LOC_Os02g36924 // LOC_Os03g42290 // LOC_Os07g37920 // LOC_Os06g03170
GO:0017076	F	purine nucleotide binding	28	286	4351	54971	0.14	1	// LOC_Os06g51460 // LOC_Os11g05970 // LOC_Os01g52270 // LOC_Os02g13580 // LOC_Os05g46030 // LOC_Os05g41950 // LOC_Os06g08680 // LOC_Os02g08240 // LOC_Os11g42440 // LOC_Os07g04520 // LOC_Os01g40150 // LOC_Os01g25440 // LOC_Os11g32210 // LOC_Os06g45240 // LOC_Os12g10190 // LOC_Os01g66330 // LOC_Os05g50830 // LOC_Os04g40570 // LOC_Os07g08000 // LOC_Os01g17390 // LOC_Os06g29080 // LOC_Os03g53410 // …
GO:0005524	F	ATP binding	26	286	3891	54971	0.12	1	// LOC_Os06g51460 // LOC_Os01g52270 // LOC_Os02g13580 // LOC_Os05g46030 // LOC_Os05g41950 // LOC_Os06g08680 // LOC_Os02g08240 // LOC_Os11g42440 // LOC_Os07g04520 // LOC_Os01g25440 // LOC_Os11g32210 // LOC_Os06g45240 // LOC_Os12g10190 // LOC_Os01g66330 // LOC_Os05g50830 // LOC_Os04g40570 // LOC_Os07g08000 // LOC_Os01g17390 // LOC_Os06g29080 // LOC_Os03g53410 // LOC_Os01g66860 // LOC_Os11g22350 // …
GO:0016301	F	kinase activity	16	286	2305	54971	0.15	1	// LOC_Os03g53410 // LOC_Os05g41950 // LOC_Os12g10190 // LOC_Os07g08000 // LOC_Os06g08680 // LOC_Os05g50830 // LOC_Os02g08240 // LOC_Os06g45240 // LOC_Os11g42440 // LOC_Os01g66860 // LOC_Os07g04520 // LOC_Os06g29080 // LOC_Os12g38860 // LOC_Os01g10890 // LOC_Os08g15090 // LOC_Os12g42660
GO:0003824	F	catalytic activity	70	286	12146	54971	0.18	1	// LOC_Os05g28530 // LOC_Os06g51460 // LOC_Os11g05970 // LOC_Os01g74000 // LOC_Os12g38260 // LOC_Os07g47120 // LOC_Os07g13980 // LOC_Os02g13580 // LOC_Os08g05340 // LOC_Os01g47100 // LOC_Os05g46030 // LOC_Os12g38860 // LOC_Os09g16580 // LOC_Os07g45260 // LOC_Os01g24470 // LOC_Os05g41950 // LOC_Os04g53830 // LOC_Os06g08680 // LOC_Os03g51990 // LOC_Os02g08240 // LOC_Os11g42440 // LOC_Os01g66700 // …
GO:0016773	F	phosphotransferase activity, alcohol group as acceptor	16	286	2252	54971	0.13	1	// LOC_Os03g53410 // LOC_Os05g41950 // LOC_Os12g10190 // LOC_Os07g08000 // LOC_Os06g08680 // LOC_Os05g50830 // LOC_Os02g08240 // LOC_Os06g45240 // LOC_Os11g42440 // LOC_Os01g66860 // LOC_Os07g04520 // LOC_Os06g29080 // LOC_Os12g38860 // LOC_Os01g10890 // LOC_Os08g15090 // LOC_Os12g42660
GO:0016772	F	transferase activity, transferring phosphorus-containing groups	18	286	2672	54971	0.16	1	// LOC_Os03g53410 // LOC_Os05g41950 // LOC_Os12g10190 // LOC_Os07g08000 // LOC_Os06g08680 // LOC_Os05g50830 // LOC_Os02g08240 // LOC_Os06g45240 // LOC_Os11g42440 // LOC_Os01g66860 // LOC_Os12g38860 // LOC_Os07g13980 // LOC_Os07g04520 // LOC_Os06g29080 // LOC_Os01g25440 // LOC_Os01g10890 // LOC_Os08g15090 // LOC_Os12g42660
GO:0032559	F	adenyl ribonucleotide binding	26	286	3895	54971	0.12	1	// LOC_Os06g51460 // LOC_Os01g52270 // LOC_Os02g13580 // LOC_Os05g46030 // LOC_Os05g41950 // LOC_Os06g08680 // LOC_Os02g08240 // LOC_Os11g42440 // LOC_Os07g04520 // LOC_Os01g25440 // LOC_Os11g32210 // LOC_Os06g45240 // LOC_Os12g10190 // LOC_Os01g66330 // LOC_Os05g50830 // LOC_Os04g40570 // LOC_Os07g08000 // LOC_Os01g17390 // LOC_Os06g29080 // LOC_Os03g53410 // LOC_Os01g66860 // LOC_Os11g22350 // …
GO:0032555	F	purine ribonucleotide binding	27	286	4154	54971	0.14	1	// LOC_Os06g51460 // LOC_Os01g52270 // LOC_Os02g13580 // LOC_Os05g46030 // LOC_Os05g41950 // LOC_Os06g08680 // LOC_Os02g08240 // LOC_Os11g42440 // LOC_Os07g04520 // LOC_Os01g40150 // LOC_Os01g25440 // LOC_Os11g32210 // LOC_Os06g45240 // LOC_Os12g10190 // LOC_Os01g66330 // LOC_Os05g50830 // LOC_Os04g40570 // LOC_Os07g08000 // LOC_Os01g17390 // LOC_Os06g29080 // LOC_Os03g53410 // LOC_Os01g66860 // …
GO:0032553	F	ribonucleotide binding	27	286	4154	54971	0.14	1	// LOC_Os06g51460 // LOC_Os01g52270 // LOC_Os02g13580 // LOC_Os05g46030 // LOC_Os05g41950 // LOC_Os06g08680 // LOC_Os02g08240 // LOC_Os11g42440 // LOC_Os07g04520 // LOC_Os01g40150 // LOC_Os01g25440 // LOC_Os11g32210 // LOC_Os06g45240 // LOC_Os12g10190 // LOC_Os01g66330 // LOC_Os05g50830 // LOC_Os04g40570 // LOC_Os07g08000 // LOC_Os01g17390 // LOC_Os06g29080 // LOC_Os03g53410 // LOC_Os01g66860 // …
GO:0016798	F	hydrolase activity, acting on glycosyl bonds	6	286	619	54971	0.11	1	// LOC_Os12g38260 // LOC_Os10g32810 // LOC_Os01g66700 // LOC_Os07g47120 // LOC_Os01g51754 // LOC_Os08g13980
GO:0016491	F	oxidoreductase activity	6	286	2166	54971	0.97	1	// LOC_Os05g28530 // LOC_Os11g05970 // LOC_Os01g74000 // LOC_Os03g25490 // LOC_Os02g49720 // LOC_Os01g03640
GO:0043565	F	sequence-specific DNA binding	5	286	631	54971	0.23	1	// LOC_Os02g36924 // LOC_Os02g09830 // LOC_Os12g44300 // LOC_Os01g11350 // LOC_Os09g09630
GO:0043167	F	ion binding	23	286	4725	54971	0.66	1	// LOC_Os11g32960 // LOC_Os12g03816 // LOC_Os06g01340 // LOC_Os07g47120 // LOC_Os05g31720 // LOC_Os02g49790 // LOC_Os03g51990 // LOC_Os01g50470 // LOC_Os01g66700 // LOC_Os03g25490 // LOC_Os01g51754 // LOC_Os10g32810 // LOC_Os07g49250 // LOC_Os03g02740 // LOC_Os01g08340 // LOC_Os09g19950 // LOC_Os02g57790 // LOC_Os04g46670 // LOC_Os09g37100 // LOC_Os01g13370 // LOC_Os01g16950 // LOC_Os09g22090 // …
GO:0005215	F	transporter activity	13	286	1492	54971	0.051	1	// LOC_Os09g30446 // LOC_Os07g07910 // LOC_Os07g27750 // LOC_Os12g06570 // LOC_Os02g58660 // LOC_Os04g40570 // LOC_Os03g44440 // LOC_Os12g44300 // LOC_Os01g70660 // LOC_Os10g11860 // LOC_Os09g37300 // LOC_Os03g20410 // LOC_Os12g28260
GO:0030554	F	adenyl nucleotide binding	27	286	4086	54971	0.12	1	// LOC_Os06g51460 // LOC_Os11g05970 // LOC_Os01g52270 // LOC_Os02g13580 // LOC_Os05g46030 // LOC_Os05g41950 // LOC_Os06g08680 // LOC_Os02g08240 // LOC_Os11g42440 // LOC_Os07g04520 // LOC_Os01g25440 // LOC_Os11g32210 // LOC_Os06g45240 // LOC_Os12g10190 // LOC_Os01g66330 // LOC_Os05g50830 // LOC_Os04g40570 // LOC_Os07g08000 // LOC_Os01g17390 // LOC_Os06g29080 // LOC_Os03g53410 // LOC_Os01g66860 // …
GO:0005515	F	protein binding	20	286	3535	54971	0.38	1	// LOC_Os01g08340 // LOC_Os01g11350 // LOC_Os01g66330 // LOC_Os10g28970 // LOC_Os01g17390 // LOC_Os02g09830 // LOC_Os03g18360 // LOC_Os05g37150 // LOC_Os01g65860 // LOC_Os07g36150 // LOC_Os12g44300 // LOC_Os01g13370 // LOC_Os08g05340 // LOC_Os06g45050 // LOC_Os01g41930 // LOC_Os01g62950 // LOC_Os01g16950 // LOC_Os07g27750 // LOC_Os04g53430 // LOC_Os06g45240
GO:0001883	F	purine nucleoside binding	27	286	4086	54971	0.12	1	// LOC_Os06g51460 // LOC_Os11g05970 // LOC_Os01g52270 // LOC_Os02g13580 // LOC_Os05g46030 // LOC_Os05g41950 // LOC_Os06g08680 // LOC_Os02g08240 // LOC_Os11g42440 // LOC_Os07g04520 // LOC_Os01g25440 // LOC_Os11g32210 // LOC_Os06g45240 // LOC_Os12g10190 // LOC_Os01g66330 // LOC_Os05g50830 // LOC_Os04g40570 // LOC_Os07g08000 // LOC_Os01g17390 // LOC_Os06g29080 // LOC_Os03g53410 // LOC_Os01g66860 // …
GO:0001882	F	nucleoside binding	27	286	4086	54971	0.12	1	// LOC_Os06g51460 // LOC_Os11g05970 // LOC_Os01g52270 // LOC_Os02g13580 // LOC_Os05g46030 // LOC_Os05g41950 // LOC_Os06g08680 // LOC_Os02g08240 // LOC_Os11g42440 // LOC_Os07g04520 // LOC_Os01g25440 // LOC_Os11g32210 // LOC_Os06g45240 // LOC_Os12g10190 // LOC_Os01g66330 // LOC_Os05g50830 // LOC_Os04g40570 // LOC_Os07g08000 // LOC_Os01g17390 // LOC_Os06g29080 // LOC_Os03g53410 // LOC_Os01g66860 // …
GO:0050662	F	coenzyme binding	5	286	503	54971	0.13	1	// LOC_Os06g08810 // LOC_Os01g74000 // LOC_Os11g05970 // LOC_Os07g49250 // LOC_Os04g53830
GO:0016462	F	pyrophosphatase activity	8	286	993	54971	0.15	1	// LOC_Os01g66330 // LOC_Os06g51460 // LOC_Os01g40150 // LOC_Os04g40570 // LOC_Os02g13580 // LOC_Os05g46030 // LOC_Os01g62950 // LOC_Os11g22350
GO:0030528	F	transcription regulator activity	6	286	1354	54971	0.71	1	// LOC_Os02g09830 // LOC_Os09g19950 // LOC_Os09g09630 // LOC_Os12g44300 // LOC_Os01g11350 // LOC_Os02g36924
GO:0004674	F	protein serine/threonine kinase activity	14	286	1819	54971	0.097	1	// LOC_Os03g53410 // LOC_Os05g41950 // LOC_Os12g10190 // LOC_Os07g08000 // LOC_Os05g50830 // LOC_Os02g08240 // LOC_Os06g45240 // LOC_Os11g42440 // LOC_Os01g66860 // LOC_Os07g04520 // LOC_Os06g29080 // LOC_Os12g38860 // LOC_Os01g10890 // LOC_Os12g42660
GO:0004672	F	protein kinase activity	15	286	2047	54971	0.12	1	// LOC_Os03g53410 // LOC_Os05g41950 // LOC_Os12g10190 // LOC_Os07g08000 // LOC_Os06g08680 // LOC_Os05g50830 // LOC_Os02g08240 // LOC_Os06g45240 // LOC_Os11g42440 // LOC_Os01g66860 // LOC_Os07g04520 // LOC_Os06g29080 // LOC_Os12g38860 // LOC_Os01g10890 // LOC_Os12g42660
GO:0017111	F	nucleoside-triphosphatase activity	8	286	947	54971	0.13	1	// LOC_Os01g66330 // LOC_Os06g51460 // LOC_Os01g40150 // LOC_Os04g40570 // LOC_Os02g13580 // LOC_Os05g46030 // LOC_Os01g62950 // LOC_Os11g22350
GO:0046914	F	transition metal ion binding	14	286	3563	54971	0.89	1	// LOC_Os05g31720 // LOC_Os02g49790 // LOC_Os01g50470 // LOC_Os02g57790 // LOC_Os11g32960 // LOC_Os04g46670 // LOC_Os06g01340 // LOC_Os01g13370 // LOC_Os03g25490 // LOC_Os09g19950 // LOC_Os01g16950 // LOC_Os09g22090 // LOC_Os01g08340 // LOC_Os01g03640
GO:0003700	F	transcription factor activity	6	286	861	54971	0.29	1	// LOC_Os02g09830 // LOC_Os09g19950 // LOC_Os09g09630 // LOC_Os12g44300 // LOC_Os01g11350 // LOC_Os02g36924
GO:0048037	F	cofactor binding	5	286	736	54971	0.34	1	// LOC_Os06g08810 // LOC_Os01g74000 // LOC_Os11g05970 // LOC_Os07g49250 // LOC_Os04g53830
GO:0016020	C	membrane	29	286	2807	54971	0.00041	0.028	// LOC_Os02g58660 // LOC_Os11g32960 // LOC_Os05g32720 // LOC_Os12g44300 // LOC_Os09g37100 // LOC_Os09g38100 // LOC_Os07g27750 // LOC_Os09g30446 // LOC_Os11g37720 // LOC_Os03g44440 // LOC_Os10g11860 // LOC_Os12g06570 // LOC_Os02g04630 // LOC_Os04g40150 // LOC_Os04g40570 // LOC_Os06g45050 // LOC_Os03g02740 // LOC_Os06g08380 // LOC_Os03g20410 // LOC_Os09g37300 // LOC_Os12g28260 // LOC_Os01g05430 // …
GO:0044464	C	cell part	50	286	7550	54971	0.043	0.98	// LOC_Os02g09830 // LOC_Os01g74000 // LOC_Os02g58660 // LOC_Os11g32960 // LOC_Os05g32720 // LOC_Os06g01340 // LOC_Os04g46670 // LOC_Os12g44300 // LOC_Os02g13580 // LOC_Os01g47100 // LOC_Os05g46030 // LOC_Os02g36924 // LOC_Os09g38100 // LOC_Os07g27750 // LOC_Os01g40400 // LOC_Os09g30446 // LOC_Os04g46079 // LOC_Os02g48370 // LOC_Os11g37720 // LOC_Os03g44440 // LOC_Os01g05430 // LOC_Os11g32210 // …
GO:0005623	C	cell	50	286	7550	54971	0.043	0.98	// LOC_Os02g09830 // LOC_Os01g74000 // LOC_Os02g58660 // LOC_Os11g32960 // LOC_Os05g32720 // LOC_Os06g01340 // LOC_Os04g46670 // LOC_Os12g44300 // LOC_Os02g13580 // LOC_Os01g47100 // LOC_Os05g46030 // LOC_Os02g36924 // LOC_Os09g38100 // LOC_Os07g27750 // LOC_Os01g40400 // LOC_Os09g30446 // LOC_Os04g46079 // LOC_Os02g48370 // LOC_Os11g37720 // LOC_Os03g44440 // LOC_Os01g05430 // LOC_Os11g32210 // …
GO:0016021	C	integral to membrane	7	286	1002	54971	0.27	1	// LOC_Os02g04630 // LOC_Os09g30446 // LOC_Os02g58660 // LOC_Os04g40570 // LOC_Os12g44300 // LOC_Os01g05430 // LOC_Os09g37300
GO:0043231	C	intracellular membrane-bounded organelle	9	286	2485	54971	0.9	1	// LOC_Os01g40400 // LOC_Os02g09830 // LOC_Os09g19950 // LOC_Os09g09630 // LOC_Os12g44300 // LOC_Os01g13370 // LOC_Os01g11350 // LOC_Os02g36924 // LOC_Os07g27750
GO:0043234	C	protein complex	9	286	1068	54971	0.11	1	// LOC_Os06g51130 // LOC_Os01g74000 // LOC_Os01g65860 // LOC_Os12g44300 // LOC_Os02g13580 // LOC_Os06g45050 // LOC_Os05g46030 // LOC_Os06g08380 // LOC_Os07g27750
GO:0043232	C	intracellular non-membrane-bounded organelle	5	286	894	54971	0.5	1	// LOC_Os04g46079 // LOC_Os02g13580 // LOC_Os04g40570 // LOC_Os11g32210 // LOC_Os05g46030
GO:0044424	C	intracellular part	18	286	4171	54971	0.82	1	// LOC_Os01g40400 // LOC_Os06g51130 // LOC_Os04g46079 // LOC_Os02g09830 // LOC_Os04g40570 // LOC_Os01g74000 // LOC_Os02g13580 // LOC_Os01g65860 // LOC_Os09g09630 // LOC_Os12g44300 // LOC_Os01g13370 // LOC_Os06g45050 // LOC_Os05g46030 // LOC_Os01g11350 // LOC_Os02g36924 // LOC_Os07g27750 // LOC_Os09g19950 // LOC_Os11g32210
GO:0043229	C	intracellular organelle	14	286	3299	54971	0.82	1	// LOC_Os01g40400 // LOC_Os04g46079 // LOC_Os02g09830 // LOC_Os04g40570 // LOC_Os02g13580 // LOC_Os09g09630 // LOC_Os12g44300 // LOC_Os01g13370 // LOC_Os05g46030 // LOC_Os01g11350 // LOC_Os02g36924 // LOC_Os07g27750 // LOC_Os09g19950 // LOC_Os11g32210
GO:0005622	C	intracellular	24	286	5067	54971	0.71	1	// LOC_Os02g09830 // LOC_Os01g74000 // LOC_Os06g01340 // LOC_Os12g44300 // LOC_Os02g13580 // LOC_Os01g47100 // LOC_Os05g46030 // LOC_Os02g36924 // LOC_Os07g27750 // LOC_Os01g40400 // LOC_Os02g48370 // LOC_Os11g32210 // LOC_Os04g46079 // LOC_Os04g40570 // LOC_Os06g45050 // LOC_Os09g09630 // LOC_Os01g11350 // LOC_Os06g51130 // LOC_Os09g19950 // LOC_Os02g57790 // LOC_Os04g46670 // LOC_Os01g65860 // …
GO:0043227	C	membrane-bounded organelle	9	286	2503	54971	0.91	1	// LOC_Os01g40400 // LOC_Os02g09830 // LOC_Os09g19950 // LOC_Os09g09630 // LOC_Os12g44300 // LOC_Os01g13370 // LOC_Os01g11350 // LOC_Os02g36924 // LOC_Os07g27750
GO:0044425	C	membrane part	11	286	1327	54971	0.09	1	// LOC_Os02g04630 // LOC_Os09g30446 // LOC_Os07g27750 // LOC_Os02g58660 // LOC_Os04g40570 // LOC_Os01g65860 // LOC_Os12g44300 // LOC_Os06g45050 // LOC_Os06g08380 // LOC_Os01g05430 // LOC_Os09g37300
GO:0044444	C	cytoplasmic part	5	286	1273	54971	0.79	1	// LOC_Os04g40570 // LOC_Os01g74000 // LOC_Os07g27750 // LOC_Os06g45050 // LOC_Os01g65860
GO:0031224	C	intrinsic to membrane	7	286	1018	54971	0.28	1	// LOC_Os02g04630 // LOC_Os09g30446 // LOC_Os02g58660 // LOC_Os04g40570 // LOC_Os12g44300 // LOC_Os01g05430 // LOC_Os09g37300
GO:0005737	C	cytoplasm	5	286	1693	54971	0.94	1	// LOC_Os04g40570 // LOC_Os01g74000 // LOC_Os07g27750 // LOC_Os06g45050 // LOC_Os01g65860
GO:0005634	C	nucleus	8	286	2053	54971	0.84	1	// LOC_Os01g40400 // LOC_Os02g09830 // LOC_Os09g19950 // LOC_Os09g09630 // LOC_Os12g44300 // LOC_Os01g13370 // LOC_Os01g11350 // LOC_Os02g36924
GO:0032991	C	macromolecular complex	10	286	1795	54971	0.46	1	// LOC_Os06g51130 // LOC_Os01g74000 // LOC_Os04g40570 // LOC_Os01g65860 // LOC_Os12g44300 // LOC_Os02g13580 // LOC_Os06g45050 // LOC_Os05g46030 // LOC_Os06g08380 // LOC_Os07g27750
GO:0043228	C	non-membrane-bounded organelle	5	286	894	54971	0.5	1	// LOC_Os04g46079 // LOC_Os02g13580 // LOC_Os04g40570 // LOC_Os11g32210 // LOC_Os05g46030
GO:0043226	C	organelle	14	286	3299	54971	0.82	1	// LOC_Os01g40400 // LOC_Os04g46079 // LOC_Os02g09830 // LOC_Os04g40570 // LOC_Os02g13580 // LOC_Os09g09630 // LOC_Os12g44300 // LOC_Os01g13370 // LOC_Os05g46030 // LOC_Os01g11350 // LOC_Os02g36924 // LOC_Os07g27750 // LOC_Os09g19950 // LOC_Os11g32210
