# Supplementary material for: The mature anther-preferentially expressed genes are associated with pollen fertility, pollen germination and anther dehiscence in rice
Source: BMC Genomics. 2015 Feb 19;16(1):101. doi: 10.1186/s12864-015-1305-y (PMC4340671; doi:10.1186/s12864-015-1305-y)
Supplement: Additional file 7: Table S6. — The distribution of Pearson’s correlation coefficients (PCC) from 291 OsSTA genes and detailed information of the 1510 co-expressed genes. [file 12864_2015_1305_MOESM7_ESM.xls]

## Sheet: Table S6a
Table S6. The distribution of the Pearson’s correlation coefficients(PCC) from 291 OsSTA genes .
PCCs	OsSTA1	OsSTA2	OsSTA3	OsSTA4	OsSTA5	OsSTA6	OsSTA7	OsSTA8	OsSTA9	OsSTA10	OsSTA11	OsSTA12	OsSTA13	OsSTA14	OsSTA15	OsSTA16	OsSTA17	OsSTA18	OsSTA19	OsSTA20	OsSTA21	OsSTA22	OsSTA23	OsSTA24	OsSTA25	OsSTA26	OsSTA27	OsSTA28	OsSTA29	OsSTA30	OsSTA31	OsSTA32	OsSTA33	OsSTA34	OsSTA35	OsSTA36	OsSTA37	OsSTA38	OsSTA39	OsSTA40	OsSTA41	OsSTA42	OsSTA43	OsSTA44	OsSTA45	OsSTA46	OsSTA47	OsSTA48	OsSTA49
OsSTA1	1	0.887674	-0.00588538	0.967338	0.967736	0.973352	0.856499	0.942137	0.937004	0.961597	0.928305	0.851864	0.976837	0.950312	0.76252	0.942602	0.909267	0.81064	0.954779	0.954064	0.958792	0.833118	0.956747	0.971723	0.936955	0.892727	0.986635	0.972277	0.955659	0.904079	0.966696	0.55335	0.914509	0.917627	0.982187	0.919569	0.984929	0.922704	0.734061	0.780695	0.934789	0.971266	0.937037	0.975553	0.901619	0.973184	0.937288	0.981979	0.988476
OsSTA2	0.887674	1	-0.0255838	0.93842	0.812687	0.921031	0.665192	0.793009	0.738219	0.840794	0.70492	0.627309	0.825041	0.791763	0.472323	0.932644	0.741847	0.956056	0.901183	0.945536	0.916773	0.56399	0.825868	0.825579	0.742989	0.730902	0.904762	0.821891	0.755129	0.940421	0.852299	0.201178	0.761586	0.758285	0.88616	0.722315	0.863856	0.711357	0.534176	0.610116	0.766651	0.859129	0.971885	0.834445	0.732562	0.857254	0.739863	0.843094	0.878097
OsSTA3	-0.00588538	-0.0255838	1	-0.033063	-0.0139793	0.0146377	-0.0133884	-0.0240604	0.0330688	0.0324294	0.00207936	-0.0147532	-0.00406962	-0.00791558	0.0365927	-0.0275534	-0.010963	-0.0175744	0.00510107	-0.0243061	-0.00743174	0.0211883	-0.0187878	-0.00797873	-0.00311671	0.0643543	-0.00540287	-0.0250532	0.00288633	-0.0420034	0.00806839	0.0316553	-0.0117821	0.125012	-0.0191508	-0.00514526	0.000314233	-0.0236064	-0.0211048	-0.0268981	0.0095319	-0.0218068	-0.0165114	-0.0238682	-0.00552666	-0.0318652	-0.0141598	5.96366e-05	-0.0134966
OsSTA4	0.967338	0.93842	-0.033063	1	0.916722	0.972054	0.777976	0.903302	0.863822	0.921759	0.856393	0.764099	0.927702	0.915296	0.65476	0.954816	0.84717	0.893642	0.93704	0.979705	0.96331	0.729856	0.92319	0.936777	0.86612	0.820552	0.973664	0.942033	0.885146	0.952644	0.937185	0.409395	0.848196	0.868379	0.952144	0.846722	0.953023	0.846485	0.682147	0.715336	0.888035	0.937832	0.976283	0.948737	0.83619	0.943231	0.86869	0.942801	0.959431
OsSTA5	0.967736	0.812687	-0.0139793	0.916722	1	0.941421	0.894302	0.952299	0.963275	0.946371	0.957588	0.894491	0.978885	0.952561	0.836289	0.883287	0.911487	0.716725	0.910956	0.890776	0.930676	0.893101	0.937659	0.974344	0.961996	0.880923	0.971812	0.968579	0.964436	0.838689	0.974401	0.674608	0.901017	0.937755	0.959081	0.954379	0.984231	0.961685	0.761416	0.860172	0.963699	0.957332	0.874002	0.972374	0.946018	0.953273	0.960655	0.982577	0.97093
OsSTA6	0.973352	0.921031	0.0146377	0.972054	0.941421	1	0.811408	0.912067	0.895444	0.930243	0.872925	0.793556	0.94113	0.902303	0.687935	0.947004	0.855007	0.87301	0.947801	0.962061	0.967773	0.765153	0.915859	0.943921	0.878362	0.850142	0.982526	0.938426	0.902634	0.925435	0.967625	0.466055	0.861965	0.899714	0.956287	0.878757	0.96406	0.870211	0.683555	0.771789	0.91298	0.943196	0.97009	0.93565	0.870593	0.949703	0.882328	0.959795	0.9675
OsSTA7	0.856499	0.665192	-0.0133884	0.777976	0.894302	0.811408	1	0.908275	0.913488	0.818107	0.919111	0.974054	0.883769	0.874999	0.878721	0.705679	0.765861	0.582985	0.75042	0.737713	0.840006	0.927301	0.79337	0.907806	0.923009	0.816641	0.864207	0.89447	0.928433	0.707041	0.878275	0.766209	0.813239	0.858775	0.842951	0.925733	0.871348	0.927169	0.743099	0.814056	0.930781	0.873577	0.733399	0.875752	0.900621	0.864687	0.885987	0.899213	0.86474
OsSTA8	0.942137	0.793009	-0.0240604	0.903302	0.952299	0.912067	0.908275	1	0.941279	0.897886	0.946389	0.920049	0.945671	0.934963	0.839816	0.837954	0.845457	0.718583	0.855406	0.86251	0.927656	0.895603	0.883983	0.966084	0.956991	0.845007	0.953604	0.956797	0.950833	0.822578	0.94565	0.670993	0.853394	0.911985	0.925205	0.94185	0.953258	0.963358	0.800551	0.804473	0.962353	0.939149	0.863194	0.955262	0.92876	0.949288	0.927668	0.959641	0.940808
OsSTA9	0.937004	0.738219	0.0330688	0.863822	0.963275	0.895444	0.913488	0.941279	1	0.89198	0.98062	0.932521	0.945099	0.925637	0.908613	0.794265	0.845083	0.650987	0.843446	0.826601	0.905289	0.942339	0.880916	0.960771	0.957056	0.875521	0.932291	0.949615	0.973317	0.780967	0.938751	0.765495	0.848923	0.952018	0.905422	0.976944	0.938915	0.970841	0.782115	0.864942	0.974817	0.934309	0.814585	0.942119	0.945357	0.923741	0.933522	0.960073	0.926346
OsSTA10	0.961597	0.840794	0.0324294	0.921759	0.946371	0.930243	0.818107	0.897886	0.89198	1	0.895252	0.799683	0.982501	0.923588	0.731282	0.952502	0.973249	0.726802	0.968972	0.921469	0.881052	0.796329	0.975345	0.949246	0.918354	0.941141	0.943627	0.939302	0.908914	0.83499	0.932429	0.55287	0.961519	0.886919	0.983454	0.876362	0.963919	0.881004	0.715116	0.742039	0.881419	0.933904	0.874441	0.950942	0.875567	0.940124	0.960581	0.963298	0.975285
OsSTA11	0.928305	0.70492	0.00207936	0.856393	0.957588	0.872925	0.919111	0.946389	0.98062	0.895252	1	0.941227	0.952281	0.935448	0.928101	0.783825	0.865563	0.60597	0.827424	0.809538	0.882471	0.953654	0.894306	0.966777	0.966383	0.872054	0.922342	0.956537	0.974829	0.760607	0.926062	0.794659	0.858276	0.93586	0.902867	0.969897	0.938815	0.977741	0.794686	0.826904	0.976559	0.929904	0.785877	0.951317	0.944607	0.917145	0.952466	0.959411	0.922559
OsSTA12	0.851864	0.627309	-0.0147532	0.764099	0.894491	0.793556	0.974054	0.920049	0.932521	0.799683	0.941227	1	0.879018	0.882345	0.921508	0.672586	0.755398	0.540141	0.722318	0.713578	0.828702	0.970487	0.785014	0.905773	0.931958	0.810147	0.852041	0.893698	0.941158	0.681392	0.867942	0.815481	0.798027	0.868435	0.829046	0.939861	0.860489	0.942083	0.765157	0.818509	0.937533	0.866317	0.705476	0.882488	0.913237	0.865331	0.887163	0.893182	0.849641
OsSTA13	0.976837	0.825041	-0.00406962	0.927702	0.978885	0.94113	0.883769	0.945671	0.945099	0.982501	0.952281	0.879018	1	0.954882	0.818957	0.921285	0.954592	0.714779	0.943324	0.909117	0.911788	0.876547	0.966068	0.984904	0.958964	0.939617	0.966097	0.973514	0.95731	0.839218	0.962593	0.64898	0.949206	0.922761	0.982544	0.936706	0.982035	0.940834	0.758668	0.802032	0.944104	0.959762	0.874999	0.977338	0.929656	0.96382	0.983785	0.991368	0.985353
OsSTA14	0.950312	0.791763	-0.00791558	0.915296	0.952561	0.902303	0.874999	0.934963	0.925637	0.923588	0.935448	0.882345	0.954882	1	0.815095	0.865313	0.897158	0.695474	0.886289	0.896893	0.901259	0.878448	0.937522	0.963198	0.944456	0.869124	0.938349	0.976353	0.96045	0.827544	0.928241	0.64475	0.89897	0.896013	0.939232	0.924077	0.950894	0.928341	0.775426	0.784959	0.927122	0.936635	0.846835	0.972012	0.893981	0.956056	0.946546	0.958685	0.95873
OsSTA15	0.76252	0.472323	0.0365927	0.65476	0.836289	0.687935	0.878721	0.839816	0.908613	0.731282	0.928101	0.921508	0.818957	0.815095	1	0.553097	0.721977	0.362644	0.622473	0.591469	0.715029	0.959387	0.726094	0.846874	0.879272	0.7645	0.757733	0.836639	0.885629	0.544066	0.790532	0.916707	0.719887	0.84761	0.731183	0.901392	0.786033	0.913242	0.757072	0.770674	0.897059	0.786027	0.564312	0.821107	0.869401	0.770453	0.854785	0.830093	0.761729
OsSTA16	0.942602	0.932644	-0.0275534	0.954816	0.883287	0.947004	0.705679	0.837954	0.794265	0.952502	0.783825	0.672586	0.921285	0.865313	0.553097	1	0.906493	0.857945	0.980395	0.972777	0.892369	0.641416	0.939559	0.887853	0.81987	0.861442	0.93262	0.887869	0.823412	0.909718	0.899654	0.315123	0.904954	0.804493	0.961655	0.777797	0.928554	0.778704	0.619915	0.65282	0.798211	0.898268	0.945535	0.900713	0.779069	0.916142	0.864721	0.910834	0.949361
OsSTA17	0.909267	0.741847	-0.010963	0.84717	0.911487	0.855007	0.765861	0.845457	0.845083	0.973249	0.865563	0.755398	0.954592	0.897158	0.721977	0.906493	1	0.595229	0.930476	0.853736	0.787584	0.772249	0.961722	0.901517	0.892028	0.924561	0.876821	0.899467	0.874536	0.734525	0.875525	0.580877	0.965598	0.828805	0.944481	0.833748	0.922659	0.850238	0.703834	0.69699	0.821774	0.880803	0.774636	0.911021	0.837431	0.892907	0.956502	0.918042	0.934553
OsSTA18	0.81064	0.956056	-0.0175744	0.893642	0.716725	0.87301	0.582985	0.718583	0.650987	0.726802	0.60597	0.540141	0.714779	0.695474	0.362644	0.857945	0.595229	1	0.812271	0.897308	0.889707	0.456931	0.717307	0.733754	0.637432	0.596922	0.844837	0.737022	0.662679	0.932259	0.783703	0.0772146	0.626343	0.675136	0.788857	0.63025	0.781107	0.616855	0.444421	0.541489	0.695599	0.784772	0.956927	0.744847	0.624748	0.775013	0.60671	0.751305	0.789218
OsSTA19	0.954779	0.901183	0.00510107	0.93704	0.910956	0.947801	0.75042	0.855406	0.843446	0.968972	0.827424	0.722318	0.943324	0.886289	0.622473	0.980395	0.930476	0.812271	1	0.954896	0.896189	0.70127	0.951944	0.908798	0.858092	0.896844	0.939584	0.905921	0.863957	0.8764	0.917864	0.412618	0.927785	0.847938	0.968992	0.821663	0.944177	0.822632	0.649223	0.691382	0.832937	0.919669	0.921867	0.913277	0.821772	0.92676	0.897466	0.933542	0.963049
OsSTA20	0.954064	0.945536	-0.0243061	0.979705	0.890776	0.962061	0.737713	0.86251	0.826601	0.921469	0.809538	0.713578	0.909117	0.896893	0.591469	0.972777	0.853736	0.897308	0.954896	1	0.937152	0.677751	0.92848	0.905374	0.830568	0.829257	0.950466	0.919564	0.857158	0.945798	0.911992	0.334119	0.863268	0.833397	0.94811	0.806654	0.930991	0.80127	0.652642	0.678874	0.835438	0.917675	0.970624	0.919818	0.787733	0.936149	0.848337	0.92034	0.954432
OsSTA21	0.958792	0.916773	-0.00743174	0.96331	0.930676	0.967773	0.840006	0.927656	0.905289	0.881052	0.882471	0.828702	0.911788	0.901259	0.715029	0.892369	0.787584	0.889707	0.896189	0.937152	1	0.788251	0.873789	0.93702	0.889535	0.788277	0.980459	0.934485	0.911105	0.932685	0.952619	0.490429	0.801225	0.898257	0.926604	0.8933	0.952225	0.88818	0.679427	0.78011	0.932719	0.952985	0.966418	0.936998	0.87314	0.937152	0.853277	0.942478	0.942211
OsSTA22	0.833118	0.56399	0.0211883	0.729856	0.893101	0.765153	0.927301	0.895603	0.942339	0.796329	0.953654	0.970487	0.876547	0.878448	0.959387	0.641416	0.772249	0.456931	0.70127	0.677751	0.788251	1	0.78663	0.900221	0.925149	0.823115	0.823816	0.887202	0.938129	0.630739	0.850378	0.876426	0.795186	0.886478	0.809381	0.95012	0.843017	0.944323	0.770921	0.838486	0.931143	0.84986	0.651744	0.876711	0.914036	0.850781	0.900966	0.886016	0.831556
OsSTA23	0.956747	0.825868	-0.0187878	0.92319	0.937659	0.915859	0.79337	0.883983	0.880916	0.975345	0.894306	0.785014	0.966068	0.937522	0.726094	0.939559	0.961722	0.717307	0.951944	0.92848	0.873789	0.78663	1	0.938035	0.912311	0.908564	0.932997	0.948206	0.913011	0.838885	0.91382	0.540319	0.944694	0.863815	0.970778	0.866567	0.955545	0.872599	0.719739	0.720394	0.869853	0.928818	0.864715	0.950969	0.849959	0.941531	0.948899	0.951239	0.970692
OsSTA24	0.971723	0.825579	-0.00797873	0.936777	0.974344	0.943921	0.907806	0.966084	0.960771	0.949246	0.966777	0.905773	0.984904	0.963198	0.846874	0.887853	0.901517	0.733754	0.908798	0.905374	0.93702	0.900221	0.938035	1	0.960058	0.911428	0.971917	0.987894	0.969613	0.849835	0.967004	0.67235	0.903848	0.939837	0.960947	0.958379	0.974161	0.953894	0.781809	0.820883	0.975179	0.968261	0.884691	0.979901	0.941528	0.969023	0.96789	0.994719	0.976937
OsSTA25	0.936955	0.742989	-0.00311671	0.86612	0.961996	0.878362	0.923009	0.956991	0.957056	0.918354	0.966383	0.931958	0.958964	0.944456	0.879272	0.81987	0.892028	0.637432	0.858092	0.830568	0.889535	0.925149	0.912311	0.960058	1	0.875298	0.931503	0.956262	0.96756	0.769318	0.929072	0.740705	0.895016	0.909739	0.931276	0.949731	0.952744	0.964902	0.815152	0.811816	0.953571	0.938672	0.806056	0.956213	0.93578	0.932354	0.958091	0.958685	0.940753
OsSTA26	0.892727	0.730902	0.0643543	0.820552	0.880923	0.850142	0.816641	0.845007	0.875521	0.941141	0.872054	0.810147	0.939617	0.869124	0.7645	0.861442	0.924561	0.596922	0.896844	0.829257	0.788277	0.823115	0.908564	0.911428	0.875298	1	0.855574	0.887423	0.880215	0.722215	0.865454	0.614153	0.947212	0.856959	0.917998	0.865335	0.876337	0.844841	0.710173	0.725675	0.838834	0.875134	0.763438	0.878499	0.845252	0.896973	0.938015	0.919791	0.913539
OsSTA27	0.986635	0.904762	-0.00540287	0.973664	0.971812	0.982526	0.864207	0.953604	0.932291	0.943627	0.922342	0.852041	0.966097	0.938349	0.757733	0.93262	0.876821	0.844837	0.939584	0.950466	0.980459	0.823816	0.932997	0.971917	0.931503	0.855574	1	0.967166	0.939948	0.920763	0.979166	0.548589	0.877776	0.922462	0.970941	0.920151	0.990174	0.925602	0.720982	0.796484	0.952684	0.970113	0.95695	0.971916	0.911266	0.964645	0.921108	0.980635	0.980509
OsSTA28	0.972277	0.821891	-0.0250532	0.942033	0.968579	0.938426	0.89447	0.956797	0.949615	0.939302	0.956537	0.893698	0.973514	0.976353	0.836639	0.887869	0.899467	0.737022	0.905921	0.919564	0.934485	0.887202	0.948206	0.987894	0.956262	0.887423	0.967166	1	0.974865	0.858599	0.957945	0.647555	0.904996	0.923474	0.956301	0.943915	0.972506	0.945572	0.77972	0.804064	0.960737	0.965495	0.884516	0.983893	0.916188	0.973306	0.957573	0.986273	0.979003
OsSTA29	0.955659	0.755129	0.00288633	0.885146	0.964436	0.902634	0.928433	0.950833	0.973317	0.908914	0.974829	0.941158	0.95731	0.96045	0.885629	0.823412	0.874536	0.662679	0.863957	0.857158	0.911105	0.938129	0.913011	0.969613	0.96756	0.880215	0.939948	0.974865	1	0.797746	0.9407	0.730711	0.887694	0.926941	0.927294	0.969977	0.952119	0.970524	0.78413	0.832526	0.965043	0.950173	0.826843	0.962995	0.935445	0.955667	0.950719	0.969135	0.952902
OsSTA30	0.904079	0.940421	-0.0420034	0.952644	0.838689	0.925435	0.707041	0.822578	0.780967	0.83499	0.760607	0.681392	0.839218	0.827544	0.544066	0.909718	0.734525	0.932259	0.8764	0.945798	0.932685	0.630739	0.838885	0.849835	0.769318	0.722215	0.920763	0.858599	0.797746	1	0.879372	0.276805	0.75303	0.783547	0.883294	0.763752	0.88118	0.763485	0.569311	0.666726	0.811515	0.869669	0.967734	0.866229	0.74584	0.877053	0.756441	0.862263	0.883921
OsSTA31	0.966696	0.852299	0.00806839	0.937185	0.974401	0.967625	0.878275	0.94565	0.938751	0.932429	0.926062	0.867942	0.962593	0.928241	0.790532	0.899654	0.875525	0.783703	0.917864	0.911992	0.952619	0.850378	0.91382	0.967004	0.929072	0.865454	0.979166	0.957945	0.9407	0.879372	1	0.604096	0.874631	0.923318	0.952725	0.922011	0.975565	0.932342	0.732262	0.827468	0.956449	0.955067	0.915619	0.955088	0.923455	0.954928	0.927656	0.977465	0.966818
OsSTA32	0.55335	0.201178	0.0316553	0.409395	0.674608	0.466055	0.766209	0.670993	0.765495	0.55287	0.794659	0.815481	0.64898	0.64475	0.916707	0.315123	0.580877	0.0772146	0.412618	0.334119	0.490429	0.876426	0.540319	0.67235	0.740705	0.614153	0.548589	0.647555	0.730711	0.276805	0.604096	1	0.562259	0.70024	0.531824	0.767899	0.598494	0.777443	0.642789	0.677723	0.747234	0.590221	0.30213	0.631088	0.746081	0.56744	0.719047	0.648756	0.562661
OsSTA33	0.914509	0.761586	-0.0117821	0.848196	0.901017	0.861965	0.813239	0.853394	0.848923	0.961519	0.858276	0.798027	0.949206	0.89897	0.719887	0.904954	0.965598	0.626343	0.927785	0.863268	0.801225	0.795186	0.944694	0.903848	0.895016	0.947212	0.877776	0.904996	0.887694	0.75303	0.874631	0.562259	1	0.821731	0.952355	0.846514	0.911116	0.848432	0.70508	0.708442	0.820239	0.888035	0.790174	0.906519	0.834406	0.913069	0.946525	0.92016	0.937537
OsSTA34	0.917627	0.758285	0.125012	0.868379	0.937755	0.899714	0.858775	0.911985	0.952018	0.886919	0.93586	0.868435	0.922761	0.896013	0.84761	0.804493	0.828805	0.675136	0.847938	0.833397	0.898257	0.886478	0.863815	0.939837	0.909739	0.856959	0.922462	0.923474	0.926941	0.783547	0.923318	0.70024	0.821731	1	0.891923	0.944416	0.92346	0.924228	0.727818	0.821266	0.944853	0.914461	0.827302	0.92508	0.911544	0.901404	0.901505	0.942056	0.909642
OsSTA35	0.982187	0.88616	-0.0191508	0.952144	0.959081	0.956287	0.842951	0.925205	0.905422	0.983454	0.902867	0.829046	0.982544	0.939232	0.731183	0.961655	0.944481	0.788857	0.968992	0.94811	0.926604	0.809381	0.970778	0.960947	0.931276	0.917998	0.970941	0.956301	0.927294	0.883294	0.952725	0.531824	0.952355	0.891923	1	0.895042	0.978383	0.899273	0.716824	0.76346	0.903242	0.959123	0.918807	0.966235	0.888777	0.964329	0.950911	0.974105	0.986842
OsSTA36	0.919569	0.722315	-0.00514526	0.846722	0.954379	0.878757	0.925733	0.94185	0.976944	0.876362	0.969897	0.939861	0.936706	0.924077	0.901392	0.777797	0.833748	0.63025	0.821663	0.806654	0.8933	0.95012	0.866567	0.958379	0.949731	0.865335	0.920151	0.943915	0.969977	0.763752	0.922011	0.767899	0.846514	0.944416	0.895042	1	0.92764	0.971874	0.766355	0.870228	0.970378	0.929859	0.797478	0.93564	0.950663	0.929014	0.934901	0.954032	0.919167
OsSTA37	0.984929	0.863856	0.000314233	0.953023	0.984231	0.96406	0.871348	0.953258	0.938915	0.963919	0.938815	0.860489	0.982035	0.950894	0.786033	0.928554	0.922659	0.781107	0.944177	0.930991	0.952225	0.843017	0.955545	0.974161	0.952744	0.876337	0.990174	0.972506	0.952119	0.88118	0.975565	0.598494	0.911116	0.92346	0.978383	0.92764	1	0.941394	0.741049	0.79896	0.95013	0.967246	0.919118	0.980478	0.921081	0.962987	0.951835	0.98483	0.985996
OsSTA38	0.922704	0.711357	-0.0236064	0.846485	0.961685	0.870211	0.927169	0.963358	0.970841	0.881004	0.977741	0.942083	0.940834	0.928341	0.913242	0.778704	0.850238	0.616855	0.822632	0.80127	0.88818	0.944323	0.872599	0.953894	0.964902	0.844841	0.925602	0.945572	0.970524	0.763485	0.932342	0.777443	0.848432	0.924228	0.899273	0.971874	0.941394	1	0.779636	0.838513	0.971901	0.925584	0.791943	0.945275	0.951059	0.923433	0.940166	0.950903	0.917824
OsSTA39	0.734061	0.534176	-0.0211048	0.682147	0.761416	0.683555	0.743099	0.800551	0.782115	0.715116	0.794686	0.765157	0.758668	0.775426	0.757072	0.619915	0.703834	0.444421	0.649223	0.652642	0.679427	0.770921	0.719739	0.781809	0.815152	0.710173	0.720982	0.77972	0.78413	0.569311	0.732262	0.642789	0.70508	0.727818	0.716824	0.766355	0.741049	0.779636	1	0.656156	0.764682	0.7371	0.601811	0.75564	0.745297	0.745236	0.770809	0.764683	0.74137
OsSTA40	0.780695	0.610116	-0.0268981	0.715336	0.860172	0.771789	0.814056	0.804473	0.864942	0.742039	0.826904	0.818509	0.802032	0.784959	0.770674	0.65282	0.69699	0.541489	0.691382	0.678874	0.78011	0.838486	0.720394	0.820883	0.811816	0.725675	0.796484	0.804064	0.832526	0.666726	0.827468	0.677723	0.708442	0.821266	0.76346	0.870228	0.79896	0.838513	0.656156	1	0.852707	0.799249	0.686117	0.791143	0.836943	0.788011	0.797044	0.825099	0.785042
OsSTA41	0.934789	0.766651	0.0095319	0.888035	0.963699	0.91298	0.930781	0.962353	0.974817	0.881419	0.976559	0.937533	0.944104	0.927122	0.897059	0.798211	0.821774	0.695599	0.832937	0.835438	0.932719	0.931143	0.869853	0.975179	0.953571	0.838834	0.952684	0.960737	0.965043	0.811515	0.956449	0.747234	0.820239	0.944853	0.903242	0.970378	0.95013	0.971901	0.764682	0.852707	1	0.944234	0.845482	0.949878	0.954523	0.927415	0.928225	0.968701	0.930181
OsSTA42	0.971266	0.859129	-0.0218068	0.937832	0.957332	0.943196	0.873577	0.939149	0.934309	0.933904	0.929904	0.866317	0.959762	0.936635	0.786027	0.898268	0.880803	0.784772	0.919669	0.917675	0.952985	0.84986	0.928818	0.968261	0.938672	0.875134	0.970113	0.965495	0.950173	0.869669	0.955067	0.590221	0.888035	0.914461	0.959123	0.929859	0.967246	0.925584	0.7371	0.799249	0.944234	1	0.90826	0.959877	0.909975	0.953811	0.930828	0.972332	0.966454
OsSTA43	0.937037	0.971885	-0.0165114	0.976283	0.874002	0.97009	0.733399	0.863194	0.814585	0.874441	0.785877	0.705476	0.874999	0.846835	0.564312	0.945535	0.774636	0.956927	0.921867	0.970624	0.966418	0.651744	0.864715	0.884691	0.806056	0.763438	0.95695	0.884516	0.826843	0.967734	0.915619	0.30213	0.790174	0.827302	0.918807	0.797478	0.919118	0.791943	0.601811	0.686117	0.845482	0.90826	1	0.890944	0.79006	0.908665	0.794526	0.900079	0.922766
OsSTA44	0.975553	0.834445	-0.0238682	0.948737	0.972374	0.93565	0.875752	0.955262	0.942119	0.950942	0.951317	0.882488	0.977338	0.972012	0.821107	0.900713	0.911021	0.744847	0.913277	0.919818	0.936998	0.876711	0.950969	0.979901	0.956213	0.878499	0.971916	0.983893	0.962995	0.866229	0.955088	0.631088	0.906519	0.92508	0.966235	0.93564	0.980478	0.945275	0.75564	0.791143	0.949878	0.959877	0.890944	1	0.918007	0.966796	0.957456	0.978807	0.97549
OsSTA45	0.901619	0.732562	-0.00552666	0.83619	0.946018	0.870593	0.900621	0.92876	0.945357	0.875567	0.944607	0.913237	0.929656	0.893981	0.869401	0.779069	0.837431	0.624748	0.821772	0.787733	0.87314	0.914036	0.849959	0.941528	0.93578	0.845252	0.911266	0.916188	0.935445	0.74584	0.923455	0.746081	0.834406	0.911544	0.888777	0.950663	0.921081	0.951059	0.745297	0.836943	0.954523	0.909975	0.79006	0.918007	1	0.905733	0.924975	0.939967	0.905693
OsSTA46	0.973184	0.857254	-0.0318652	0.943231	0.953273	0.949703	0.864687	0.949288	0.923741	0.940124	0.917145	0.865331	0.96382	0.956056	0.770453	0.916142	0.892907	0.775013	0.92676	0.936149	0.937152	0.850781	0.941531	0.969023	0.932354	0.896973	0.964645	0.973306	0.955667	0.877053	0.954928	0.56744	0.913069	0.901404	0.964329	0.929014	0.962987	0.923433	0.745236	0.788011	0.927415	0.953811	0.908665	0.966796	0.905733	1	0.938302	0.975024	0.981546
OsSTA47	0.937288	0.739863	-0.0141598	0.86869	0.960655	0.882328	0.885987	0.927668	0.933522	0.960581	0.952466	0.887163	0.983785	0.946546	0.854785	0.864721	0.956502	0.60671	0.897466	0.848337	0.853277	0.900966	0.948899	0.96789	0.958091	0.938015	0.921108	0.957573	0.950719	0.756441	0.927656	0.719047	0.946525	0.901505	0.950911	0.934901	0.951835	0.940166	0.770809	0.797044	0.928225	0.930828	0.794526	0.957456	0.924975	0.938302	1	0.969674	0.956641
OsSTA48	0.981979	0.843094	5.96366e-05	0.942801	0.982577	0.959795	0.899213	0.959641	0.960073	0.963298	0.959411	0.893182	0.991368	0.958685	0.830093	0.910834	0.918042	0.751305	0.933542	0.92034	0.942478	0.886016	0.951239	0.994719	0.958685	0.919791	0.980635	0.986273	0.969135	0.862263	0.977465	0.648756	0.92016	0.942056	0.974105	0.954032	0.98483	0.950903	0.764683	0.825099	0.968701	0.972332	0.900079	0.978807	0.939967	0.975024	0.969674	1	0.988204
OsSTA49	0.988476	0.878097	-0.0134966	0.959431	0.97093	0.9675	0.86474	0.940808	0.926346	0.975285	0.922559	0.849641	0.985353	0.95873	0.761729	0.949361	0.934553	0.789218	0.963049	0.954432	0.942211	0.831556	0.970692	0.976937	0.940753	0.913539	0.980509	0.979003	0.952902	0.883921	0.966818	0.562661	0.937537	0.909642	0.986842	0.919167	0.985996	0.917824	0.74137	0.785042	0.930181	0.966454	0.922766	0.97549	0.905693	0.981546	0.956641	0.988204	1
OsSTA50	0.937636	0.729034	-0.000232982	0.86365	0.966745	0.880626	0.891885	0.926681	0.937252	0.956856	0.955402	0.890322	0.97992	0.95327	0.860382	0.856374	0.958605	0.598628	0.8952	0.845971	0.852758	0.902378	0.951389	0.962763	0.964592	0.921384	0.921234	0.962404	0.960588	0.752103	0.929169	0.730481	0.946674	0.90265	0.946905	0.935962	0.957243	0.946712	0.775291	0.801994	0.929809	0.930343	0.78814	0.958387	0.924001	0.937567	0.990454	0.967846	0.958878
OsSTA51	0.906401	0.692859	0.00500122	0.849734	0.947948	0.865164	0.920468	0.945634	0.968633	0.861813	0.984842	0.941342	0.929755	0.925991	0.932791	0.750166	0.823996	0.607038	0.790396	0.787634	0.88626	0.950719	0.857952	0.9589	0.950665	0.823115	0.917125	0.950089	0.961936	0.749679	0.923608	0.806495	0.809539	0.935856	0.874474	0.963644	0.928779	0.970649	0.775267	0.837652	0.986632	0.915862	0.780048	0.94337	0.943553	0.898678	0.930915	0.947089	0.9025
OsSTA52	0.494936	0.241894	0.0393852	0.392983	0.6203	0.454282	0.754411	0.646429	0.716828	0.41818	0.729915	0.786223	0.548102	0.566722	0.847338	0.230653	0.389275	0.177614	0.311433	0.299991	0.525981	0.811074	0.414702	0.619262	0.669138	0.452412	0.533277	0.595431	0.672246	0.310615	0.580424	0.869919	0.387014	0.651715	0.441052	0.73195	0.544472	0.734199	0.572272	0.683656	0.748178	0.55761	0.336477	0.55903	0.727333	0.516011	0.588879	0.592383	0.493048
OsSTA53	0.882803	0.752064	-0.033767	0.821759	0.893212	0.838108	0.873042	0.85672	0.841094	0.921138	0.863397	0.834072	0.925305	0.861806	0.74215	0.845086	0.902616	0.638294	0.876816	0.80858	0.815577	0.790521	0.883544	0.8942	0.896149	0.86827	0.878785	0.875694	0.865137	0.748624	0.878166	0.609923	0.909984	0.808861	0.912819	0.834237	0.90613	0.857114	0.686688	0.717726	0.85463	0.878294	0.777882	0.883671	0.848934	0.856772	0.914905	0.901787	0.901511
OsSTA54	0.918366	0.72547	0.0020265	0.876544	0.948914	0.878159	0.913164	0.948669	0.963858	0.865301	0.977247	0.933665	0.930054	0.941396	0.912704	0.770118	0.818451	0.650189	0.801921	0.819072	0.90571	0.941149	0.867578	0.962567	0.947833	0.815009	0.92834	0.961004	0.962094	0.790304	0.928118	0.764237	0.809124	0.9353	0.885282	0.957911	0.932721	0.964431	0.774167	0.830583	0.983045	0.92489	0.808816	0.956591	0.929293	0.909656	0.923788	0.949462	0.911048
OsSTA55	0.910463	0.711305	0.0244964	0.856529	0.92799	0.853219	0.912227	0.927685	0.950063	0.858283	0.954909	0.944766	0.917124	0.954801	0.896479	0.762482	0.815653	0.627931	0.796111	0.822855	0.883425	0.949187	0.871452	0.943261	0.94266	0.837198	0.900438	0.954071	0.968539	0.776343	0.901086	0.746475	0.832936	0.910259	0.882239	0.945276	0.905623	0.940088	0.774689	0.810651	0.945284	0.91114	0.784585	0.948375	0.898607	0.922634	0.915459	0.931718	0.907458
OsSTA56	0.980205	0.865077	-0.0132776	0.945072	0.961925	0.949907	0.829689	0.920329	0.90603	0.988811	0.904947	0.819065	0.985629	0.942761	0.737292	0.961762	0.961193	0.762177	0.971499	0.941968	0.911717	0.809498	0.976433	0.957089	0.930168	0.922051	0.965175	0.955768	0.927607	0.868665	0.949726	0.545337	0.960375	0.890097	0.992831	0.891597	0.980083	0.900519	0.723662	0.755215	0.896505	0.947153	0.904047	0.968399	0.884162	0.961174	0.957811	0.971833	0.986467
OsSTA57	0.959504	0.939777	-0.0209625	0.981753	0.906874	0.96524	0.753834	0.876529	0.839792	0.943534	0.832485	0.729699	0.933829	0.899849	0.623024	0.978219	0.879206	0.879508	0.959087	0.983223	0.935647	0.701775	0.936107	0.926281	0.848226	0.852568	0.959745	0.926395	0.86361	0.936438	0.929488	0.379333	0.879568	0.848061	0.959955	0.821793	0.945777	0.819938	0.658656	0.697706	0.857675	0.927196	0.964525	0.934714	0.817001	0.936356	0.878254	0.937158	0.959984
OsSTA58	0.901834	0.954599	0.027911	0.941503	0.81631	0.94065	0.64738	0.796362	0.76618	0.844384	0.722194	0.618441	0.826382	0.797489	0.487615	0.931097	0.749463	0.940462	0.916952	0.954762	0.921152	0.575796	0.837381	0.830444	0.739238	0.748112	0.908691	0.833088	0.776362	0.929282	0.865769	0.228922	0.760471	0.794607	0.879685	0.741804	0.869986	0.726	0.554791	0.618169	0.775915	0.863146	0.972593	0.835749	0.729663	0.872524	0.740848	0.852427	0.887378
OsSTA59	0.968968	0.800919	-0.0047147	0.91161	0.98012	0.929743	0.903578	0.948739	0.960589	0.962693	0.966238	0.902606	0.990252	0.955395	0.851611	0.887266	0.933959	0.693188	0.919196	0.888065	0.913686	0.902324	0.951344	0.983597	0.966501	0.923402	0.960385	0.974924	0.969368	0.822121	0.961106	0.691715	0.927715	0.935834	0.967285	0.954715	0.976748	0.955512	0.769361	0.820765	0.958476	0.960473	0.856907	0.974443	0.941413	0.958735	0.980591	0.988186	0.975734
OsSTA60	0.87969	0.661353	0.0533272	0.790001	0.897829	0.815408	0.850535	0.855231	0.906207	0.926737	0.918726	0.855315	0.94456	0.885569	0.842269	0.803683	0.925704	0.513859	0.850719	0.774107	0.766953	0.88653	0.90051	0.922959	0.905455	0.963768	0.844288	0.897958	0.904249	0.672463	0.864747	0.737995	0.929823	0.866896	0.899011	0.894568	0.877443	0.883905	0.736619	0.764904	0.873613	0.872926	0.70737	0.891213	0.880277	0.876985	0.958659	0.921803	0.898029
OsSTA61	0.96325	0.844436	-0.0434583	0.940895	0.96846	0.943971	0.887325	0.963699	0.9401	0.933117	0.94583	0.883408	0.969563	0.944671	0.818201	0.890594	0.882666	0.762087	0.899198	0.906538	0.940093	0.86907	0.928469	0.98254	0.955905	0.869934	0.974112	0.976241	0.947643	0.86426	0.961219	0.628178	0.879134	0.908637	0.953918	0.936415	0.973008	0.94049	0.773836	0.803737	0.964375	0.959301	0.899699	0.969159	0.933018	0.958412	0.946497	0.981683	0.968546
OsSTA62	0.965156	0.811116	-0.0160177	0.915969	0.982207	0.933371	0.917918	0.969192	0.970976	0.92197	0.965539	0.9275	0.966637	0.955231	0.861163	0.85641	0.873766	0.723271	0.885128	0.883733	0.941782	0.918727	0.914752	0.978226	0.967267	0.872685	0.968406	0.975195	0.978591	0.836607	0.961232	0.68984	0.883383	0.949802	0.945247	0.971787	0.972154	0.969426	0.776505	0.84052	0.975492	0.962453	0.873351	0.975224	0.957297	0.964358	0.947847	0.980292	0.964151
OsSTA63	0.815294	0.536448	0.0323527	0.70044	0.856094	0.727574	0.826188	0.814079	0.873106	0.8686	0.905478	0.841417	0.898506	0.845495	0.873607	0.711906	0.898356	0.372242	0.770458	0.677047	0.681934	0.888948	0.853545	0.872971	0.880121	0.916227	0.772728	0.851747	0.878225	0.564583	0.803313	0.804782	0.886646	0.821734	0.831792	0.867222	0.824391	0.870273	0.736936	0.734778	0.83563	0.811477	0.595908	0.842973	0.849596	0.816663	0.936268	0.868632	0.835629
OsSTA64	0.884046	0.974576	-0.0205259	0.945203	0.79908	0.934563	0.637335	0.78634	0.725949	0.820072	0.687817	0.600492	0.804256	0.774507	0.438887	0.931312	0.712492	0.977995	0.894225	0.954809	0.922586	0.53662	0.811942	0.810212	0.715935	0.70015	0.904379	0.81323	0.742016	0.955134	0.853891	0.160258	0.732759	0.750685	0.86833	0.706588	0.856656	0.696377	0.52332	0.604426	0.756822	0.846657	0.988048	0.820446	0.701013	0.853498	0.709548	0.831044	0.868624
OsSTA65	0.724559	0.400653	0.0102803	0.593082	0.796476	0.62706	0.801327	0.765003	0.82208	0.790085	0.864134	0.829503	0.832056	0.786923	0.885077	0.59503	0.839539	0.22388	0.66257	0.560047	0.580402	0.887315	0.771673	0.81027	0.842505	0.85646	0.683203	0.788347	0.823552	0.437122	0.726129	0.864908	0.823518	0.765844	0.744633	0.825651	0.746146	0.830913	0.755455	0.704458	0.787072	0.729352	0.469101	0.775286	0.813177	0.738362	0.893881	0.799283	0.752502
OsSTA66	0.984421	0.865016	-0.00806425	0.953312	0.972371	0.968751	0.895129	0.958082	0.954654	0.935783	0.943244	0.895519	0.969419	0.956783	0.803485	0.905195	0.874634	0.795662	0.922543	0.934768	0.965879	0.876829	0.932116	0.980841	0.947025	0.888176	0.983653	0.980934	0.969674	0.892716	0.976249	0.604523	0.896364	0.929709	0.964812	0.945196	0.975832	0.941061	0.752831	0.821158	0.960842	0.969803	0.924245	0.973216	0.923084	0.983977	0.935967	0.986823	0.981725
OsSTA67	0.878729	0.789754	0.0457206	0.818065	0.855569	0.837421	0.738146	0.79678	0.841841	0.871202	0.816668	0.72028	0.870705	0.803057	0.682998	0.838076	0.841908	0.678446	0.87269	0.806593	0.812827	0.708115	0.844289	0.838462	0.825955	0.823846	0.857916	0.82176	0.829122	0.755846	0.835305	0.512203	0.82928	0.816238	0.870919	0.808468	0.871786	0.819336	0.617269	0.649286	0.805679	0.848131	0.800288	0.838062	0.826913	0.825247	0.838298	0.860331	0.864604
OsSTA68	0.985907	0.919915	-0.00601325	0.979716	0.959447	0.986325	0.85575	0.946669	0.925776	0.9375	0.911728	0.844687	0.959525	0.930093	0.741572	0.936503	0.86076	0.865727	0.940092	0.957767	0.984223	0.813621	0.925713	0.969196	0.917297	0.859231	0.99654	0.962268	0.932599	0.93349	0.974379	0.521408	0.869818	0.918348	0.967954	0.913602	0.979249	0.911227	0.71132	0.787903	0.945466	0.968234	0.967797	0.964835	0.902159	0.965732	0.90857	0.976974	0.977157
OsSTA69	0.96055	0.78041	0.0156017	0.904491	0.974092	0.929997	0.928528	0.964848	0.978952	0.92255	0.981275	0.936915	0.970374	0.948837	0.888695	0.84186	0.875535	0.693405	0.875739	0.867908	0.928073	0.933226	0.913557	0.986754	0.965896	0.892841	0.959717	0.978372	0.983013	0.813158	0.961143	0.730517	0.881603	0.950973	0.936483	0.971917	0.964665	0.968648	0.785055	0.840189	0.986415	0.956292	0.853827	0.96578	0.951687	0.954896	0.9576	0.985653	0.960356
OsSTA70	0.980243	0.84962	0.0434132	0.944172	0.974398	0.96713	0.884827	0.949305	0.952941	0.951063	0.942651	0.886782	0.977082	0.951128	0.810553	0.909181	0.89665	0.769648	0.930201	0.925716	0.947716	0.876608	0.939416	0.980053	0.945715	0.905355	0.97781	0.975595	0.962002	0.875473	0.979193	0.621755	0.906312	0.936273	0.966635	0.937942	0.976329	0.934247	0.760751	0.822376	0.955715	0.960484	0.909335	0.969501	0.92441	0.976122	0.946809	0.988203	0.981061
OsSTA71	0.962751	0.806631	-0.0169763	0.938202	0.969493	0.922222	0.875827	0.950985	0.943081	0.940551	0.957487	0.88496	0.971921	0.980396	0.83874	0.880295	0.907461	0.716293	0.896353	0.90594	0.921597	0.88483	0.947364	0.979755	0.954627	0.873441	0.96044	0.987491	0.960386	0.853497	0.950395	0.659403	0.896891	0.920849	0.95244	0.931418	0.971214	0.943468	0.78003	0.795754	0.953197	0.950662	0.868872	0.988857	0.911907	0.954905	0.957571	0.975476	0.9663
OsSTA72	0.978846	0.846859	-0.018401	0.93754	0.974455	0.960505	0.879866	0.938694	0.939163	0.964228	0.932551	0.87147	0.983928	0.951887	0.787656	0.925002	0.922957	0.755382	0.946438	0.930441	0.932125	0.86267	0.954931	0.978794	0.94015	0.925713	0.970062	0.975078	0.958679	0.866691	0.974082	0.60291	0.93533	0.914521	0.975594	0.933005	0.974687	0.927158	0.749052	0.828187	0.940232	0.961945	0.900543	0.965308	0.915952	0.980555	0.960169	0.989397	0.989019
OsSTA73	0.972899	0.805625	-0.00805989	0.927641	0.982055	0.936402	0.917703	0.967688	0.969322	0.943484	0.975295	0.923584	0.983086	0.972041	0.866166	0.873703	0.90331	0.712939	0.899507	0.894694	0.9337	0.918752	0.939619	0.993197	0.973492	0.899242	0.969624	0.989884	0.98459	0.837911	0.966005	0.697065	0.906026	0.93926	0.957991	0.965008	0.977662	0.967628	0.790605	0.830926	0.976943	0.96705	0.870721	0.985104	0.948614	0.969499	0.969908	0.99177	0.975813
OsSTA74	0.317451	0.0449847	0.0313513	0.219369	0.420945	0.282434	0.567143	0.458749	0.55805	0.254854	0.580533	0.618988	0.375571	0.390296	0.744132	0.0592574	0.239184	0.0050378	0.144591	0.134716	0.337322	0.666984	0.250089	0.448427	0.477836	0.337071	0.341434	0.424053	0.500142	0.13123	0.393465	0.82656	0.231831	0.515264	0.256689	0.554882	0.350954	0.550659	0.441369	0.507949	0.574458	0.378486	0.152984	0.380642	0.525638	0.328852	0.426085	0.416489	0.311975
OsSTA75	0.984791	0.872422	-0.0139125	0.952728	0.966411	0.960373	0.848991	0.931262	0.917262	0.988459	0.917119	0.837139	0.992065	0.947122	0.75292	0.960093	0.952891	0.772303	0.970666	0.946816	0.923636	0.825198	0.974259	0.972599	0.933765	0.933367	0.972566	0.966353	0.937011	0.876646	0.960115	0.557316	0.953627	0.903744	0.993414	0.907898	0.981366	0.90867	0.732634	0.774795	0.915739	0.958701	0.912767	0.971778	0.899136	0.970661	0.963751	0.98441	0.992895
OsSTA76	0.887052	0.925608	-0.0142243	0.923026	0.830273	0.91464	0.68112	0.808045	0.779448	0.841228	0.74581	0.657368	0.835449	0.800957	0.550693	0.904535	0.758214	0.897224	0.884453	0.927101	0.910861	0.623441	0.83455	0.839553	0.761262	0.749087	0.903753	0.843814	0.784986	0.918782	0.868393	0.29758	0.76315	0.784552	0.880234	0.757459	0.871576	0.74926	0.576855	0.654862	0.795986	0.871217	0.941262	0.844905	0.741935	0.864146	0.764807	0.857796	0.880483
OsSTA77	0.926231	0.958645	0.0829744	0.955936	0.856625	0.95886	0.706605	0.828333	0.798432	0.892875	0.762643	0.671542	0.872289	0.838401	0.538437	0.955641	0.799587	0.928192	0.943292	0.970444	0.933926	0.62774	0.878439	0.871392	0.788486	0.802531	0.93308	0.872867	0.812784	0.938717	0.897407	0.280292	0.820407	0.829611	0.92004	0.778181	0.902407	0.760239	0.58681	0.668163	0.810902	0.897945	0.977082	0.872409	0.764276	0.902179	0.796073	0.89228	0.921431
OsSTA78	0.923695	0.703279	0.0146729	0.830297	0.946571	0.858839	0.85139	0.895261	0.91972	0.953328	0.928717	0.860972	0.96367	0.920513	0.827816	0.851805	0.963623	0.564502	0.895783	0.820066	0.815892	0.880846	0.939801	0.924996	0.944269	0.926768	0.893766	0.920258	0.933139	0.722245	0.900261	0.708579	0.95893	0.880948	0.939548	0.908029	0.93614	0.924578	0.751404	0.769884	0.883395	0.898918	0.760324	0.931156	0.895445	0.910068	0.971075	0.936979	0.9328
OsSTA79	0.932273	0.810772	-0.0304189	0.893779	0.939541	0.906426	0.844009	0.920052	0.916284	0.904972	0.906353	0.850982	0.935329	0.901843	0.781032	0.857463	0.860796	0.713683	0.878363	0.860858	0.902255	0.847031	0.887554	0.938751	0.915308	0.860183	0.933953	0.925656	0.92346	0.804097	0.919229	0.611402	0.862285	0.91546	0.921182	0.932999	0.93728	0.914983	0.718777	0.78304	0.919234	0.929234	0.856657	0.933987	0.928088	0.935987	0.916323	0.944208	0.934813
OsSTA80	0.949047	0.815813	0.0247908	0.916408	0.934896	0.915594	0.821806	0.87976	0.887035	0.950872	0.887513	0.808549	0.948339	0.952431	0.735858	0.914926	0.929812	0.718106	0.934115	0.930902	0.880509	0.799222	0.964943	0.93307	0.901303	0.895078	0.928066	0.951299	0.924788	0.832846	0.913527	0.55278	0.931478	0.876631	0.953943	0.872344	0.944591	0.870474	0.724716	0.735771	0.871166	0.923361	0.860074	0.943795	0.842362	0.94186	0.92952	0.944508	0.964256
OsSTA81	0.899465	0.674538	0.00986365	0.831837	0.945196	0.851104	0.936216	0.943624	0.968036	0.853303	0.97834	0.960006	0.9246	0.940287	0.940025	0.735545	0.81823	0.58309	0.779887	0.781357	0.871635	0.971031	0.853905	0.955507	0.955271	0.835744	0.902137	0.953024	0.971134	0.737104	0.920581	0.8157	0.823209	0.924123	0.869985	0.96631	0.913731	0.970697	0.798536	0.855477	0.977231	0.910257	0.760028	0.938045	0.937894	0.910193	0.932763	0.942688	0.900995
OsSTA82	0.978145	0.891457	0.019612	0.94874	0.965259	0.963535	0.857554	0.945024	0.935725	0.938229	0.919092	0.855023	0.95955	0.928716	0.763486	0.915894	0.874546	0.811317	0.931895	0.928743	0.957338	0.833848	0.923677	0.959569	0.933227	0.865426	0.981029	0.950826	0.938292	0.89524	0.961846	0.562798	0.881759	0.917121	0.963091	0.918624	0.973954	0.924199	0.733607	0.795114	0.93833	0.95895	0.930966	0.958585	0.9218	0.954783	0.91675	0.969015	0.967543
OsSTA83	0.963445	0.856026	0.0478848	0.944579	0.942817	0.941409	0.861904	0.948118	0.936283	0.933165	0.923138	0.86048	0.957151	0.946551	0.789029	0.900015	0.872873	0.784895	0.913496	0.922494	0.934741	0.841517	0.923587	0.968477	0.925231	0.889953	0.962938	0.963995	0.938142	0.872783	0.945468	0.587471	0.882542	0.903414	0.951111	0.913193	0.956587	0.91746	0.760727	0.765588	0.936425	0.945962	0.907069	0.958284	0.886275	0.953014	0.924737	0.967439	0.96204
OsSTA84	0.950101	0.840382	-0.0127364	0.903656	0.947609	0.917272	0.914219	0.939385	0.908763	0.935059	0.908438	0.89408	0.956813	0.913108	0.775331	0.888886	0.884698	0.753604	0.904777	0.87963	0.916598	0.843465	0.908644	0.943624	0.94378	0.87246	0.953891	0.929926	0.92623	0.850571	0.938811	0.601623	0.903169	0.875262	0.95865	0.902724	0.959997	0.922602	0.717229	0.772202	0.921556	0.938504	0.8793	0.942061	0.903407	0.928201	0.92726	0.951726	0.950309
OsSTA85	0.942694	0.791078	0.046435	0.908835	0.949001	0.935029	0.834163	0.916185	0.934245	0.929126	0.935633	0.843507	0.956285	0.920065	0.816176	0.871393	0.887432	0.700889	0.895626	0.885467	0.901761	0.858204	0.920378	0.961251	0.911433	0.892839	0.941542	0.951738	0.930233	0.81511	0.948894	0.65782	0.874812	0.93549	0.927255	0.912825	0.948153	0.908747	0.740328	0.786665	0.93881	0.920026	0.857947	0.948371	0.905216	0.936948	0.933946	0.964115	0.948148
OsSTA86	0.948167	0.971162	-0.0166114	0.98102	0.886426	0.975198	0.743456	0.870959	0.824598	0.893825	0.797407	0.715484	0.891084	0.862555	0.575733	0.958932	0.801912	0.946416	0.937753	0.979826	0.96545	0.66467	0.8853	0.895651	0.820126	0.786779	0.962708	0.897327	0.841034	0.965518	0.92303	0.316233	0.816349	0.834798	0.933497	0.807912	0.930146	0.802532	0.616828	0.692464	0.849855	0.916847	0.998423	0.903028	0.79911	0.922115	0.815292	0.912167	0.937745
OsSTA87	0.969741	0.812098	-0.00464352	0.916949	0.96485	0.927556	0.880859	0.943525	0.933929	0.968044	0.935713	0.876051	0.982829	0.963832	0.80601	0.910016	0.946744	0.702356	0.937059	0.912252	0.900633	0.866982	0.962693	0.971242	0.959822	0.929658	0.951309	0.974681	0.961935	0.824169	0.946081	0.631336	0.95329	0.903844	0.972479	0.925629	0.970445	0.930764	0.80372	0.786256	0.923036	0.952553	0.861294	0.968993	0.9085	0.970081	0.970162	0.977905	0.983938
OsSTA88	0.927436	0.756128	0.0109743	0.856854	0.920366	0.865384	0.815219	0.865499	0.880487	0.972194	0.892921	0.80831	0.96402	0.915361	0.761465	0.899393	0.97812	0.616058	0.928348	0.863362	0.814068	0.82213	0.959326	0.921973	0.917259	0.951786	0.889965	0.919636	0.906982	0.755288	0.884971	0.609786	0.984105	0.855114	0.955736	0.868897	0.926125	0.873565	0.723574	0.722466	0.846789	0.903559	0.788699	0.928363	0.85744	0.914064	0.964048	0.93349	0.942911
OsSTA89	0.659759	0.38891	0.0304117	0.557375	0.756416	0.614528	0.848244	0.77265	0.846657	0.597335	0.861594	0.889586	0.71209	0.719903	0.933464	0.418274	0.564008	0.308087	0.495239	0.481812	0.659223	0.918673	0.591427	0.773034	0.791869	0.651814	0.676377	0.748229	0.812208	0.465104	0.725359	0.905699	0.575762	0.782993	0.609589	0.853724	0.684453	0.845476	0.6855	0.777288	0.860653	0.708398	0.488335	0.709876	0.836244	0.686875	0.745009	0.748459	0.660361
OsSTA90	0.982899	0.93412	-0.00345418	0.982787	0.949326	0.988311	0.828943	0.929651	0.90802	0.938136	0.888429	0.813024	0.950023	0.918655	0.701888	0.950539	0.861238	0.882973	0.951658	0.969838	0.981151	0.780153	0.927966	0.954803	0.900094	0.854126	0.992047	0.950362	0.915585	0.942072	0.966406	0.474445	0.870071	0.905894	0.968074	0.892469	0.973841	0.888	0.692079	0.774518	0.922475	0.961277	0.976622	0.954359	0.883163	0.961656	0.894828	0.96664	0.975504
OsSTA91	0.983342	0.847266	-0.012698	0.947303	0.976254	0.956296	0.898437	0.967888	0.955896	0.957321	0.954533	0.898831	0.986581	0.966114	0.823656	0.910791	0.909861	0.758034	0.928172	0.926781	0.944711	0.8891	0.94949	0.993038	0.959235	0.917085	0.977973	0.988835	0.972488	0.8692	0.970702	0.633672	0.921837	0.935123	0.974455	0.953519	0.979314	0.950551	0.775294	0.815251	0.960959	0.970688	0.902927	0.983155	0.931413	0.985574	0.96401	0.994882	0.987476
OsSTA92	0.979619	0.810327	0.0136894	0.930381	0.982713	0.944927	0.892851	0.957303	0.961062	0.960293	0.965098	0.901448	0.987779	0.964697	0.846427	0.895334	0.926337	0.71309	0.919754	0.905599	0.926024	0.901646	0.953489	0.984391	0.965478	0.910054	0.969796	0.983292	0.974694	0.839315	0.966957	0.67457	0.926948	0.943181	0.969407	0.948692	0.98268	0.95419	0.778939	0.811587	0.958766	0.960622	0.874577	0.98474	0.931895	0.96707	0.971323	0.988665	0.979434
OsSTA93	0.930052	0.77026	-0.0217424	0.875264	0.948949	0.906511	0.837083	0.884291	0.89741	0.918595	0.889941	0.835375	0.93923	0.919477	0.758544	0.869767	0.898921	0.672203	0.895536	0.870235	0.874343	0.836487	0.914942	0.921467	0.90388	0.868268	0.916899	0.924727	0.922098	0.806058	0.948887	0.602927	0.89639	0.864608	0.926812	0.879732	0.934061	0.893231	0.724968	0.82007	0.889699	0.90691	0.830253	0.922774	0.873665	0.931777	0.923644	0.936198	0.939241
OsSTA94	0.989827	0.883408	0.0048433	0.96232	0.978622	0.975448	0.886813	0.962159	0.953487	0.947707	0.941944	0.883594	0.974542	0.947679	0.792802	0.918916	0.883967	0.815126	0.934533	0.938243	0.974895	0.860598	0.935583	0.980261	0.948705	0.878995	0.995488	0.974189	0.95925	0.902631	0.979412	0.593713	0.890631	0.93828	0.973074	0.940842	0.988623	0.942004	0.740525	0.812654	0.96287	0.975002	0.938606	0.977227	0.927894	0.971447	0.93584	0.987489	0.982685
OsSTA95	0.979442	0.911028	-0.0189883	0.967184	0.943903	0.96709	0.80131	0.90551	0.879133	0.981914	0.873569	0.780707	0.972467	0.924863	0.680453	0.985023	0.93883	0.823738	0.983134	0.969625	0.927163	0.759637	0.968722	0.949528	0.898331	0.908088	0.969671	0.946219	0.902068	0.904608	0.947356	0.463694	0.938003	0.875948	0.990447	0.866036	0.971654	0.866475	0.694117	0.734427	0.88132	0.946334	0.940589	0.954804	0.86132	0.959284	0.930869	0.965329	0.986022
OsSTA96	0.863211	0.605603	0.0838717	0.764702	0.923981	0.796416	0.87848	0.89572	0.93544	0.867264	0.954182	0.898354	0.914597	0.883988	0.92282	0.719796	0.870374	0.483713	0.782992	0.717437	0.797044	0.925242	0.851168	0.908208	0.942045	0.839436	0.858383	0.895381	0.923184	0.64894	0.876786	0.841303	0.837844	0.901788	0.854295	0.922127	0.899375	0.946271	0.768434	0.790594	0.923175	0.870336	0.685451	0.902833	0.915234	0.84464	0.934839	0.904426	0.867321
OsSTA97	0.960066	0.857347	-0.0127327	0.916102	0.949785	0.930156	0.838085	0.905882	0.909166	0.972325	0.899308	0.827018	0.973133	0.923141	0.738128	0.9343	0.93963	0.744385	0.955915	0.917088	0.897126	0.817865	0.952969	0.947847	0.923081	0.930677	0.945607	0.935546	0.919272	0.842881	0.931427	0.558771	0.948968	0.889852	0.977362	0.900466	0.95565	0.893185	0.716184	0.771487	0.891148	0.941284	0.88076	0.943774	0.897496	0.950742	0.945969	0.961622	0.971312
OsSTA98	0.953613	0.797535	0.0191818	0.899553	0.973776	0.929422	0.916381	0.960292	0.970498	0.912611	0.959511	0.925977	0.957833	0.946719	0.8576	0.844701	0.860508	0.714644	0.875168	0.875203	0.932441	0.919061	0.906187	0.971056	0.956784	0.87778	0.958662	0.965245	0.973254	0.824538	0.954966	0.695242	0.873881	0.94016	0.935421	0.972725	0.959932	0.963956	0.765426	0.84411	0.970615	0.950277	0.863756	0.959275	0.948913	0.961641	0.939838	0.97395	0.957166
OsSTA99	0.981662	0.871544	-0.0263365	0.95417	0.980472	0.970383	0.891973	0.963961	0.950612	0.944655	0.942316	0.888454	0.975629	0.947309	0.797353	0.912347	0.884077	0.796746	0.926555	0.928424	0.965386	0.868973	0.93305	0.983061	0.950153	0.881776	0.990522	0.97391	0.956883	0.891359	0.981162	0.604468	0.891851	0.930303	0.969878	0.947174	0.984552	0.946067	0.747969	0.825967	0.965422	0.96991	0.927779	0.975656	0.938122	0.977827	0.942802	0.988461	0.980662
OsSTA100	0.953135	0.803529	-0.0176734	0.928241	0.949838	0.911508	0.871403	0.932666	0.939501	0.93081	0.950723	0.881132	0.96474	0.975966	0.836588	0.871198	0.89097	0.708367	0.888953	0.904976	0.907564	0.887338	0.939222	0.980478	0.93701	0.896836	0.942605	0.983964	0.956705	0.846974	0.936018	0.651499	0.891931	0.915034	0.940814	0.930535	0.946338	0.926349	0.768334	0.791144	0.943931	0.944833	0.858303	0.97598	0.902577	0.957383	0.95273	0.971806	0.959419
OsSTA101	0.952646	0.902224	0.0696764	0.955064	0.914251	0.964699	0.813098	0.906203	0.89649	0.892874	0.871224	0.810082	0.914753	0.892252	0.709791	0.902165	0.804541	0.858171	0.904941	0.932824	0.955466	0.782094	0.885128	0.931916	0.874838	0.833893	0.961385	0.92775	0.901101	0.906257	0.938391	0.478495	0.825687	0.88931	0.925445	0.876807	0.936357	0.865741	0.684257	0.74458	0.909496	0.927011	0.948193	0.925156	0.864561	0.937985	0.858903	0.940375	0.941611
OsSTA102	0.349976	0.0585898	0.0452669	0.242493	0.461249	0.301965	0.648327	0.50774	0.611116	0.286335	0.631786	0.69736	0.421796	0.437697	0.804921	0.0723088	0.261702	0.00260561	0.160481	0.149315	0.364062	0.744737	0.276376	0.508365	0.53169	0.404688	0.368058	0.473505	0.555652	0.14822	0.428927	0.863226	0.276105	0.549433	0.289387	0.627746	0.374885	0.60305	0.500425	0.575666	0.628939	0.418661	0.164535	0.419403	0.591231	0.385727	0.482095	0.467665	0.348722
OsSTA103	0.927281	0.898119	-0.0282866	0.911582	0.884834	0.921676	0.808757	0.864049	0.830491	0.925573	0.818504	0.771751	0.917197	0.851193	0.627857	0.933415	0.861667	0.830843	0.937976	0.91457	0.901363	0.714261	0.895281	0.895299	0.870957	0.865335	0.927678	0.881831	0.847916	0.8803	0.903831	0.415416	0.894878	0.806224	0.946878	0.814912	0.919339	0.819625	0.660419	0.702854	0.839835	0.907564	0.912142	0.886281	0.821338	0.907946	0.867066	0.91308	0.933298
OsSTA104	0.700283	0.386907	0.0242715	0.569657	0.801462	0.605058	0.829034	0.773578	0.835693	0.72972	0.868864	0.857217	0.79305	0.763863	0.913139	0.524565	0.765244	0.242862	0.605335	0.51133	0.613594	0.896892	0.711859	0.784852	0.853262	0.749654	0.689942	0.767483	0.821989	0.436228	0.729716	0.913071	0.734926	0.76105	0.702861	0.829316	0.750275	0.858259	0.700842	0.725965	0.817009	0.725027	0.464103	0.766814	0.823739	0.694433	0.85194	0.772531	0.716747
OsSTA105	0.971659	0.884221	0.024334	0.945501	0.940378	0.94595	0.832749	0.910606	0.907799	0.960804	0.903908	0.818188	0.965196	0.9209	0.732681	0.937549	0.906066	0.802116	0.95214	0.932444	0.933467	0.798756	0.945405	0.952414	0.916163	0.897179	0.964044	0.940694	0.914698	0.888182	0.94177	0.531093	0.912145	0.893119	0.972621	0.889175	0.963521	0.889128	0.703829	0.748259	0.907898	0.954632	0.918715	0.9515	0.878384	0.937745	0.924684	0.961815	0.966389
OsSTA106	0.708609	0.379172	0.0264974	0.575269	0.815104	0.614615	0.810931	0.77472	0.82825	0.746257	0.871813	0.838602	0.802945	0.779963	0.908346	0.540844	0.796489	0.224531	0.617817	0.523611	0.608075	0.893512	0.73672	0.789327	0.853095	0.742326	0.696606	0.779279	0.828061	0.432494	0.736705	0.911029	0.752276	0.770766	0.712837	0.833426	0.765112	0.865359	0.7106	0.733819	0.816461	0.729466	0.463051	0.776083	0.828856	0.709501	0.866393	0.781921	0.730764
OsSTA107	0.983831	0.88946	-0.0135627	0.958073	0.956334	0.960883	0.838623	0.921127	0.907142	0.979754	0.900318	0.824689	0.979967	0.949063	0.726981	0.964132	0.939419	0.796388	0.972498	0.961039	0.930413	0.807377	0.972327	0.963045	0.923277	0.92466	0.969641	0.964197	0.93418	0.890558	0.952756	0.52071	0.949614	0.893059	0.990822	0.897795	0.974229	0.89315	0.723659	0.765949	0.901233	0.958096	0.923659	0.967353	0.880972	0.975141	0.947402	0.976015	0.992967
OsSTA108	0.98757	0.878805	0.0265254	0.951498	0.955127	0.961828	0.838276	0.918225	0.923972	0.975354	0.90883	0.826295	0.976365	0.944002	0.743819	0.952688	0.932684	0.789065	0.970558	0.954274	0.931963	0.814292	0.966558	0.961235	0.923303	0.925991	0.969001	0.962782	0.941371	0.880964	0.951999	0.544177	0.941443	0.907647	0.983428	0.903396	0.973691	0.900225	0.721299	0.760984	0.907317	0.95861	0.919303	0.96281	0.883569	0.969967	0.942077	0.975274	0.989155
OsSTA109	0.936794	0.780776	-0.0165512	0.89686	0.966187	0.911738	0.908804	0.947272	0.967868	0.873518	0.957844	0.927482	0.93324	0.940394	0.864166	0.80743	0.814349	0.710489	0.833103	0.858837	0.935858	0.927057	0.874113	0.960262	0.941137	0.827736	0.946523	0.958301	0.964399	0.831764	0.952242	0.699679	0.826336	0.937475	0.906399	0.962163	0.940943	0.954183	0.754863	0.87716	0.973198	0.939817	0.853402	0.956741	0.931473	0.93698	0.913015	0.955687	0.929063
OsSTA110	0.0476908	0.01431	-0.123118	-0.00807928	0.0680495	0.0484138	0.171116	0.0758904	0.0763815	0.0613756	0.0667394	0.186629	0.0752906	0.0315474	0.148729	0.0326557	0.0639869	0.00837069	0.0712528	0.00908212	0.0447335	0.137212	0.0313765	0.0427514	0.0987815	0.110692	0.0569855	0.0405624	0.0727253	0.0389123	0.0870908	0.141814	0.134027	0.0141784	0.0782477	0.0706516	0.0624165	0.101331	0.0527112	0.121639	0.0696533	0.0550099	0.0223119	0.0358363	0.0672601	0.0583413	0.0833691	0.0664214	0.0587972
OsSTA111	0.939304	0.868285	0.0195084	0.904254	0.893858	0.923546	0.74246	0.849887	0.868804	0.929515	0.842798	0.731193	0.916393	0.862807	0.653093	0.923594	0.882976	0.78655	0.948074	0.908196	0.892281	0.71855	0.906177	0.89084	0.855219	0.870371	0.921038	0.878519	0.861765	0.852712	0.896087	0.459483	0.875437	0.857008	0.934113	0.832863	0.921215	0.833609	0.645632	0.701882	0.839436	0.908227	0.894285	0.888499	0.828405	0.894751	0.868357	0.911715	0.927757
OsSTA112	0.978128	0.848119	-0.00319299	0.936774	0.965705	0.951504	0.877312	0.933325	0.937578	0.978793	0.935126	0.867434	0.991831	0.948456	0.791599	0.93254	0.938412	0.74682	0.952924	0.928958	0.91886	0.860989	0.962845	0.981359	0.942173	0.948036	0.965002	0.972611	0.950446	0.858385	0.960068	0.609778	0.951616	0.921368	0.983721	0.928713	0.971582	0.920264	0.746591	0.798147	0.932783	0.959935	0.89327	0.968528	0.913783	0.970392	0.968497	0.989494	0.987375
OsSTA113	0.961455	0.801169	0.0461906	0.899288	0.950933	0.916681	0.884608	0.924615	0.941167	0.940161	0.926496	0.883863	0.958244	0.959017	0.807039	0.880722	0.909254	0.704201	0.916585	0.901345	0.904244	0.875565	0.942028	0.952934	0.947804	0.911131	0.938126	0.966042	0.9712	0.816855	0.932526	0.638487	0.935128	0.906722	0.953607	0.931249	0.952332	0.924175	0.759278	0.789202	0.914874	0.950317	0.852868	0.953504	0.894533	0.965963	0.944447	0.962691	0.969983
OsSTA114	0.94148	0.853656	0.206835	0.912855	0.904185	0.934726	0.785315	0.874532	0.886526	0.946689	0.864072	0.774988	0.936465	0.885927	0.709058	0.920553	0.888175	0.77214	0.938722	0.914891	0.892864	0.770054	0.920962	0.920313	0.871732	0.912777	0.92896	0.909468	0.883402	0.845865	0.916273	0.516405	0.897983	0.905399	0.941149	0.856639	0.929117	0.84269	0.67823	0.713206	0.868065	0.907765	0.890381	0.911365	0.843666	0.919209	0.893911	0.936074	0.942427
OsSTA115	0.979017	0.852283	0.0762187	0.938981	0.97626	0.957103	0.87885	0.948266	0.955752	0.958183	0.94677	0.87264	0.978767	0.944229	0.807665	0.909079	0.907256	0.767757	0.93422	0.914849	0.946345	0.861293	0.942184	0.975379	0.952773	0.895728	0.981894	0.965647	0.954793	0.867029	0.970463	0.633719	0.904178	0.939633	0.969038	0.938903	0.987423	0.943067	0.745943	0.800787	0.956843	0.962792	0.907001	0.971604	0.929767	0.956949	0.94879	0.984042	0.976749
OsSTA116	0.963605	0.788123	-0.00145931	0.911233	0.985107	0.932012	0.925587	0.96466	0.973736	0.932379	0.975554	0.931262	0.976509	0.964704	0.87514	0.856644	0.892162	0.698101	0.88646	0.880875	0.928921	0.927841	0.928139	0.986439	0.970768	0.889026	0.964146	0.983879	0.982864	0.828374	0.967897	0.715282	0.893097	0.938194	0.946756	0.969511	0.97322	0.969936	0.785707	0.845388	0.980054	0.958121	0.858981	0.976736	0.946824	0.962617	0.964498	0.986506	0.968672
OsSTA117	0.94913	0.748536	0.00279006	0.880688	0.980052	0.897456	0.912188	0.95043	0.963458	0.94411	0.976022	0.920794	0.979242	0.952738	0.88511	0.844288	0.925211	0.636676	0.883643	0.844942	0.892069	0.928247	0.932501	0.972907	0.976241	0.895581	0.944344	0.965876	0.971062	0.782369	0.947424	0.749746	0.912699	0.929141	0.94547	0.957675	0.968968	0.970812	0.776208	0.826755	0.962625	0.947077	0.815158	0.970437	0.947902	0.93762	0.980291	0.974466	0.955002
OsSTA118	0.976252	0.829959	0.00837232	0.931186	0.976806	0.941543	0.851204	0.93769	0.932363	0.973437	0.937278	0.851163	0.984419	0.950144	0.791838	0.922786	0.951034	0.728576	0.944844	0.91284	0.916952	0.848788	0.965901	0.963208	0.952644	0.898283	0.968934	0.962669	0.947062	0.845104	0.957031	0.619307	0.933319	0.914	0.977774	0.915849	0.988461	0.933374	0.742029	0.781132	0.928399	0.95239	0.883147	0.975267	0.91079	0.950976	0.962533	0.975116	0.978829
OsSTA119	0.977294	0.905894	-0.0197535	0.962055	0.943333	0.955911	0.834543	0.914268	0.896729	0.973745	0.89292	0.813123	0.974481	0.929147	0.714904	0.963541	0.921597	0.819665	0.968738	0.955102	0.936246	0.78862	0.957087	0.96041	0.912534	0.914257	0.96892	0.95145	0.913914	0.903421	0.946162	0.50343	0.930627	0.883598	0.98528	0.883744	0.967342	0.880142	0.701649	0.746159	0.900614	0.957544	0.932478	0.960028	0.873253	0.954503	0.935932	0.969407	0.980857
OsSTA120	0.938676	0.906796	-0.023812	0.939771	0.884942	0.933627	0.705426	0.833405	0.795565	0.963922	0.790012	0.674348	0.929249	0.869423	0.567238	0.996718	0.931472	0.817084	0.982173	0.960661	0.86961	0.652086	0.950387	0.88852	0.826128	0.882349	0.921855	0.887812	0.826313	0.883024	0.893317	0.341191	0.925763	0.803725	0.963937	0.779397	0.926713	0.78197	0.630115	0.65085	0.792203	0.892286	0.919942	0.901179	0.781009	0.913871	0.881498	0.911683	0.949931
OsSTA121	0.907468	0.724235	-0.0248359	0.855874	0.940915	0.870667	0.932007	0.962406	0.96043	0.859394	0.964796	0.954346	0.927165	0.923883	0.907341	0.764656	0.805991	0.645345	0.795211	0.805278	0.897864	0.951754	0.853248	0.958843	0.954209	0.837201	0.920406	0.948926	0.956792	0.777419	0.921001	0.760664	0.818386	0.919484	0.885186	0.971645	0.919942	0.966386	0.783485	0.846903	0.977708	0.920698	0.802582	0.940832	0.942576	0.926391	0.923534	0.947784	0.908632
OsSTA122	0.739924	0.454619	0.00919349	0.638135	0.847531	0.680961	0.833383	0.823382	0.855394	0.701811	0.880591	0.86681	0.783182	0.793418	0.895671	0.540028	0.709074	0.363175	0.603847	0.564267	0.712087	0.89208	0.705697	0.796677	0.864798	0.636494	0.758296	0.796295	0.847019	0.536522	0.791509	0.8639	0.664877	0.796347	0.708063	0.851275	0.800208	0.896269	0.714053	0.790291	0.870233	0.756303	0.560869	0.800239	0.851169	0.734205	0.81292	0.789283	0.737807
OsSTA123	0.635213	0.325768	0.00884204	0.502272	0.728608	0.522744	0.682928	0.660284	0.695045	0.73705	0.753605	0.692343	0.749527	0.703598	0.758322	0.545577	0.828876	0.144076	0.610902	0.473128	0.481023	0.745226	0.722448	0.688184	0.773249	0.719624	0.603511	0.681324	0.71193	0.349134	0.633188	0.777166	0.771661	0.644548	0.67966	0.693986	0.697713	0.742908	0.624428	0.587318	0.66492	0.635211	0.379029	0.7029	0.70707	0.620268	0.820488	0.689924	0.669348
OsSTA124	0.791899	0.529575	0.0145825	0.680009	0.855793	0.704742	0.783367	0.790945	0.814057	0.861658	0.852811	0.788159	0.870586	0.818318	0.798324	0.712036	0.911018	0.364655	0.768864	0.655547	0.666382	0.81408	0.843929	0.817601	0.875806	0.8182	0.766394	0.808663	0.829686	0.550403	0.789163	0.751152	0.86905	0.768529	0.826211	0.803062	0.837444	0.847654	0.702168	0.703026	0.791846	0.780951	0.583959	0.830087	0.823589	0.771148	0.907975	0.827237	0.814482
OsSTA125	0.983563	0.931819	0.00911065	0.977142	0.943009	0.986386	0.812638	0.919869	0.901903	0.947392	0.87904	0.798731	0.952804	0.918653	0.689816	0.962342	0.877753	0.869908	0.965526	0.974538	0.964281	0.769599	0.936509	0.950242	0.891743	0.875059	0.98366	0.94619	0.912497	0.930944	0.959304	0.462684	0.887136	0.897594	0.970818	0.884911	0.968335	0.879775	0.688476	0.755097	0.906262	0.95375	0.969811	0.948079	0.875354	0.964985	0.897935	0.964956	0.97854
OsSTA126	0.988034	0.933551	0.00295488	0.983142	0.950699	0.986148	0.821901	0.924347	0.900601	0.95718	0.884096	0.802858	0.960651	0.929169	0.69394	0.969253	0.892319	0.870639	0.969086	0.978591	0.967954	0.772133	0.947483	0.95521	0.903329	0.87335	0.989582	0.954723	0.917566	0.935302	0.963674	0.467138	0.898641	0.895125	0.980386	0.884592	0.978819	0.884326	0.695716	0.755523	0.909736	0.959386	0.971147	0.959483	0.87355	0.966783	0.908911	0.969437	0.985676
OsSTA127	0.962267	0.81014	-0.0137024	0.911519	0.974421	0.93097	0.916798	0.96838	0.97264	0.90803	0.967679	0.929762	0.958797	0.946948	0.867938	0.84337	0.855784	0.723779	0.873115	0.875087	0.939505	0.919003	0.902493	0.974625	0.964391	0.859135	0.964315	0.970446	0.977005	0.837853	0.961243	0.693149	0.862992	0.931314	0.934958	0.959829	0.963538	0.970486	0.777535	0.839933	0.979371	0.952686	0.870639	0.963861	0.958432	0.95363	0.936623	0.975437	0.954091
OsSTA128	0.965419	0.87236	-0.0205979	0.962958	0.937078	0.939519	0.812854	0.912147	0.889689	0.956002	0.894641	0.804506	0.960986	0.964357	0.728292	0.943363	0.91944	0.784545	0.943196	0.962339	0.917356	0.794745	0.962291	0.959202	0.905485	0.891558	0.953946	0.972281	0.922362	0.890607	0.932498	0.514342	0.917179	0.883495	0.965914	0.880402	0.956861	0.87724	0.731899	0.734785	0.893867	0.943468	0.91	0.969511	0.854641	0.963591	0.931749	0.962151	0.977557
OsSTA129	0.949045	0.75255	-0.0123848	0.883325	0.981802	0.906575	0.92768	0.967562	0.970574	0.924288	0.976873	0.937274	0.971099	0.957149	0.891547	0.832401	0.895429	0.651664	0.867844	0.848093	0.905707	0.94067	0.918309	0.977105	0.977679	0.884571	0.948489	0.972692	0.981327	0.79285	0.952913	0.747597	0.894767	0.934242	0.936796	0.978176	0.965765	0.98126	0.791139	0.854329	0.974762	0.948367	0.825432	0.969591	0.9552	0.954357	0.969277	0.97718	0.9556
OsSTA130	0.976282	0.838233	-0.0145984	0.927905	0.963288	0.936447	0.875289	0.929535	0.922753	0.979429	0.923641	0.864857	0.987543	0.959255	0.779834	0.932926	0.953429	0.731655	0.952711	0.926739	0.907386	0.852247	0.971566	0.968759	0.948862	0.938561	0.9564	0.970833	0.954707	0.845339	0.947469	0.596599	0.967849	0.897469	0.985973	0.917411	0.971996	0.916569	0.750687	0.780086	0.912664	0.956975	0.879074	0.969186	0.898505	0.972061	0.970386	0.979073	0.98944
OsSTA131	0.820025	0.575464	0.0342156	0.714571	0.852717	0.746764	0.829959	0.847538	0.872685	0.840549	0.885288	0.842749	0.875635	0.823774	0.84441	0.701641	0.84264	0.445807	0.763675	0.67806	0.731305	0.869495	0.809825	0.868286	0.874729	0.867	0.795436	0.840983	0.869033	0.588693	0.813211	0.765138	0.841722	0.847999	0.824781	0.883758	0.831639	0.887029	0.705682	0.724967	0.850434	0.824843	0.639167	0.836865	0.851377	0.823267	0.901102	0.860014	0.827527
OsSTA132	0.95989	0.781476	0.017307	0.899556	0.961482	0.924885	0.903887	0.94589	0.970772	0.918792	0.966383	0.917526	0.96035	0.935698	0.866617	0.841268	0.871966	0.692652	0.879886	0.865794	0.923612	0.917673	0.909785	0.972672	0.954119	0.89422	0.949491	0.966091	0.975001	0.80517	0.947382	0.701805	0.879391	0.952173	0.932163	0.960444	0.954391	0.950975	0.767693	0.825851	0.967714	0.953444	0.850082	0.956783	0.935524	0.946249	0.945634	0.974573	0.95235
OsSTA133	0.975757	0.823305	0.00585056	0.931707	0.981163	0.951469	0.916884	0.971725	0.970026	0.933043	0.968452	0.921548	0.973879	0.959392	0.846422	0.874316	0.880613	0.745836	0.899519	0.901935	0.953303	0.907979	0.927412	0.988021	0.964356	0.883146	0.977932	0.983455	0.980684	0.854036	0.972065	0.674197	0.885466	0.943323	0.953576	0.963219	0.978553	0.961228	0.771571	0.834622	0.980643	0.969695	0.891121	0.975948	0.94407	0.969122	0.950567	0.988865	0.974166
OsSTA134	0.864064	0.973174	-0.0149751	0.933757	0.774796	0.917259	0.618859	0.764525	0.7031	0.79551	0.664602	0.579776	0.779703	0.752553	0.413973	0.912337	0.680396	0.986032	0.873021	0.940328	0.916187	0.511876	0.787838	0.789397	0.69341	0.67102	0.887646	0.791527	0.718091	0.950868	0.833964	0.134833	0.701553	0.730584	0.848059	0.682913	0.835491	0.671026	0.497198	0.58558	0.739272	0.83224	0.980967	0.801057	0.67799	0.830442	0.68094	0.808496	0.846356
OsSTA135	0.619694	0.263377	0.0223058	0.473236	0.738673	0.512345	0.755097	0.697056	0.760338	0.679915	0.813917	0.788965	0.737289	0.710284	0.883784	0.450775	0.750441	0.0919002	0.531365	0.419303	0.494943	0.85402	0.668325	0.71602	0.792156	0.706213	0.597627	0.700173	0.756426	0.318551	0.650436	0.920475	0.703865	0.695911	0.63406	0.765869	0.677247	0.79865	0.670209	0.671024	0.738493	0.639916	0.344442	0.699874	0.764079	0.625052	0.816437	0.703984	0.646367
OsSTA136	0.397455	0.139874	0.0383871	0.297509	0.535635	0.354697	0.668375	0.567404	0.636169	0.315875	0.656397	0.713937	0.450887	0.48012	0.806104	0.11707	0.293356	0.0880521	0.200795	0.192431	0.442916	0.747333	0.314596	0.525908	0.584397	0.333729	0.442834	0.503711	0.587594	0.220391	0.488157	0.863248	0.274272	0.570822	0.335136	0.652618	0.456249	0.664362	0.503856	0.616365	0.674946	0.466939	0.237358	0.475461	0.647902	0.409657	0.497827	0.494358	0.389327
OsSTA137	0.972269	0.804164	0.0144871	0.916773	0.984245	0.938018	0.925859	0.970197	0.981413	0.931302	0.977927	0.932753	0.974916	0.959141	0.874715	0.859047	0.883712	0.7191	0.892801	0.884191	0.943319	0.925575	0.923752	0.985745	0.974551	0.886792	0.971901	0.980688	0.986938	0.837716	0.969336	0.710025	0.888824	0.954254	0.949982	0.973333	0.977294	0.976074	0.777208	0.839888	0.984278	0.965794	0.872709	0.976387	0.951537	0.963288	0.956908	0.987959	0.968898
OsSTA138	0.977292	0.844705	0.00350609	0.949171	0.954912	0.955797	0.867949	0.936785	0.939281	0.931235	0.931132	0.871726	0.958549	0.963984	0.792551	0.89998	0.879271	0.770882	0.917695	0.938181	0.943781	0.862982	0.939161	0.97217	0.928183	0.888932	0.963592	0.983256	0.969316	0.870768	0.953201	0.58867	0.898367	0.923294	0.953094	0.933318	0.960318	0.9193	0.75737	0.795194	0.937622	0.959764	0.90477	0.970559	0.897731	0.980721	0.930298	0.975669	0.977696
OsSTA139	0.124449	-0.0130237	-0.143494	0.127993	0.162566	0.0773429	0.17763	0.163132	0.237861	0.117482	0.254719	0.237945	0.154524	0.146613	0.380994	0.0342003	0.12205	-0.0133393	0.0533992	0.0961313	0.118907	0.278757	0.15619	0.169405	0.209364	0.123214	0.123428	0.205027	0.191318	0.117916	0.151199	0.320978	0.114376	0.187533	0.120333	0.187992	0.135618	0.209283	0.337191	0.186123	0.205284	0.152528	0.0486858	0.213325	0.138112	0.120787	0.175458	0.159122	0.119746
OsSTA140	0.898566	0.679476	-0.000674728	0.802071	0.913732	0.822737	0.861881	0.869925	0.895019	0.932947	0.907616	0.862293	0.943995	0.909886	0.816447	0.827504	0.945658	0.535833	0.870808	0.801648	0.785172	0.876621	0.922176	0.910528	0.933033	0.936357	0.859314	0.911512	0.924248	0.694169	0.867232	0.694371	0.972433	0.849291	0.923089	0.895492	0.901496	0.89825	0.750367	0.757061	0.854973	0.889713	0.726091	0.909004	0.872748	0.903761	0.95957	0.918742	0.917626
OsSTA141	0.965063	0.836817	-0.0155156	0.941704	0.961509	0.933983	0.889993	0.954746	0.942832	0.929598	0.944323	0.893973	0.963733	0.963171	0.820534	0.884154	0.878049	0.75896	0.900425	0.918996	0.943929	0.88182	0.930947	0.978243	0.950916	0.875982	0.966629	0.98168	0.958964	0.872804	0.951516	0.629248	0.887744	0.91709	0.951775	0.933247	0.965651	0.934523	0.773014	0.800804	0.95318	0.962371	0.893024	0.98194	0.906441	0.96114	0.942015	0.974204	0.967873
OsSTA142	0.50166	0.218216	0.035892	0.401287	0.615661	0.438439	0.766551	0.650327	0.726192	0.437041	0.754462	0.80857	0.566599	0.60954	0.885191	0.232749	0.419457	0.143628	0.311818	0.313602	0.515344	0.845685	0.436535	0.643404	0.684552	0.498526	0.52412	0.627525	0.69761	0.303086	0.569695	0.904849	0.430776	0.657379	0.451817	0.746308	0.539526	0.73857	0.600809	0.671136	0.750224	0.57321	0.315589	0.586251	0.712661	0.538793	0.622718	0.605263	0.506102
OsSTA143	0.97035	0.863216	-0.000741397	0.947399	0.97393	0.955203	0.884899	0.95557	0.937656	0.926351	0.936025	0.87336	0.957647	0.939567	0.793856	0.891795	0.867838	0.798642	0.908716	0.913141	0.969269	0.846376	0.916605	0.966696	0.946464	0.827657	0.988798	0.965395	0.946874	0.888581	0.97164	0.607611	0.860376	0.919747	0.952107	0.926789	0.987525	0.942691	0.727297	0.804029	0.964432	0.966139	0.921729	0.969887	0.920954	0.945244	0.924189	0.972084	0.96522
OsSTA144	0.980849	0.837058	-0.0213078	0.945589	0.986364	0.958189	0.89703	0.968745	0.964616	0.94725	0.964248	0.898692	0.981663	0.958967	0.835547	0.895378	0.899522	0.754029	0.915929	0.912948	0.952348	0.890787	0.941465	0.990245	0.961175	0.888209	0.983222	0.984341	0.971021	0.866665	0.978343	0.652752	0.896365	0.94351	0.965044	0.958636	0.986154	0.960302	0.775221	0.833529	0.974639	0.971588	0.901216	0.98301	0.944082	0.973047	0.957488	0.992635	0.980134
OsSTA145	0.480631	0.177496	0.0436356	0.369813	0.59784	0.420895	0.743334	0.631609	0.71574	0.421096	0.745374	0.787475	0.54982	0.566445	0.879961	0.206027	0.401765	0.109315	0.291553	0.273499	0.488374	0.829757	0.414984	0.622778	0.661757	0.48674	0.502811	0.593964	0.672922	0.272656	0.555482	0.919593	0.396788	0.647838	0.424739	0.730328	0.519841	0.727811	0.586529	0.664714	0.739643	0.544649	0.287455	0.555294	0.701914	0.504137	0.605755	0.586431	0.478617
OsSTA146	0.978984	0.850631	0.00938036	0.946402	0.979685	0.967194	0.890554	0.956649	0.957999	0.950042	0.954332	0.882122	0.981194	0.948891	0.822706	0.904881	0.897676	0.7697	0.926896	0.920765	0.953062	0.873841	0.939066	0.991005	0.947138	0.897877	0.984415	0.983196	0.963092	0.86964	0.979875	0.639102	0.895293	0.944993	0.963694	0.94981	0.983892	0.946375	0.750917	0.827276	0.973817	0.97247	0.910948	0.972633	0.936008	0.967156	0.954753	0.996021	0.982159
OsSTA147	0.97402	0.851192	0.0182813	0.928808	0.958304	0.949136	0.860174	0.923926	0.932968	0.981928	0.925501	0.847922	0.987857	0.93089	0.774414	0.936433	0.941932	0.746886	0.963155	0.921275	0.912638	0.839816	0.957471	0.971754	0.933101	0.954612	0.959982	0.954683	0.936404	0.847885	0.952727	0.594952	0.948643	0.918108	0.981464	0.919183	0.967682	0.912089	0.733753	0.783988	0.920944	0.955142	0.891332	0.95447	0.909054	0.958396	0.962014	0.982135	0.980803
OsSTA148	0.984946	0.852364	-0.016646	0.955682	0.97948	0.953947	0.8822	0.956209	0.945301	0.965979	0.948823	0.87959	0.9882	0.974006	0.809078	0.923649	0.927478	0.761516	0.937669	0.938334	0.942394	0.869042	0.965041	0.9864	0.958511	0.903833	0.980031	0.990389	0.965811	0.877911	0.968429	0.616017	0.926842	0.924055	0.980579	0.936267	0.987494	0.941312	0.769431	0.80216	0.950444	0.970718	0.905527	0.990763	0.917749	0.978169	0.964915	0.990811	0.990943
OsSTA149	0.958872	0.778719	-0.000498713	0.905386	0.974467	0.915636	0.924976	0.965095	0.975803	0.918486	0.974408	0.933682	0.963193	0.969292	0.880444	0.84058	0.877239	0.691997	0.874347	0.877924	0.925647	0.926771	0.923421	0.978126	0.975839	0.87635	0.955437	0.983249	0.986297	0.823419	0.952211	0.716808	0.885964	0.932218	0.937517	0.964026	0.964712	0.971041	0.811157	0.828039	0.972333	0.953225	0.849245	0.974277	0.93443	0.958276	0.951763	0.975741	0.960257
OsSTA150	0.91665	0.723445	-0.00338894	0.854994	0.952966	0.866817	0.903206	0.94013	0.948598	0.883849	0.955736	0.915204	0.93174	0.945558	0.879475	0.786999	0.860268	0.627355	0.831723	0.820213	0.88875	0.917993	0.889346	0.9458	0.958808	0.831926	0.920845	0.952099	0.965639	0.756233	0.918996	0.743768	0.853622	0.917204	0.898266	0.957016	0.940959	0.960518	0.769401	0.82114	0.953548	0.931241	0.793855	0.949348	0.940348	0.929904	0.937659	0.944369	0.927756
OsSTA151	0.910766	0.718474	-0.0271471	0.855874	0.952962	0.883768	0.930872	0.955323	0.962004	0.857041	0.967043	0.944679	0.927786	0.922285	0.907421	0.764429	0.809923	0.639459	0.798324	0.801092	0.899122	0.945807	0.850144	0.96	0.943868	0.82707	0.924216	0.948527	0.959209	0.768798	0.933196	0.766519	0.811612	0.921253	0.878528	0.971041	0.926587	0.966709	0.785265	0.862281	0.984627	0.919258	0.803274	0.934055	0.947828	0.916425	0.925049	0.95126	0.911584
OsSTA152	0.919511	0.7398	-0.000686996	0.855241	0.946358	0.887803	0.937152	0.94123	0.959227	0.87279	0.957836	0.9447	0.932608	0.927513	0.885765	0.786781	0.825715	0.65426	0.824977	0.824067	0.895529	0.937441	0.875175	0.957226	0.951351	0.860361	0.921228	0.95458	0.967825	0.77612	0.927611	0.735433	0.848904	0.908666	0.896424	0.964981	0.924094	0.951139	0.776829	0.839937	0.965702	0.927667	0.809926	0.929884	0.940783	0.939901	0.926886	0.95467	0.929079
OsSTA153	0.987634	0.93194	-0.0168389	0.984236	0.952356	0.984641	0.833457	0.932365	0.903368	0.953152	0.889854	0.816809	0.961533	0.928907	0.704016	0.963717	0.88418	0.871093	0.960638	0.974796	0.971666	0.78377	0.942465	0.959494	0.907753	0.871173	0.991372	0.956483	0.919159	0.938449	0.964636	0.475254	0.894374	0.897342	0.980236	0.890009	0.978023	0.88986	0.70099	0.761337	0.916647	0.961484	0.971553	0.962688	0.878301	0.966706	0.910314	0.970866	0.98292
OsSTA154	0.976803	0.949383	-0.0179197	0.985827	0.928767	0.982469	0.799926	0.904541	0.870944	0.947462	0.85522	0.772829	0.945627	0.912009	0.650702	0.976902	0.876623	0.893997	0.968281	0.985279	0.962755	0.73452	0.937898	0.941727	0.87803	0.86294	0.979497	0.941514	0.892418	0.945147	0.949182	0.411658	0.889028	0.871549	0.973562	0.85827	0.963084	0.852253	0.671156	0.731136	0.886498	0.951322	0.979568	0.943649	0.847638	0.957216	0.888244	0.955783	0.976529
OsSTA155	0.984736	0.863329	-0.00599539	0.954755	0.974466	0.965687	0.873741	0.949805	0.941773	0.975081	0.94132	0.866228	0.992594	0.955161	0.793794	0.936986	0.930446	0.770692	0.951301	0.93915	0.937817	0.85712	0.962331	0.988786	0.94666	0.928252	0.979895	0.980966	0.952811	0.878109	0.97286	0.600411	0.932248	0.924905	0.983642	0.931188	0.983047	0.929977	0.758263	0.803025	0.947616	0.965458	0.913223	0.977054	0.921339	0.976864	0.965746	0.995219	0.991773
OsSTA156	0.949442	0.784534	-0.0304396	0.887604	0.966958	0.904668	0.927709	0.955252	0.957119	0.916348	0.955511	0.926589	0.958691	0.940368	0.851821	0.845365	0.875557	0.691958	0.87406	0.862506	0.913588	0.912083	0.908175	0.965103	0.963411	0.883018	0.948505	0.957386	0.968581	0.813911	0.938501	0.686799	0.894678	0.923868	0.93917	0.973615	0.956804	0.968165	0.765822	0.82317	0.954706	0.949754	0.845686	0.956886	0.941955	0.955159	0.949076	0.966793	0.952474
OsSTA157	0.990684	0.866996	0.0095659	0.954271	0.978629	0.964016	0.87137	0.946733	0.944255	0.97798	0.940455	0.862297	0.991181	0.960457	0.787777	0.940357	0.937306	0.773471	0.959164	0.942555	0.942466	0.852209	0.96977	0.982188	0.950937	0.920855	0.982808	0.979495	0.959672	0.877719	0.971129	0.595705	0.939412	0.92505	0.988396	0.931994	0.990326	0.933795	0.749277	0.79521	0.941687	0.971552	0.91497	0.980891	0.917911	0.977049	0.964152	0.991922	0.995165
OsSTA158	0.976713	0.921053	-0.0143909	0.985697	0.94866	0.980684	0.814783	0.929527	0.897159	0.937412	0.891859	0.802774	0.951247	0.930739	0.709389	0.948404	0.870703	0.865789	0.942306	0.965609	0.968494	0.775285	0.934682	0.957342	0.901823	0.839543	0.98852	0.958023	0.910434	0.934064	0.963821	0.481214	0.865441	0.890585	0.963548	0.879196	0.975176	0.885383	0.711551	0.756246	0.922594	0.952362	0.966425	0.960967	0.87613	0.95704	0.901071	0.965127	0.972874
OsSTA159	0.912671	0.732886	-0.00775837	0.874692	0.946794	0.873211	0.880072	0.931873	0.932863	0.895208	0.952239	0.89221	0.943412	0.953511	0.868468	0.806821	0.866406	0.633533	0.829454	0.83346	0.873602	0.906117	0.896139	0.962313	0.94052	0.845455	0.918624	0.958828	0.937194	0.785121	0.927314	0.726882	0.848443	0.902824	0.902171	0.923557	0.931262	0.935946	0.7863	0.820148	0.953213	0.912566	0.801078	0.949938	0.914638	0.914849	0.944121	0.950086	0.920404
OsSTA160	0.946842	0.794342	-0.0120798	0.916781	0.95409	0.923095	0.89134	0.974788	0.945781	0.905197	0.947271	0.898566	0.948698	0.942719	0.841515	0.84833	0.853719	0.720142	0.863252	0.879979	0.923884	0.88607	0.897169	0.970663	0.950841	0.852722	0.952408	0.965542	0.947595	0.836223	0.947453	0.663139	0.855553	0.917928	0.925892	0.933871	0.952508	0.94587	0.848798	0.803665	0.958487	0.93638	0.866254	0.960367	0.915145	0.942033	0.926684	0.962404	0.943594
OsSTA161	0.343731	0.0563431	0.0507585	0.240346	0.487645	0.287074	0.616	0.519598	0.581698	0.260919	0.610809	0.665645	0.391141	0.436161	0.765545	0.0538883	0.25311	0.0217046	0.138021	0.127646	0.388972	0.697917	0.265051	0.459597	0.55142	0.24603	0.38963	0.44906	0.539846	0.1601	0.432493	0.840747	0.220601	0.518466	0.277477	0.591351	0.41596	0.626247	0.471066	0.559891	0.61892	0.409972	0.173047	0.435683	0.578739	0.346379	0.444344	0.428221	0.329172
OsSTA162	0.988312	0.895698	-0.0162648	0.964024	0.965259	0.974029	0.851165	0.933336	0.916318	0.978624	0.910344	0.834748	0.983988	0.943761	0.736855	0.963743	0.931332	0.80959	0.970615	0.959804	0.943991	0.813364	0.965844	0.970402	0.928235	0.915062	0.982644	0.965707	0.935118	0.898676	0.965335	0.531819	0.937751	0.901851	0.992217	0.905532	0.983823	0.905553	0.722089	0.775672	0.919663	0.962281	0.936075	0.969008	0.893912	0.97232	0.947189	0.982891	0.993215
OsSTA163	0.966069	0.864683	-0.00820398	0.933439	0.930106	0.930265	0.827837	0.900957	0.903036	0.962733	0.899845	0.819968	0.964543	0.920001	0.742299	0.934099	0.919721	0.774639	0.950095	0.929214	0.910021	0.804788	0.949505	0.947071	0.910671	0.923964	0.946494	0.940198	0.916658	0.867938	0.924968	0.536868	0.926784	0.882608	0.969666	0.881127	0.949229	0.881897	0.706032	0.739231	0.891015	0.948199	0.896009	0.947942	0.86343	0.938302	0.932403	0.956384	0.965084
OsSTA164	0.958238	0.825979	-0.0178644	0.941624	0.963591	0.939296	0.890257	0.95958	0.952996	0.904312	0.956271	0.895676	0.951354	0.963931	0.845065	0.857008	0.84553	0.760863	0.872851	0.903564	0.952085	0.885174	0.907811	0.980349	0.944515	0.837871	0.970313	0.98358	0.958492	0.870537	0.960008	0.652041	0.843592	0.929891	0.929686	0.942117	0.963931	0.945503	0.784349	0.814988	0.976265	0.953761	0.894177	0.975022	0.919753	0.951571	0.926504	0.97387	0.955329
OsSTA165	0.8586	0.969519	-0.0169766	0.929489	0.769381	0.916195	0.615577	0.763638	0.700442	0.782266	0.658664	0.577486	0.769865	0.745639	0.411089	0.904001	0.663962	0.987417	0.86361	0.935814	0.914724	0.50784	0.773779	0.783188	0.685253	0.658874	0.884431	0.786735	0.714148	0.952111	0.831192	0.128425	0.688404	0.727789	0.836808	0.680957	0.829359	0.669128	0.495147	0.58407	0.737103	0.823864	0.981078	0.793321	0.674166	0.827254	0.669491	0.802781	0.839447
OsSTA166	0.910595	0.97116	-0.0226028	0.957998	0.830012	0.942996	0.656978	0.804724	0.748698	0.875839	0.722476	0.621351	0.851646	0.811705	0.478895	0.967058	0.792939	0.949253	0.934401	0.97105	0.916874	0.569338	0.866689	0.841682	0.754851	0.764591	0.91895	0.845814	0.772468	0.948932	0.871258	0.205682	0.803012	0.771746	0.908408	0.730115	0.887258	0.723111	0.556137	0.611422	0.770595	0.872894	0.980429	0.854486	0.725952	0.880303	0.768384	0.863297	0.903828
OsSTA167	0.938039	0.786165	0.0165068	0.882482	0.928378	0.897746	0.809837	0.8737	0.886682	0.982061	0.896053	0.797599	0.974692	0.913935	0.753766	0.923129	0.97704	0.654175	0.947907	0.887135	0.837363	0.807989	0.962213	0.938889	0.906369	0.960815	0.909159	0.929673	0.904181	0.781708	0.907513	0.590569	0.972783	0.872946	0.962219	0.875774	0.937065	0.87266	0.715176	0.731532	0.865016	0.911466	0.822554	0.930781	0.864888	0.926841	0.964724	0.951582	0.957175
OsSTA168	0.943468	0.862804	-0.0306685	0.920332	0.910723	0.907165	0.827267	0.885496	0.867035	0.955169	0.866868	0.79914	0.950333	0.907132	0.702977	0.92953	0.910192	0.77158	0.937696	0.915742	0.889802	0.773563	0.935881	0.932985	0.900074	0.898553	0.931137	0.924849	0.88972	0.862299	0.907045	0.507489	0.925461	0.844854	0.964111	0.858088	0.936061	0.858456	0.680498	0.715713	0.868489	0.935584	0.884888	0.931037	0.848648	0.921245	0.920127	0.94002	0.951859
OsSTA169	0.554534	0.338801	0.0416409	0.488578	0.661554	0.524368	0.734543	0.68779	0.724251	0.443019	0.735107	0.764372	0.560429	0.60128	0.795517	0.301119	0.395749	0.327069	0.362053	0.383601	0.630088	0.761297	0.447792	0.628949	0.691232	0.369074	0.613166	0.623482	0.687224	0.433706	0.630221	0.778123	0.368275	0.677395	0.481588	0.726882	0.621319	0.756991	0.557002	0.673663	0.771776	0.603143	0.451204	0.619712	0.710108	0.540622	0.573432	0.607459	0.53
OsSTA170	0.811975	0.661858	-0.0288191	0.754585	0.802048	0.737808	0.672854	0.746208	0.731784	0.906408	0.765405	0.65997	0.872902	0.829616	0.63253	0.840399	0.952848	0.491348	0.855247	0.781703	0.663061	0.6793	0.903937	0.813235	0.800179	0.887906	0.76373	0.817212	0.780071	0.636291	0.755924	0.50078	0.927102	0.718177	0.86477	0.727204	0.817864	0.740173	0.638018	0.574624	0.700303	0.7833	0.66561	0.827782	0.729286	0.815135	0.889997	0.823019	0.853494
OsSTA171	0.984486	0.912505	-0.0188231	0.97167	0.948135	0.971025	0.810138	0.913112	0.887797	0.977641	0.880628	0.794589	0.97241	0.930004	0.690745	0.980996	0.930448	0.829842	0.978603	0.971309	0.936393	0.772648	0.965432	0.95225	0.903685	0.903285	0.974961	0.950655	0.910867	0.911796	0.951889	0.471824	0.935286	0.88347	0.990504	0.874459	0.974619	0.875125	0.701084	0.741941	0.888783	0.950703	0.946047	0.961098	0.865831	0.96397	0.928863	0.967359	0.986335
OsSTA172	0.90477	0.763403	-0.0312679	0.863806	0.928494	0.855194	0.870334	0.895614	0.883831	0.901554	0.90882	0.857114	0.934777	0.919252	0.806649	0.83164	0.877492	0.66411	0.848442	0.834993	0.865862	0.84925	0.894569	0.930477	0.922411	0.841072	0.90972	0.925565	0.905736	0.791458	0.899261	0.652922	0.876024	0.856343	0.911152	0.889545	0.926098	0.902076	0.702633	0.771628	0.908425	0.911749	0.806906	0.934028	0.873017	0.889188	0.929697	0.926812	0.914965
OsSTA173	0.960412	0.85129	0.00241994	0.920055	0.946517	0.92496	0.845897	0.904638	0.893654	0.981127	0.895628	0.82892	0.977878	0.930523	0.742608	0.940827	0.951192	0.740809	0.955933	0.920715	0.894813	0.816257	0.960254	0.94996	0.928781	0.933542	0.944886	0.941446	0.915986	0.843826	0.929027	0.554667	0.955896	0.88499	0.982169	0.887006	0.959794	0.885266	0.717572	0.753837	0.886758	0.942634	0.877959	0.954904	0.876208	0.943317	0.954694	0.961267	0.972041
OsSTA174	0.571725	0.288917	0.0807534	0.48408	0.645441	0.507765	0.625114	0.598428	0.644276	0.613786	0.699425	0.652247	0.662748	0.70809	0.693253	0.458328	0.670752	0.145612	0.506615	0.447686	0.453046	0.718588	0.632277	0.66423	0.652	0.668233	0.537519	0.655747	0.67619	0.34237	0.582973	0.714175	0.639649	0.600171	0.56969	0.657053	0.59157	0.657712	0.566604	0.563464	0.639246	0.5572	0.354762	0.626987	0.646507	0.611869	0.718993	0.640342	0.604772
OsSTA175	0.991047	0.875509	-0.00787688	0.96189	0.984501	0.971258	0.87983	0.960032	0.945236	0.963188	0.942209	0.873363	0.984598	0.955994	0.791584	0.93113	0.91319	0.796025	0.944319	0.939655	0.961883	0.855409	0.953486	0.981615	0.953943	0.885977	0.994279	0.97865	0.958123	0.894579	0.979489	0.596105	0.91256	0.929447	0.982297	0.934975	0.996453	0.943022	0.744302	0.80516	0.956113	0.972853	0.929729	0.984966	0.924553	0.972798	0.951763	0.990223	0.989502
OsSTA176	0.787537	0.576111	-0.00805936	0.701856	0.799036	0.71417	0.767967	0.763618	0.79832	0.869937	0.827842	0.767003	0.875351	0.802888	0.766935	0.745541	0.890022	0.41139	0.786069	0.696548	0.648991	0.802834	0.843143	0.843535	0.820085	0.933174	0.741841	0.81401	0.807356	0.574604	0.760718	0.676337	0.891499	0.767039	0.832152	0.798986	0.782703	0.78587	0.67389	0.657909	0.768336	0.782139	0.604763	0.803763	0.784382	0.792291	0.904922	0.839245	0.818521
OsSTA177	0.933434	0.735401	-0.0106935	0.877699	0.96273	0.884529	0.933208	0.966313	0.969503	0.886943	0.980108	0.953299	0.947469	0.960102	0.911285	0.791812	0.848599	0.646026	0.825285	0.83291	0.9054	0.953131	0.890334	0.971287	0.972709	0.845569	0.935832	0.973051	0.980877	0.788624	0.93789	0.764913	0.852082	0.928882	0.908399	0.967659	0.945349	0.976842	0.800624	0.839143	0.98047	0.936599	0.81228	0.966037	0.941197	0.937485	0.946158	0.961867	0.932867
OsSTA178	0.980729	0.829238	0.0128181	0.934124	0.9879	0.948763	0.908325	0.965085	0.968722	0.955933	0.9687	0.910098	0.987772	0.959326	0.846635	0.892968	0.911187	0.739933	0.919241	0.903506	0.945704	0.90065	0.94463	0.987608	0.971325	0.900323	0.980161	0.97946	0.974193	0.855743	0.974166	0.676515	0.908267	0.945772	0.969102	0.957918	0.987943	0.962905	0.767251	0.82649	0.972706	0.969109	0.889467	0.984513	0.945112	0.964876	0.965528	0.991484	0.979316
OsSTA179	0.979458	0.891964	0.0193332	0.969341	0.956179	0.982889	0.815469	0.92511	0.909284	0.954825	0.897836	0.806551	0.962862	0.935399	0.725108	0.952462	0.901862	0.822503	0.956083	0.963278	0.946588	0.790592	0.95021	0.959259	0.905544	0.881992	0.978496	0.95877	0.920594	0.906885	0.967282	0.511198	0.898519	0.906662	0.969749	0.891347	0.973921	0.890485	0.750009	0.765604	0.914099	0.947747	0.943509	0.957754	0.87934	0.96502	0.917588	0.970846	0.979949
OsSTA180	0.483123	0.177348	0.095761	0.359983	0.588741	0.427169	0.718384	0.597008	0.712805	0.408819	0.726952	0.761876	0.53376	0.557652	0.850815	0.207567	0.386549	0.120079	0.302394	0.28388	0.488365	0.812446	0.405529	0.60238	0.638818	0.483143	0.49177	0.579086	0.671396	0.276997	0.549389	0.876549	0.39141	0.640661	0.414675	0.715766	0.505166	0.704156	0.572521	0.684852	0.715646	0.541684	0.290891	0.534534	0.669579	0.497463	0.582898	0.572199	0.472425
OsSTA181	0.719559	0.552786	0.0250084	0.667582	0.755923	0.710782	0.85102	0.801362	0.850083	0.640669	0.841351	0.866282	0.739459	0.738225	0.85723	0.529159	0.555564	0.511647	0.587383	0.605595	0.7595	0.864946	0.626444	0.819532	0.776578	0.701562	0.744456	0.789779	0.813962	0.603664	0.76941	0.762254	0.596188	0.811594	0.669164	0.856031	0.716863	0.819502	0.650065	0.752771	0.880952	0.772146	0.635086	0.736378	0.819166	0.74668	0.740428	0.79506	0.717917
OsSTA182	0.891019	0.641151	0.0225217	0.79322	0.931484	0.813933	0.911103	0.903762	0.93467	0.910039	0.954307	0.925428	0.945953	0.930207	0.906412	0.770402	0.915211	0.501884	0.825669	0.77013	0.799872	0.943289	0.902526	0.935231	0.960802	0.913729	0.865648	0.932068	0.954643	0.671945	0.881583	0.804493	0.917664	0.891164	0.898249	0.935202	0.905519	0.939468	0.796942	0.79734	0.91308	0.89805	0.703327	0.925587	0.914323	0.900913	0.970398	0.932392	0.910635
OsSTA183	0.975908	0.850185	-0.0135407	0.931138	0.963551	0.935586	0.862817	0.925616	0.9157	0.982851	0.917738	0.852575	0.987311	0.949027	0.765602	0.940536	0.956114	0.743814	0.956534	0.925129	0.910042	0.837732	0.969312	0.961925	0.945244	0.929489	0.959602	0.958549	0.940613	0.85474	0.945312	0.582444	0.963065	0.893546	0.989313	0.905585	0.97573	0.911993	0.732403	0.766505	0.906611	0.954048	0.88573	0.969499	0.896589	0.958256	0.964085	0.972872	0.983364
OsSTA184	0.981287	0.844418	-0.0155104	0.93976	0.982558	0.955293	0.888767	0.953592	0.946356	0.958641	0.939957	0.888856	0.983122	0.961642	0.796996	0.915909	0.915977	0.755652	0.933305	0.923473	0.939579	0.876502	0.95019	0.978094	0.954014	0.90327	0.976532	0.975508	0.963277	0.874228	0.976445	0.617523	0.925825	0.920003	0.977554	0.938028	0.98185	0.942652	0.75057	0.839535	0.947684	0.961753	0.901055	0.976165	0.924727	0.979427	0.958247	0.986177	0.983794
OsSTA185	0.97423	0.892862	-0.0353232	0.95837	0.944982	0.955418	0.800935	0.910556	0.879883	0.982901	0.881288	0.784732	0.974614	0.923683	0.700659	0.977055	0.948368	0.799915	0.97503	0.957022	0.914504	0.767275	0.970589	0.948974	0.904359	0.908615	0.965059	0.947107	0.902435	0.889415	0.943059	0.484458	0.94111	0.874807	0.988253	0.867417	0.972641	0.876094	0.702578	0.731318	0.882367	0.943107	0.924893	0.958205	0.864527	0.955251	0.939308	0.964412	0.983244
OsSTA186	0.865604	0.93245	0.144629	0.909189	0.781178	0.911471	0.616917	0.755464	0.718336	0.818877	0.675147	0.579053	0.790751	0.766652	0.439987	0.909518	0.722696	0.926859	0.889042	0.932519	0.888071	0.529688	0.811487	0.788905	0.705522	0.716169	0.874752	0.796657	0.738258	0.908083	0.834474	0.184418	0.736981	0.766238	0.849948	0.693465	0.839866	0.678198	0.518332	0.587567	0.731442	0.826851	0.946119	0.798429	0.682249	0.838103	0.703144	0.814618	0.857304
OsSTA187	0.976765	0.833099	-0.0021344	0.928818	0.980174	0.941261	0.88672	0.947606	0.942332	0.98018	0.94934	0.878013	0.996228	0.952311	0.813625	0.920381	0.950083	0.726931	0.943708	0.908251	0.920116	0.869237	0.96309	0.980488	0.96258	0.924592	0.970844	0.970973	0.955229	0.843627	0.963157	0.643202	0.94545	0.920838	0.982939	0.933163	0.987304	0.942386	0.753098	0.800002	0.944667	0.962799	0.880885	0.977731	0.929383	0.959545	0.978345	0.988281	0.984523
OsSTA188	0.965559	0.798206	-0.0104624	0.924632	0.975102	0.928378	0.882913	0.949488	0.953025	0.955563	0.963506	0.88781	0.983093	0.962766	0.848325	0.887732	0.926229	0.699738	0.911478	0.898199	0.91209	0.891436	0.956429	0.982235	0.959038	0.90372	0.95937	0.982484	0.962568	0.83374	0.957818	0.674734	0.915029	0.923779	0.958718	0.939451	0.973875	0.94809	0.802953	0.805156	0.954624	0.952526	0.861518	0.979944	0.925146	0.959036	0.971844	0.983438	0.972648
OsSTA189	0.429435	0.387089	-0.0471537	0.397479	0.446268	0.395895	0.37584	0.424077	0.437067	0.450627	0.418916	0.387362	0.45378	0.414895	0.371282	0.41577	0.440972	0.303023	0.429212	0.386158	0.407605	0.405478	0.416364	0.435554	0.444286	0.446227	0.430264	0.4105	0.421392	0.340223	0.411916	0.289868	0.436053	0.452867	0.447772	0.474862	0.440414	0.441044	0.338222	0.351799	0.411132	0.454806	0.382178	0.452536	0.484775	0.462127	0.457321	0.440022	0.440999
OsSTA190	0.978714	0.852656	-0.0230222	0.95075	0.956871	0.934948	0.855848	0.930831	0.922068	0.968194	0.931669	0.850782	0.98127	0.954728	0.779572	0.932746	0.931192	0.758513	0.941922	0.932247	0.919712	0.83803	0.966012	0.968018	0.939928	0.908846	0.963958	0.967594	0.941093	0.889026	0.946584	0.578374	0.931328	0.896075	0.979306	0.904361	0.972158	0.918887	0.740854	0.760419	0.919584	0.954731	0.898271	0.97647	0.889665	0.95739	0.954295	0.973471	0.976467
OsSTA191	0.923511	0.968489	-0.0222853	0.961105	0.849643	0.951806	0.678217	0.822067	0.766371	0.896787	0.741284	0.641658	0.872447	0.827113	0.496675	0.97921	0.819022	0.933054	0.949855	0.975475	0.919685	0.593545	0.883995	0.858125	0.775634	0.791257	0.929475	0.858752	0.789715	0.944595	0.88717	0.234527	0.829366	0.783946	0.926166	0.750185	0.902883	0.744752	0.577591	0.634315	0.784825	0.883783	0.980516	0.868891	0.7462	0.894789	0.797037	0.880816	0.919918
OsSTA192	0.983413	0.891436	0.00801363	0.951556	0.954828	0.968075	0.847428	0.92414	0.92481	0.967646	0.911948	0.834472	0.974005	0.922429	0.742567	0.946208	0.912929	0.807941	0.96345	0.941287	0.946051	0.814196	0.946304	0.96208	0.925089	0.912932	0.976189	0.94884	0.928523	0.89003	0.95689	0.545196	0.919961	0.916808	0.980985	0.908674	0.973781	0.903362	0.714374	0.7732	0.919952	0.963111	0.930491	0.955824	0.897366	0.958223	0.931676	0.974307	0.979258
OsSTA193	0.903296	0.733514	-0.0117799	0.858249	0.946519	0.876087	0.915714	0.957044	0.953119	0.843974	0.959237	0.929861	0.914489	0.911552	0.894533	0.757768	0.790365	0.666428	0.788099	0.797354	0.910484	0.921707	0.839495	0.94845	0.950271	0.784225	0.930287	0.939045	0.94388	0.783532	0.929791	0.751471	0.783698	0.91137	0.873234	0.954392	0.930862	0.965824	0.769188	0.835748	0.984804	0.920273	0.815025	0.932683	0.945104	0.903197	0.904747	0.939569	0.900333
OsSTA194	0.938319	0.748835	0.0132637	0.886469	0.940849	0.889902	0.909784	0.939379	0.953425	0.896237	0.960607	0.931624	0.94287	0.961472	0.874522	0.812698	0.857191	0.659431	0.845942	0.856999	0.899052	0.932299	0.902261	0.963335	0.946077	0.881193	0.922739	0.971531	0.979166	0.789996	0.919716	0.710798	0.879566	0.928765	0.914228	0.952299	0.929256	0.940056	0.774125	0.809483	0.949259	0.936496	0.81749	0.956389	0.911445	0.947421	0.938005	0.957806	0.940586
OsSTA195	0.952721	0.817337	-0.00112055	0.899309	0.927514	0.904121	0.842605	0.891924	0.892323	0.961699	0.891486	0.833722	0.961527	0.929648	0.744144	0.918103	0.940661	0.708749	0.937344	0.904057	0.869832	0.824095	0.954421	0.934403	0.924475	0.935717	0.921599	0.939879	0.925215	0.819157	0.908729	0.560635	0.977888	0.864799	0.971568	0.883536	0.939294	0.881575	0.724553	0.737449	0.866577	0.93296	0.850377	0.941614	0.862599	0.945671	0.943557	0.946858	0.961833
OsSTA196	0.941887	0.830257	6.26191e-05	0.913752	0.9234	0.92761	0.848394	0.900931	0.917046	0.936983	0.911275	0.843083	0.958494	0.913289	0.780274	0.895793	0.883787	0.734733	0.911366	0.902858	0.894191	0.84398	0.918198	0.966059	0.892347	0.941441	0.929746	0.947549	0.916209	0.83859	0.929285	0.592344	0.901583	0.904344	0.942732	0.908732	0.922401	0.879636	0.720209	0.787899	0.916642	0.933009	0.871368	0.92833	0.891398	0.944269	0.934105	0.966645	0.952213
OsSTA197	0.944138	0.740728	-0.0014118	0.873475	0.974981	0.903014	0.940342	0.954393	0.97694	0.919971	0.980462	0.94941	0.970175	0.953594	0.902895	0.822	0.887429	0.638222	0.86239	0.842447	0.896935	0.9543	0.911817	0.980387	0.970441	0.907276	0.937781	0.972399	0.98503	0.780412	0.952822	0.763267	0.89987	0.93635	0.930562	0.977688	0.951389	0.972851	0.790732	0.858365	0.975641	0.945226	0.813393	0.95976	0.952836	0.951186	0.969462	0.978564	0.95215
OsSTA198	0.966573	0.91486	0.0319394	0.963707	0.91923	0.973096	0.810851	0.912846	0.889944	0.940653	0.874399	0.797179	0.943792	0.902116	0.689872	0.946073	0.865043	0.85586	0.948967	0.959991	0.949984	0.769282	0.921266	0.947252	0.876076	0.889528	0.965545	0.936792	0.900663	0.911001	0.941749	0.467242	0.882873	0.902006	0.959236	0.876973	0.947408	0.860456	0.683922	0.739158	0.897721	0.942385	0.951853	0.934018	0.859627	0.953385	0.890602	0.9566	0.966147
OsSTA199	0.897008	0.688784	0.0341934	0.847648	0.939938	0.850131	0.864011	0.930682	0.932207	0.855346	0.950414	0.889749	0.909161	0.929044	0.88063	0.757341	0.82971	0.608486	0.791213	0.788559	0.867522	0.899298	0.86286	0.924039	0.942864	0.767629	0.907031	0.930122	0.932845	0.76019	0.908824	0.750835	0.797964	0.896759	0.866358	0.915807	0.928533	0.951136	0.784522	0.794887	0.945054	0.886853	0.775713	0.938181	0.906168	0.883634	0.904595	0.916338	0.889427
OsSTA200	0.604152	0.294609	0.0324072	0.483549	0.711013	0.552621	0.802856	0.698761	0.809758	0.577935	0.822419	0.834403	0.681224	0.667621	0.907274	0.376706	0.567703	0.198581	0.461914	0.417194	0.56798	0.883811	0.567955	0.72649	0.743901	0.660186	0.607116	0.697422	0.765373	0.374487	0.660869	0.915406	0.569571	0.740191	0.565882	0.822438	0.63414	0.792938	0.657996	0.750539	0.800838	0.645716	0.39999	0.654488	0.778175	0.628035	0.73054	0.704666	0.61415
OsSTA201	0.925604	0.728407	-0.00638713	0.855933	0.963345	0.877045	0.916335	0.953708	0.962651	0.899265	0.968171	0.933945	0.949911	0.932358	0.894804	0.797522	0.868305	0.62386	0.838209	0.812016	0.889397	0.938023	0.885199	0.958886	0.964907	0.8619	0.928581	0.946479	0.964425	0.758238	0.930328	0.76248	0.86327	0.937526	0.910629	0.972899	0.945727	0.974633	0.772621	0.827242	0.965597	0.930543	0.798839	0.954242	0.960684	0.932444	0.951029	0.955835	0.928331
OsSTA202	0.982452	0.830941	0.0310408	0.928548	0.981862	0.946456	0.88969	0.953705	0.968567	0.954762	0.961488	0.8906	0.980599	0.949331	0.830627	0.895876	0.911348	0.742646	0.926392	0.902991	0.94031	0.882311	0.941069	0.974726	0.963027	0.898237	0.976526	0.967264	0.968233	0.85757	0.967775	0.656154	0.907986	0.934959	0.966628	0.946807	0.985235	0.961729	0.753481	0.811059	0.959486	0.963692	0.890001	0.973919	0.933052	0.955471	0.954384	0.982436	0.973724
OsSTA203	0.970128	0.867312	-0.0169554	0.938335	0.94037	0.935306	0.85692	0.917536	0.904	0.951696	0.895345	0.845846	0.959794	0.950355	0.73807	0.930263	0.910555	0.779454	0.943683	0.943753	0.92238	0.82491	0.95454	0.951179	0.93093	0.908609	0.951689	0.963451	0.942536	0.870396	0.9305	0.530333	0.945714	0.880695	0.973687	0.901786	0.954575	0.891102	0.725707	0.758859	0.893335	0.953828	0.901601	0.958891	0.87072	0.972998	0.932742	0.961782	0.980695
OsSTA204	0.933047	0.854	-0.0510547	0.904654	0.928472	0.905547	0.790827	0.893421	0.878198	0.926208	0.877553	0.790709	0.937104	0.891867	0.730416	0.897038	0.895551	0.730182	0.90778	0.884545	0.882245	0.783512	0.912154	0.922766	0.894303	0.852755	0.92885	0.912837	0.888211	0.81885	0.906233	0.539859	0.875996	0.871188	0.935013	0.874089	0.93722	0.878423	0.700623	0.730091	0.881589	0.916529	0.866364	0.929568	0.914998	0.91737	0.909965	0.932329	0.936549
OsSTA205	0.954631	0.772429	0.0592798	0.891954	0.96829	0.917889	0.899709	0.939664	0.962594	0.956289	0.967207	0.899318	0.983793	0.947031	0.866609	0.868974	0.928292	0.661936	0.906489	0.873356	0.893703	0.90752	0.942391	0.981805	0.958014	0.942059	0.943254	0.970746	0.965657	0.791163	0.949734	0.714218	0.925041	0.940764	0.95077	0.951369	0.960326	0.946387	0.777978	0.815363	0.955031	0.949686	0.832924	0.958625	0.931971	0.949859	0.978643	0.98426	0.966354
OsSTA206	0.284778	0.0177096	0.0282114	0.190751	0.413319	0.245904	0.597354	0.462806	0.55343	0.209355	0.573459	0.648721	0.351615	0.379671	0.762497	0.00196014	0.181236	-0.0190628	0.0840006	0.0895584	0.328876	0.693441	0.200617	0.443957	0.479928	0.2957	0.320824	0.413794	0.492876	0.116975	0.387994	0.828625	0.183387	0.483674	0.220862	0.567685	0.323679	0.557397	0.454675	0.552123	0.586467	0.363837	0.12189	0.36456	0.54009	0.318862	0.410571	0.402016	0.281554
OsSTA207	0.976095	0.935412	-0.0142522	0.980545	0.932485	0.974252	0.791097	0.901252	0.877568	0.951479	0.867933	0.768285	0.949332	0.910356	0.665216	0.971846	0.886976	0.875777	0.966395	0.976473	0.957023	0.739583	0.943515	0.94092	0.88231	0.862168	0.977492	0.937878	0.891334	0.944621	0.948968	0.432399	0.887018	0.872787	0.973494	0.857558	0.965487	0.862128	0.673784	0.729885	0.889058	0.95089	0.968587	0.946596	0.847523	0.947647	0.894081	0.954219	0.971079
OsSTA208	0.96591	0.945608	-0.0100873	0.974633	0.914691	0.969226	0.772031	0.887656	0.856081	0.943792	0.836859	0.750069	0.935038	0.896483	0.628896	0.975005	0.876949	0.885436	0.966701	0.976959	0.945671	0.71535	0.931381	0.924865	0.863136	0.859762	0.966077	0.921939	0.874554	0.930943	0.93212	0.389988	0.886891	0.858101	0.967839	0.842562	0.951491	0.835963	0.656792	0.708255	0.863835	0.939285	0.969441	0.933075	0.843253	0.947861	0.878119	0.940354	0.964586
OsSTA209	0.949744	0.747749	-0.00762392	0.880816	0.98316	0.89958	0.920746	0.954109	0.966402	0.934952	0.976132	0.931634	0.97564	0.962814	0.890125	0.838699	0.915677	0.636988	0.875116	0.850285	0.894931	0.936739	0.931853	0.973824	0.979957	0.890476	0.943298	0.974123	0.981409	0.785258	0.951889	0.749312	0.910214	0.927206	0.942144	0.963465	0.966931	0.97264	0.79198	0.84087	0.964382	0.948193	0.815308	0.972647	0.94627	0.948896	0.976524	0.975388	0.958164
OsSTA210	0.905672	0.764298	0.00525218	0.844488	0.900668	0.847013	0.845487	0.862229	0.872892	0.951855	0.883681	0.830639	0.953081	0.889823	0.769504	0.874108	0.93899	0.629083	0.901873	0.838037	0.815021	0.822017	0.925176	0.919185	0.910743	0.946503	0.879916	0.901415	0.886576	0.755849	0.873748	0.621966	0.951944	0.838161	0.940276	0.859833	0.906334	0.860958	0.706878	0.71822	0.854017	0.898182	0.782263	0.911202	0.860593	0.888251	0.94812	0.923962	0.923107
OsSTA211	0.929859	0.948726	-0.0262441	0.954748	0.878378	0.940954	0.717524	0.837615	0.805839	0.919913	0.787001	0.68296	0.899334	0.848272	0.56281	0.967827	0.850047	0.896613	0.955011	0.960921	0.924363	0.646658	0.900462	0.881678	0.81494	0.818732	0.938036	0.87467	0.814797	0.931221	0.899207	0.320859	0.850677	0.816179	0.940358	0.780911	0.920723	0.779067	0.599821	0.696941	0.81609	0.906179	0.95921	0.894028	0.778536	0.892369	0.835325	0.899397	0.928699
OsSTA212	0.894542	0.648002	0.0178915	0.800344	0.948759	0.823323	0.914853	0.921512	0.947526	0.889882	0.968432	0.934575	0.93958	0.920304	0.922282	0.754109	0.888263	0.526085	0.805913	0.755027	0.83014	0.948652	0.880258	0.931807	0.967402	0.855483	0.887338	0.925503	0.953776	0.691289	0.898919	0.825127	0.87522	0.902618	0.888944	0.943446	0.924761	0.964954	0.774046	0.817932	0.940591	0.897973	0.721543	0.933875	0.930032	0.883563	0.955538	0.929366	0.899299
OsSTA213	0.557704	0.288187	0.0971046	0.48524	0.614184	0.486911	0.602704	0.622499	0.618345	0.555917	0.681119	0.633414	0.608391	0.664441	0.632196	0.4092	0.592588	0.183833	0.452039	0.412458	0.477497	0.671923	0.573311	0.630283	0.647082	0.538376	0.538197	0.619955	0.654767	0.342065	0.554911	0.678398	0.540342	0.585527	0.528552	0.636739	0.585085	0.659016	0.523895	0.518971	0.636867	0.54629	0.367954	0.608857	0.632184	0.56663	0.650012	0.598234	0.563293
OsSTA214	0.949436	0.764183	0.0210201	0.897325	0.951558	0.910535	0.861556	0.921878	0.940263	0.956681	0.954305	0.866662	0.978878	0.940423	0.850845	0.876461	0.938118	0.648858	0.905617	0.877161	0.872606	0.882595	0.948756	0.973411	0.940204	0.933626	0.931003	0.96786	0.948987	0.781703	0.932614	0.688834	0.925866	0.923937	0.946839	0.926057	0.95079	0.92284	0.778346	0.781824	0.933963	0.932022	0.82465	0.958767	0.912019	0.938602	0.976239	0.974622	0.960921
OsSTA215	0.6725	0.367764	0.000229123	0.557253	0.792592	0.580248	0.79025	0.754654	0.81379	0.694347	0.851567	0.828389	0.762734	0.746794	0.899057	0.491239	0.727966	0.221637	0.566888	0.494085	0.594555	0.880695	0.683939	0.761316	0.823881	0.684088	0.672041	0.749589	0.795312	0.430107	0.708755	0.898704	0.68143	0.76763	0.669218	0.811384	0.730424	0.844985	0.679751	0.740007	0.805248	0.699539	0.446341	0.760428	0.83419	0.670615	0.815218	0.747785	0.686541
OsSTA216	0.968127	0.869245	0.0357359	0.939259	0.945466	0.94619	0.833595	0.907169	0.918955	0.967193	0.909954	0.824019	0.971357	0.924644	0.759296	0.934595	0.917687	0.778441	0.953031	0.93081	0.922344	0.815853	0.945351	0.957609	0.916504	0.923398	0.959389	0.948631	0.918881	0.872624	0.944943	0.562758	0.922767	0.90758	0.971842	0.893373	0.961624	0.892122	0.71383	0.760792	0.91075	0.947594	0.905317	0.955629	0.88088	0.941706	0.935632	0.967863	0.968471
OsSTA217	0.98771	0.862445	0.0505475	0.951776	0.976743	0.964071	0.870674	0.945248	0.940698	0.972915	0.935439	0.861196	0.985248	0.961359	0.786373	0.934463	0.931871	0.773997	0.953902	0.941614	0.943591	0.849376	0.96604	0.977228	0.950803	0.909106	0.981638	0.979124	0.960167	0.875844	0.970654	0.598948	0.932115	0.929598	0.982818	0.928409	0.990444	0.930509	0.749545	0.792356	0.940188	0.969103	0.913487	0.978783	0.912852	0.975182	0.957552	0.988113	0.993239
OsSTA218	0.965589	0.891914	-0.0177454	0.940867	0.949622	0.969933	0.810574	0.903944	0.921476	0.923577	0.891047	0.800679	0.940899	0.895127	0.728195	0.918097	0.861762	0.820126	0.934951	0.924585	0.946656	0.787667	0.906133	0.937326	0.888651	0.853919	0.96786	0.928021	0.911042	0.891499	0.958529	0.521044	0.856784	0.902195	0.943772	0.895738	0.958214	0.89621	0.689104	0.784368	0.915989	0.939195	0.933179	0.93005	0.899062	0.931794	0.889884	0.954135	0.954016
OsSTA219	0.952014	0.832367	0.0656222	0.908334	0.929798	0.939707	0.799952	0.883822	0.920408	0.948964	0.901868	0.799137	0.94941	0.897522	0.750147	0.907904	0.906187	0.738517	0.945525	0.903779	0.897852	0.805291	0.928913	0.936326	0.891263	0.920691	0.935641	0.92151	0.911258	0.829427	0.927368	0.575159	0.903646	0.919853	0.944209	0.891803	0.940123	0.878847	0.712073	0.765353	0.893734	0.926963	0.876683	0.918755	0.882614	0.925657	0.915494	0.951634	0.950427
OsSTA220	0.511796	0.251793	-0.110309	0.423114	0.596136	0.453064	0.623411	0.586945	0.65668	0.516067	0.678445	0.681138	0.587985	0.552409	0.795249	0.35734	0.539097	0.145644	0.411713	0.379199	0.446689	0.737251	0.515767	0.592394	0.641951	0.557025	0.505512	0.596434	0.618309	0.34717	0.56105	0.748553	0.532019	0.597293	0.511817	0.646499	0.538457	0.658078	0.636554	0.615635	0.632983	0.536112	0.330172	0.582998	0.620901	0.525858	0.632064	0.588597	0.522811
OsSTA221	0.97625	0.948282	-0.0152375	0.986261	0.928553	0.987267	0.803919	0.91084	0.879504	0.934338	0.860487	0.781517	0.940013	0.908622	0.662537	0.964483	0.856552	0.899058	0.955851	0.980752	0.970645	0.743973	0.924667	0.943931	0.875416	0.852302	0.982188	0.942229	0.896526	0.947594	0.953774	0.422478	0.869904	0.879551	0.964014	0.866299	0.960516	0.858075	0.67441	0.742562	0.898424	0.94869	0.983353	0.941388	0.854433	0.957984	0.880922	0.956773	0.972542
OsSTA222	0.954066	0.828588	0.0158724	0.918901	0.97245	0.942849	0.870207	0.934037	0.944346	0.909721	0.92103	0.870509	0.944162	0.927366	0.793318	0.871255	0.854262	0.76137	0.890996	0.89519	0.943477	0.861482	0.89789	0.950357	0.927285	0.842267	0.963357	0.947841	0.942523	0.865991	0.978108	0.61103	0.858661	0.924011	0.935142	0.924462	0.961347	0.928939	0.728735	0.877488	0.944533	0.942535	0.893922	0.95075	0.910053	0.943309	0.911417	0.959361	0.950039
OsSTA223	0.916287	0.718593	0.0114053	0.852499	0.966627	0.874873	0.912775	0.950527	0.955769	0.879275	0.966416	0.925135	0.934502	0.921797	0.895717	0.776994	0.847335	0.63212	0.817976	0.797438	0.897782	0.924008	0.871782	0.94494	0.962914	0.803243	0.932939	0.939192	0.953752	0.764791	0.937149	0.772667	0.825169	0.921297	0.894573	0.95007	0.9516	0.975656	0.759301	0.836149	0.974162	0.922279	0.798829	0.945628	0.945258	0.899389	0.931481	0.943617	0.913026
OsSTA224	0.962514	0.842879	-0.0152384	0.929849	0.950811	0.92477	0.845627	0.919099	0.902911	0.962334	0.904104	0.834062	0.968025	0.95558	0.754057	0.925347	0.937114	0.741228	0.943403	0.93249	0.90643	0.825013	0.966067	0.956452	0.931614	0.90299	0.948957	0.964478	0.93946	0.848234	0.934719	0.563242	0.936119	0.884477	0.969725	0.902472	0.962704	0.901676	0.735394	0.768673	0.900307	0.947493	0.880008	0.962946	0.882322	0.965268	0.953946	0.965744	0.982028
OsSTA225	0.685412	0.402028	0.0365534	0.580462	0.76677	0.625788	0.867677	0.798369	0.865529	0.613001	0.882544	0.914526	0.726141	0.741027	0.947783	0.432314	0.575921	0.329232	0.505948	0.499066	0.684396	0.940886	0.606028	0.785356	0.817707	0.657019	0.695937	0.766182	0.836594	0.489392	0.730455	0.911844	0.597683	0.80273	0.632082	0.871607	0.705699	0.868895	0.696716	0.775395	0.872954	0.727703	0.508032	0.738718	0.835219	0.701014	0.757444	0.759236	0.674156
OsSTA226	0.9497	0.786603	-0.00413067	0.881981	0.949	0.918216	0.861604	0.890588	0.934522	0.953671	0.928987	0.854413	0.969881	0.910361	0.806181	0.886746	0.927623	0.672974	0.919798	0.868409	0.87272	0.863236	0.932411	0.950219	0.923829	0.933413	0.928329	0.933914	0.934836	0.795303	0.932187	0.650327	0.930476	0.900593	0.950041	0.924981	0.944471	0.910804	0.727039	0.800966	0.91333	0.92873	0.835628	0.930163	0.90813	0.930207	0.953268	0.963529	0.954083
OsSTA227	0.890471	0.642125	-0.0144436	0.809687	0.936751	0.815569	0.901311	0.923269	0.936697	0.877489	0.962948	0.925526	0.928777	0.937974	0.914886	0.750657	0.878681	0.52401	0.795722	0.767743	0.822888	0.94141	0.883726	0.930668	0.962774	0.843425	0.879015	0.937197	0.954903	0.69611	0.887578	0.802802	0.865982	0.88742	0.881599	0.934364	0.913713	0.954906	0.799352	0.798741	0.930841	0.891427	0.719794	0.934537	0.905356	0.894478	0.949175	0.924044	0.899056
OsSTA228	0.97945	0.891929	-0.0354408	0.961984	0.951606	0.95761	0.849115	0.933752	0.914525	0.95319	0.911225	0.836286	0.967	0.94607	0.74761	0.938632	0.902166	0.813614	0.946783	0.954437	0.951754	0.81729	0.952314	0.970476	0.926301	0.892663	0.974959	0.972074	0.939137	0.89498	0.952048	0.534991	0.910193	0.900738	0.975155	0.909622	0.971413	0.903985	0.722606	0.763747	0.924069	0.975801	0.931263	0.968718	0.889381	0.97067	0.934402	0.975843	0.983071
OsSTA229	0.959523	0.950628	-0.0172977	0.974089	0.898798	0.970174	0.751402	0.869501	0.835613	0.946247	0.817957	0.723237	0.93156	0.880924	0.600031	0.989006	0.877836	0.889376	0.97395	0.982505	0.931551	0.688418	0.930979	0.917595	0.839594	0.873948	0.955213	0.911568	0.853671	0.935242	0.924223	0.354744	0.890152	0.842558	0.965065	0.81935	0.937476	0.808684	0.641751	0.692207	0.843857	0.923714	0.970396	0.916394	0.813014	0.937626	0.870261	0.934574	0.96025
OsSTA230	0.953953	0.762955	0.0499797	0.885558	0.962859	0.903976	0.860297	0.918706	0.934274	0.971608	0.944674	0.861595	0.983927	0.944753	0.82788	0.888562	0.966178	0.635363	0.923591	0.869802	0.864582	0.87593	0.960197	0.959788	0.951064	0.933107	0.931899	0.954027	0.950412	0.778088	0.933175	0.689797	0.954467	0.913409	0.960486	0.922534	0.96334	0.930533	0.772117	0.785845	0.91725	0.931279	0.817835	0.957361	0.912001	0.937869	0.980783	0.968426	0.963947
OsSTA231	0.956235	0.794912	0.00168458	0.901238	0.966636	0.93033	0.889815	0.940042	0.949437	0.944642	0.944009	0.89108	0.972426	0.938487	0.836391	0.878991	0.909135	0.696887	0.907081	0.882786	0.904263	0.890345	0.935886	0.967146	0.948906	0.918121	0.948248	0.962404	0.95583	0.81649	0.952617	0.686464	0.919118	0.934882	0.953645	0.942007	0.958991	0.935256	0.761802	0.810444	0.942762	0.942167	0.855582	0.953171	0.917494	0.955112	0.957555	0.976588	0.964807
OsSTA232	0.936708	0.733008	0.0117245	0.867013	0.974693	0.889395	0.927693	0.952396	0.966155	0.917079	0.978607	0.932025	0.963588	0.951556	0.900826	0.813192	0.894065	0.631135	0.856154	0.829668	0.894375	0.935345	0.912948	0.96976	0.975603	0.870156	0.938448	0.967894	0.976017	0.770114	0.945126	0.770872	0.884684	0.929485	0.923695	0.962732	0.960623	0.975229	0.779942	0.835827	0.974062	0.943205	0.805024	0.960989	0.949123	0.931713	0.966329	0.968926	0.944949
OsSTA233	0.872293	0.958486	-0.0338804	0.920036	0.802656	0.899302	0.707365	0.805043	0.730684	0.826195	0.705329	0.655287	0.817926	0.776367	0.479039	0.907601	0.721287	0.94564	0.874053	0.912295	0.906286	0.572009	0.800716	0.819777	0.753137	0.711276	0.898844	0.811239	0.749002	0.936481	0.846686	0.228055	0.750436	0.736881	0.872596	0.721886	0.85894	0.721816	0.527863	0.611852	0.77338	0.850453	0.956245	0.821638	0.73345	0.839303	0.734918	0.834923	0.863626
OsSTA234	0.976179	0.857149	-0.0137848	0.938169	0.959361	0.943021	0.830991	0.917442	0.900817	0.990645	0.903661	0.819863	0.986457	0.942971	0.737009	0.959658	0.968269	0.748533	0.971184	0.937641	0.902849	0.80951	0.978871	0.956111	0.931368	0.928308	0.95909	0.953818	0.9264	0.857931	0.944918	0.547775	0.963103	0.885896	0.991891	0.889284	0.976771	0.897686	0.732797	0.752757	0.89229	0.945568	0.893736	0.964926	0.883125	0.960177	0.962092	0.970533	0.986386
OsSTA235	0.93514	0.860522	-0.00255343	0.913244	0.906827	0.932693	0.796447	0.858272	0.850134	0.938437	0.83032	0.777213	0.929771	0.883717	0.659501	0.934003	0.890694	0.776171	0.946217	0.924161	0.887941	0.747943	0.915	0.907958	0.858219	0.890587	0.923334	0.903915	0.873955	0.855468	0.929214	0.476836	0.916067	0.849385	0.948315	0.832439	0.922303	0.827678	0.6657	0.73831	0.845684	0.901658	0.893236	0.905455	0.826345	0.926971	0.891977	0.927879	0.944852
OsSTA236	0.639673	0.303357	0.0196863	0.497835	0.743466	0.538353	0.806996	0.729031	0.794912	0.68811	0.836887	0.836207	0.754702	0.723417	0.907646	0.463422	0.732227	0.138982	0.549127	0.443914	0.530101	0.891951	0.66868	0.75155	0.807484	0.760723	0.619951	0.72477	0.77996	0.356705	0.670801	0.929976	0.721743	0.725566	0.652733	0.806437	0.680962	0.821126	0.686821	0.701806	0.773007	0.671449	0.38059	0.71035	0.795071	0.661333	0.830578	0.734059	0.666127
OsSTA237	0.893521	0.971819	-0.0259787	0.948908	0.811729	0.93988	0.652087	0.794454	0.740965	0.831503	0.705669	0.618358	0.818306	0.78843	0.462288	0.936368	0.72885	0.969308	0.902075	0.95901	0.92593	0.557564	0.829172	0.823141	0.730171	0.719019	0.910751	0.827557	0.757171	0.955692	0.864057	0.184182	0.750024	0.760073	0.87868	0.72095	0.866433	0.708911	0.538247	0.617651	0.76882	0.856756	0.986896	0.832467	0.713595	0.866523	0.727665	0.843812	0.880969
OsSTA238	0.957453	0.796678	0.0601414	0.892844	0.944262	0.920867	0.860541	0.908298	0.94469	0.94423	0.933504	0.862287	0.962327	0.918338	0.809195	0.878087	0.904928	0.701244	0.915123	0.876535	0.897641	0.863741	0.927798	0.950811	0.929718	0.924158	0.935916	0.942019	0.943042	0.808652	0.931196	0.646184	0.911061	0.915023	0.945064	0.917073	0.947242	0.912614	0.729572	0.791084	0.922019	0.934633	0.850107	0.937527	0.898341	0.927288	0.938805	0.960059	0.951821
OsSTA239	0.976035	0.830138	0.00295312	0.934688	0.980852	0.95271	0.917207	0.967199	0.971985	0.945054	0.971221	0.916832	0.984058	0.955517	0.8544	0.884533	0.89182	0.745733	0.909743	0.902917	0.947699	0.907371	0.931552	0.99568	0.962758	0.906054	0.978967	0.983708	0.974238	0.858098	0.975891	0.678861	0.897172	0.947517	0.960589	0.964831	0.979066	0.962026	0.767227	0.834397	0.983274	0.970448	0.89268	0.977335	0.949083	0.96788	0.961556	0.996096	0.976483
OsSTA240	0.925066	0.790661	-0.0274494	0.887685	0.926941	0.896002	0.841326	0.9552	0.898657	0.908298	0.903072	0.841078	0.934045	0.900902	0.779192	0.858211	0.867869	0.706632	0.874941	0.85576	0.894367	0.833609	0.888214	0.938898	0.91329	0.851595	0.930718	0.925483	0.90992	0.806601	0.921819	0.609982	0.862249	0.894889	0.922847	0.910565	0.937171	0.931346	0.715198	0.761807	0.913297	0.917364	0.85105	0.934473	0.887835	0.933913	0.915932	0.937505	0.92877
OsSTA241	0.950899	0.864214	-0.0164098	0.929032	0.921909	0.934147	0.818103	0.89637	0.903545	0.916101	0.891135	0.813137	0.931938	0.905466	0.725155	0.895463	0.857656	0.796001	0.918768	0.92163	0.9384	0.805287	0.909751	0.93724	0.889584	0.862802	0.944703	0.930424	0.910342	0.869688	0.924926	0.527792	0.856665	0.896089	0.937338	0.886805	0.933683	0.872791	0.68237	0.766996	0.904651	0.948329	0.904617	0.932366	0.870449	0.928298	0.894523	0.943773	0.946157
OsSTA242	0.962815	0.821296	-0.0179806	0.916625	0.969822	0.928151	0.899747	0.953073	0.948567	0.934972	0.946869	0.905884	0.969362	0.950194	0.821862	0.877537	0.894468	0.722598	0.900906	0.89065	0.924922	0.893353	0.927502	0.97322	0.958889	0.887326	0.960143	0.966792	0.966498	0.831048	0.950175	0.654107	0.902312	0.920803	0.954499	0.952387	0.96672	0.948615	0.756954	0.809077	0.952148	0.953257	0.872442	0.969975	0.950114	0.968153	0.952877	0.975743	0.967971
OsSTA243	0.934029	0.725672	0.059546	0.856675	0.952355	0.883749	0.910874	0.928481	0.963653	0.938524	0.969259	0.917577	0.973532	0.941137	0.892355	0.830887	0.916718	0.604695	0.875214	0.834086	0.859142	0.93384	0.922784	0.972045	0.956677	0.95033	0.915016	0.958862	0.966792	0.752466	0.928081	0.761221	0.926094	0.927188	0.931749	0.956055	0.936188	0.950007	0.781649	0.816556	0.947678	0.929342	0.787617	0.945544	0.932986	0.936748	0.977919	0.971225	0.94644
OsSTA244	0.965157	0.79708	-0.0119476	0.907705	0.971261	0.922147	0.907373	0.944127	0.951375	0.960611	0.958116	0.900278	0.985708	0.961258	0.843239	0.887637	0.934847	0.689661	0.919288	0.892931	0.90594	0.895509	0.956537	0.982431	0.96734	0.930624	0.952205	0.981865	0.973292	0.816123	0.951174	0.677167	0.944681	0.918588	0.966804	0.949452	0.969763	0.946971	0.774238	0.812295	0.948161	0.967204	0.851249	0.968989	0.929087	0.965544	0.979534	0.986575	0.978693
OsSTA245	0.961441	0.865864	-0.0410878	0.938417	0.947687	0.934491	0.873547	0.929496	0.911179	0.956694	0.917336	0.851184	0.97373	0.929371	0.762108	0.92113	0.904619	0.778433	0.930813	0.916902	0.92808	0.829892	0.937287	0.970461	0.932066	0.90164	0.963524	0.952146	0.921448	0.876507	0.944688	0.577662	0.908893	0.890367	0.97006	0.907575	0.963075	0.905968	0.71591	0.772543	0.928826	0.95779	0.902767	0.958796	0.897705	0.942741	0.945495	0.971031	0.967205
OsSTA246	0.880132	0.645032	0.0165234	0.788983	0.91349	0.820236	0.948391	0.91429	0.961743	0.820182	0.959582	0.971206	0.892074	0.901601	0.928	0.699373	0.780755	0.558973	0.754634	0.745566	0.850921	0.967617	0.818803	0.918036	0.942278	0.824048	0.871544	0.916672	0.966977	0.699737	0.881125	0.809211	0.818725	0.898246	0.846118	0.962499	0.884644	0.957042	0.771258	0.828917	0.945328	0.891569	0.729504	0.902421	0.920933	0.888928	0.898777	0.911108	0.872891
OsSTA247	0.980956	0.921463	0.027381	0.980927	0.937932	0.975023	0.802337	0.929166	0.893485	0.95745	0.883528	0.788522	0.957043	0.921951	0.69265	0.965362	0.894543	0.856899	0.961851	0.97089	0.954554	0.763612	0.945977	0.953376	0.899353	0.876824	0.98066	0.94934	0.906225	0.924569	0.952482	0.465154	0.893319	0.898574	0.974732	0.877076	0.971102	0.881766	0.707622	0.730339	0.902153	0.952289	0.961517	0.956887	0.865088	0.962105	0.906635	0.963376	0.976952
OsSTA248	0.619856	0.323353	0.0649503	0.516388	0.71849	0.56657	0.814592	0.731879	0.812126	0.572614	0.83732	0.854129	0.683636	0.698838	0.935809	0.376629	0.556002	0.237193	0.455602	0.438872	0.60294	0.899417	0.574445	0.745348	0.767923	0.629379	0.630878	0.730423	0.786539	0.402188	0.679686	0.91925	0.556729	0.754373	0.573786	0.821031	0.651064	0.810555	0.672791	0.735238	0.827581	0.668306	0.427996	0.686161	0.78953	0.650368	0.732848	0.71699	0.62905
OsSTA249	0.986534	0.91718	0.00171307	0.977389	0.963783	0.986236	0.855769	0.946811	0.925248	0.942992	0.911127	0.842514	0.961747	0.931831	0.741216	0.939098	0.870944	0.860958	0.945112	0.95686	0.983038	0.810945	0.930421	0.967385	0.922754	0.858332	0.998276	0.962314	0.933194	0.928334	0.976577	0.526065	0.877188	0.917753	0.971436	0.910933	0.985057	0.912973	0.711499	0.787979	0.944309	0.968214	0.965435	0.966293	0.90316	0.964582	0.912728	0.977268	0.979929
OsSTA250	0.943327	0.747034	0.00502288	0.876206	0.978239	0.912207	0.928729	0.953036	0.974513	0.917421	0.975014	0.938892	0.96733	0.942338	0.891241	0.824664	0.880447	0.651968	0.86444	0.840719	0.905362	0.944282	0.904519	0.975922	0.963435	0.892122	0.944167	0.964249	0.974528	0.794757	0.963815	0.75325	0.886164	0.935879	0.928843	0.970296	0.955771	0.971329	0.779423	0.874784	0.97871	0.941001	0.823981	0.955293	0.954694	0.948269	0.960872	0.976823	0.947745
OsSTA251	0.981125	0.84668	0.000552799	0.944788	0.967752	0.950089	0.856941	0.939818	0.932672	0.968831	0.931022	0.856985	0.980264	0.959907	0.783165	0.928326	0.935745	0.751131	0.949645	0.937568	0.926038	0.851799	0.968884	0.972996	0.944794	0.914158	0.967893	0.975216	0.955925	0.855759	0.954702	0.593509	0.938058	0.919755	0.977877	0.923654	0.977361	0.922082	0.774119	0.782089	0.926244	0.965287	0.896546	0.976183	0.906012	0.973797	0.959405	0.980985	0.987884
OsSTA252	0.920054	0.962435	-0.00258049	0.971896	0.842596	0.947534	0.667508	0.82557	0.768485	0.876989	0.748311	0.640882	0.859724	0.850034	0.504036	0.957835	0.795316	0.931949	0.928733	0.977282	0.92792	0.59999	0.876792	0.863859	0.772351	0.763247	0.926844	0.870547	0.796395	0.94739	0.881602	0.243803	0.796773	0.792977	0.908721	0.750441	0.895814	0.742021	0.585353	0.627255	0.794032	0.883387	0.978427	0.876128	0.742894	0.896285	0.786539	0.876482	0.912766
OsSTA253	0.982253	0.850161	0.0112744	0.944045	0.973234	0.951816	0.866648	0.942818	0.941283	0.981827	0.941955	0.861566	0.994155	0.950488	0.795844	0.934501	0.944338	0.751868	0.954229	0.927984	0.927331	0.855933	0.965513	0.981738	0.948984	0.933368	0.973283	0.972075	0.949128	0.862456	0.964597	0.615267	0.940396	0.926911	0.985761	0.927017	0.982835	0.928475	0.748068	0.790753	0.938695	0.965096	0.898657	0.977309	0.917555	0.964797	0.971037	0.989306	0.986683
OsSTA254	0.921451	0.70843	0.00385907	0.853516	0.955161	0.869143	0.931918	0.940117	0.959887	0.904301	0.973093	0.938109	0.95545	0.956734	0.910868	0.794709	0.883661	0.59779	0.838518	0.823544	0.870638	0.948306	0.904066	0.971111	0.963407	0.891401	0.913874	0.970583	0.976936	0.750917	0.927078	0.78036	0.884363	0.920651	0.907968	0.962596	0.933781	0.961233	0.79795	0.83328	0.963651	0.926768	0.777937	0.951862	0.934757	0.935773	0.966283	0.963862	0.938361
OsSTA255	0.956052	0.77441	-0.00879101	0.892356	0.97709	0.917586	0.935622	0.962735	0.970927	0.913394	0.966791	0.949755	0.961638	0.955834	0.874979	0.834972	0.870322	0.687989	0.86863	0.862655	0.925319	0.940352	0.908129	0.969752	0.972004	0.873941	0.95349	0.969223	0.985386	0.819334	0.961166	0.718143	0.88776	0.928754	0.937732	0.968945	0.96123	0.971646	0.779394	0.855815	0.970304	0.950618	0.845959	0.965978	0.944197	0.959146	0.949368	0.972484	0.955218
OsSTA256	0.96039	0.83924	-0.0135309	0.922863	0.926726	0.940565	0.819603	0.892816	0.895908	0.94222	0.886282	0.816132	0.949299	0.923993	0.731696	0.92467	0.90737	0.748661	0.939522	0.93507	0.897081	0.806338	0.946309	0.940174	0.894519	0.916996	0.933358	0.949531	0.932378	0.847008	0.929898	0.523072	0.926935	0.879605	0.953956	0.891359	0.937369	0.87231	0.723547	0.748049	0.878931	0.933228	0.885718	0.933739	0.8583	0.968256	0.921529	0.954802	0.971094
OsSTA257	0.454441	0.14546	0.0363909	0.334987	0.601115	0.376729	0.64849	0.591234	0.638154	0.418334	0.677803	0.690696	0.514352	0.543215	0.783987	0.211065	0.449954	0.0670196	0.293963	0.23842	0.446902	0.727703	0.422935	0.535997	0.652361	0.354861	0.485702	0.53432	0.615744	0.233644	0.523778	0.851339	0.388643	0.576613	0.416164	0.639907	0.542487	0.702944	0.528893	0.596471	0.658206	0.497445	0.25238	0.546797	0.644418	0.439181	0.571508	0.518952	0.447755
OsSTA258	0.975611	0.885953	0.000441915	0.959549	0.948423	0.968321	0.856	0.930913	0.924079	0.956574	0.916191	0.84224	0.973778	0.936277	0.759067	0.937618	0.896055	0.805565	0.947388	0.949055	0.942736	0.82728	0.942131	0.980502	0.91285	0.924458	0.971365	0.968819	0.934209	0.893151	0.961125	0.550616	0.907635	0.913284	0.96947	0.915805	0.961128	0.899276	0.725988	0.783361	0.934102	0.960719	0.929005	0.956403	0.899081	0.971046	0.939628	0.985293	0.982207
OsSTA259	0.971709	0.865118	0.00363835	0.949448	0.973971	0.96189	0.892502	0.96349	0.950684	0.913942	0.942825	0.887346	0.953506	0.938735	0.806817	0.881183	0.845526	0.809315	0.897623	0.913026	0.979799	0.862646	0.905822	0.971138	0.945535	0.828048	0.991261	0.966917	0.95347	0.894019	0.975768	0.61582	0.845637	0.932768	0.945815	0.941088	0.982423	0.948912	0.735565	0.821295	0.975462	0.967181	0.928261	0.96903	0.929256	0.952016	0.916	0.974799	0.962757
OsSTA260	0.448719	0.146708	0.0509839	0.334561	0.561079	0.392899	0.709784	0.597686	0.688755	0.40956	0.712315	0.762943	0.52981	0.539229	0.851927	0.188948	0.393822	0.0650585	0.279617	0.251114	0.439288	0.817396	0.396698	0.601628	0.624965	0.513925	0.460595	0.566301	0.64177	0.224258	0.522458	0.903723	0.40054	0.625842	0.404578	0.703176	0.476652	0.684944	0.565691	0.639417	0.699912	0.514133	0.247493	0.520043	0.67737	0.48585	0.592925	0.563707	0.455188
OsSTA261	0.992134	0.878449	0.000284965	0.961093	0.978916	0.97233	0.878935	0.954651	0.945879	0.971752	0.940229	0.872082	0.989734	0.954813	0.788545	0.939271	0.920666	0.793055	0.953374	0.944938	0.95455	0.855996	0.959379	0.985793	0.948145	0.914284	0.989299	0.978985	0.957382	0.890561	0.976404	0.590735	0.924949	0.929613	0.986381	0.935024	0.989604	0.934317	0.745055	0.801741	0.950633	0.973088	0.927825	0.980756	0.922097	0.977486	0.957853	0.994064	0.992963
OsSTA262	0.983304	0.906806	-0.00568963	0.965675	0.947292	0.969227	0.825722	0.918264	0.894217	0.974566	0.884923	0.808154	0.971429	0.938203	0.701285	0.972617	0.927484	0.82228	0.975574	0.971521	0.936893	0.78402	0.966713	0.956604	0.909907	0.913172	0.971705	0.958772	0.923288	0.902423	0.951239	0.483186	0.93795	0.886828	0.988082	0.885056	0.971451	0.879134	0.712345	0.750748	0.893457	0.957063	0.939397	0.95867	0.869362	0.974442	0.932677	0.971447	0.991787
OsSTA263	0.959596	0.938039	-0.0160608	0.974434	0.91639	0.976131	0.791463	0.904036	0.86545	0.902058	0.847451	0.774148	0.913768	0.892098	0.653159	0.938987	0.818928	0.904488	0.927592	0.964769	0.970162	0.731475	0.904358	0.923537	0.86479	0.804238	0.973401	0.92794	0.882146	0.944789	0.941244	0.408943	0.831062	0.860204	0.940523	0.850676	0.94859	0.84712	0.670654	0.730502	0.890916	0.934607	0.978914	0.926357	0.83841	0.944287	0.850891	0.936083	0.953343
OsSTA264	0.969974	0.818918	-0.0110575	0.918988	0.967798	0.931564	0.870586	0.929556	0.928529	0.987061	0.935115	0.8616	0.995877	0.952515	0.796853	0.928464	0.967638	0.701351	0.952051	0.911356	0.892226	0.859154	0.97335	0.974538	0.949299	0.951507	0.952561	0.967704	0.948408	0.827158	0.949347	0.627475	0.967061	0.905394	0.983284	0.921417	0.972779	0.923396	0.754101	0.785096	0.92047	0.949886	0.863361	0.967871	0.910756	0.962928	0.984144	0.983687	0.985388
OsSTA265	0.889589	0.851672	0.00179532	0.871402	0.820428	0.87354	0.681132	0.777224	0.791268	0.855636	0.770806	0.653325	0.840837	0.817222	0.568307	0.889195	0.806991	0.795019	0.902924	0.897121	0.854815	0.627297	0.871428	0.822962	0.776869	0.788268	0.865901	0.833012	0.817176	0.842904	0.834425	0.345067	0.816468	0.768655	0.876065	0.761906	0.860239	0.760004	0.598897	0.621229	0.762162	0.862787	0.872107	0.828391	0.732193	0.859014	0.784835	0.846032	0.879617
OsSTA266	0.436151	0.121692	0.0321947	0.321981	0.551179	0.364466	0.709874	0.585765	0.679983	0.403498	0.710396	0.763929	0.524816	0.540145	0.866818	0.173583	0.394539	0.0340923	0.260842	0.233447	0.419141	0.821728	0.393854	0.593015	0.626509	0.510479	0.442109	0.563081	0.638741	0.212434	0.500659	0.914152	0.401458	0.611202	0.395127	0.698391	0.462115	0.680664	0.570729	0.628978	0.686078	0.503456	0.221085	0.524122	0.658377	0.474575	0.593604	0.551372	0.442393
OsSTA267	0.970753	0.841866	-0.00602254	0.918277	0.9568	0.934032	0.864655	0.91745	0.91936	0.969765	0.910343	0.852148	0.974227	0.940875	0.762633	0.927956	0.936979	0.739398	0.952799	0.920272	0.905161	0.840389	0.956857	0.952582	0.937544	0.926497	0.951298	0.953375	0.943113	0.847593	0.940849	0.576796	0.962667	0.893671	0.981111	0.912057	0.963564	0.911975	0.735034	0.784776	0.900852	0.952352	0.881013	0.955282	0.895321	0.961071	0.951578	0.967406	0.978318
OsSTA268	0.959902	0.807579	0.0968371	0.904058	0.956723	0.940174	0.854466	0.916293	0.939185	0.951166	0.938009	0.855302	0.966899	0.924578	0.812345	0.893662	0.913363	0.713117	0.923407	0.895301	0.903698	0.859826	0.943165	0.954331	0.92851	0.911498	0.949158	0.948571	0.943074	0.830902	0.948229	0.644078	0.914565	0.931023	0.951171	0.91919	0.961112	0.916171	0.737874	0.783121	0.926761	0.933088	0.865888	0.945179	0.900026	0.943722	0.94252	0.967347	0.962502
OsSTA269	0.661682	0.366864	0.039072	0.553672	0.779303	0.595179	0.817997	0.777756	0.820811	0.619845	0.850871	0.853	0.715665	0.725355	0.910332	0.429409	0.620368	0.27996	0.504817	0.463492	0.650981	0.880803	0.614954	0.745998	0.819643	0.57641	0.68834	0.735294	0.798632	0.447171	0.72026	0.912003	0.579299	0.766388	0.623346	0.823444	0.727896	0.862742	0.669066	0.744928	0.843439	0.699527	0.473963	0.735679	0.819123	0.653044	0.7561	0.729016	0.657595
OsSTA270	0.923914	0.973121	-0.0242445	0.9651	0.847908	0.953833	0.675816	0.819808	0.765846	0.892964	0.739172	0.638816	0.868698	0.827726	0.493479	0.978339	0.811525	0.941288	0.948172	0.979892	0.922977	0.588329	0.883035	0.856719	0.772244	0.783438	0.930569	0.859117	0.788833	0.951268	0.886279	0.22804	0.822166	0.784583	0.923913	0.747082	0.901737	0.741631	0.572535	0.6328	0.784639	0.881911	0.984996	0.86899	0.743737	0.894522	0.789754	0.878929	0.918977
OsSTA271	0.960687	0.821019	-0.0194678	0.91573	0.971079	0.930783	0.914867	0.955867	0.94694	0.947052	0.951526	0.906097	0.979799	0.942621	0.834	0.884756	0.902576	0.725869	0.904891	0.888767	0.925455	0.892739	0.927918	0.983297	0.958354	0.909784	0.963427	0.968057	0.957355	0.83942	0.96308	0.66075	0.916642	0.921744	0.962575	0.951017	0.969076	0.948853	0.759851	0.820537	0.959736	0.962244	0.87373	0.967279	0.939023	0.962244	0.96425	0.984042	0.968782
OsSTA272	0.949868	0.845266	-0.00852403	0.912006	0.9295	0.926428	0.816234	0.88378	0.88169	0.944931	0.871207	0.804379	0.943493	0.914485	0.701501	0.926605	0.908109	0.754096	0.940669	0.930301	0.890611	0.785268	0.948219	0.926609	0.895424	0.903466	0.931823	0.931409	0.912247	0.840394	0.912969	0.508236	0.926242	0.866559	0.956497	0.875375	0.937425	0.865609	0.709786	0.732215	0.865223	0.927431	0.88216	0.923437	0.852186	0.94768	0.915392	0.942535	0.961423
OsSTA273	0.986696	0.909374	-0.00877757	0.967537	0.955938	0.969128	0.846242	0.931905	0.912164	0.9651	0.902231	0.83362	0.971728	0.937493	0.724852	0.957243	0.90761	0.833013	0.964442	0.95849	0.955152	0.804947	0.951328	0.961756	0.924602	0.895702	0.983545	0.956374	0.927568	0.912885	0.958756	0.514023	0.919397	0.900644	0.987309	0.89795	0.979543	0.899776	0.714044	0.763219	0.915381	0.965765	0.946044	0.966735	0.886367	0.963138	0.928935	0.972341	0.982936
OsSTA274	0.94722	0.89053	-0.0510923	0.949164	0.924725	0.92847	0.779839	0.89009	0.872575	0.931638	0.86563	0.769598	0.935965	0.912362	0.681455	0.932979	0.874277	0.814407	0.924654	0.946273	0.923317	0.765516	0.929801	0.933957	0.877034	0.853246	0.947646	0.932056	0.884028	0.902513	0.917292	0.463495	0.872809	0.87393	0.95043	0.871607	0.938538	0.857728	0.671562	0.766329	0.878599	0.937741	0.921214	0.946759	0.847739	0.935005	0.897814	0.938554	0.949338
OsSTA275	0.947378	0.800773	-0.0146472	0.890401	0.926702	0.895821	0.84031	0.889811	0.888298	0.96279	0.888153	0.837191	0.961847	0.937513	0.744201	0.915531	0.949884	0.682227	0.936449	0.902479	0.856808	0.827951	0.959765	0.932268	0.920616	0.945561	0.910573	0.938595	0.929372	0.803036	0.902057	0.565755	0.974811	0.85766	0.964986	0.884325	0.932199	0.87685	0.743334	0.741732	0.857128	0.924672	0.834087	0.938441	0.860441	0.951667	0.950093	0.944431	0.963298
OsSTA276	0.975943	0.82262	-0.0103704	0.924722	0.970515	0.935406	0.872963	0.93752	0.933811	0.985538	0.940115	0.869744	0.996774	0.955968	0.801828	0.928386	0.962726	0.708301	0.948483	0.914074	0.900489	0.866829	0.973053	0.977	0.95335	0.947576	0.957518	0.969987	0.954117	0.834565	0.952337	0.628177	0.963483	0.909433	0.985818	0.926297	0.975687	0.928986	0.759591	0.789298	0.925098	0.955613	0.869673	0.973443	0.914723	0.966706	0.982569	0.984873	0.985682
OsSTA277	0.944439	0.76215	-0.0105203	0.885546	0.971844	0.913461	0.907835	0.944446	0.955387	0.923981	0.958114	0.916809	0.96571	0.946802	0.863506	0.843077	0.890968	0.665068	0.877437	0.858605	0.903639	0.919357	0.915905	0.969672	0.959534	0.891179	0.943641	0.965336	0.966044	0.804085	0.959609	0.715532	0.896061	0.917032	0.935222	0.948243	0.956299	0.956436	0.773632	0.854742	0.961781	0.938794	0.832382	0.956976	0.934519	0.954279	0.959238	0.973139	0.952917
OsSTA278	0.671035	0.398001	0.102243	0.570346	0.743552	0.620995	0.857432	0.772023	0.849168	0.620053	0.858028	0.888268	0.722674	0.740774	0.928696	0.439041	0.584736	0.316332	0.518777	0.509107	0.659669	0.919748	0.613668	0.787881	0.796948	0.700518	0.674462	0.770403	0.828127	0.465744	0.717671	0.896769	0.615643	0.796087	0.626348	0.860165	0.683655	0.833175	0.702264	0.759587	0.853154	0.723208	0.494209	0.718858	0.816521	0.708662	0.760691	0.761182	0.680394
OsSTA279	0.844946	0.949532	-0.0376802	0.920386	0.765736	0.88348	0.614382	0.750415	0.684258	0.795135	0.659982	0.571594	0.778482	0.756451	0.417132	0.900257	0.688507	0.953653	0.860033	0.91971	0.891984	0.508113	0.790961	0.787317	0.690878	0.665382	0.87125	0.788072	0.705222	0.935303	0.813594	0.147941	0.701262	0.71598	0.838974	0.676625	0.825181	0.661733	0.476386	0.566229	0.72988	0.830463	0.953397	0.804903	0.669432	0.81194	0.691309	0.799694	0.835519
OsSTA280	0.90446	0.956267	0.00365565	0.944929	0.830349	0.943592	0.653907	0.790669	0.745861	0.861743	0.711702	0.614108	0.838867	0.80728	0.458418	0.955756	0.778618	0.936908	0.928054	0.96497	0.910946	0.563445	0.861233	0.831069	0.74302	0.754699	0.909785	0.83936	0.77597	0.936904	0.86925	0.197972	0.792249	0.760954	0.895301	0.725892	0.878843	0.714428	0.550033	0.644065	0.763265	0.86365	0.972238	0.839316	0.717114	0.881728	0.756414	0.855588	0.900335
OsSTA281	0.925156	0.70976	0.020052	0.858017	0.949007	0.867364	0.931654	0.946219	0.979325	0.878588	0.986919	0.954994	0.939666	0.949951	0.926941	0.7718	0.83895	0.618613	0.814155	0.817116	0.889139	0.96281	0.883499	0.963887	0.9643	0.863289	0.916947	0.962813	0.982982	0.768953	0.919891	0.784993	0.849498	0.934844	0.895561	0.972846	0.927338	0.972005	0.798803	0.828626	0.972138	0.92975	0.788428	0.953838	0.932655	0.927145	0.939494	0.953262	0.9193
OsSTA282	0.986726	0.856182	0.00171748	0.946028	0.976398	0.95292	0.873244	0.941157	0.944162	0.977617	0.942101	0.865071	0.990335	0.958928	0.793967	0.932503	0.940298	0.759562	0.953687	0.932437	0.935122	0.856187	0.966009	0.978718	0.954537	0.918526	0.976796	0.975484	0.957894	0.871591	0.965101	0.609032	0.939756	0.922443	0.985407	0.928009	0.986978	0.933807	0.743754	0.793425	0.938911	0.970213	0.903227	0.98072	0.915111	0.967552	0.964763	0.987135	0.989564
OsSTA283	0.939016	0.744295	-0.0096574	0.863757	0.951331	0.885888	0.87367	0.911471	0.927273	0.970476	0.939899	0.873468	0.984461	0.934579	0.833357	0.879124	0.967811	0.607777	0.916019	0.853409	0.840259	0.885988	0.953789	0.95879	0.949052	0.962972	0.912655	0.947725	0.943492	0.754109	0.92034	0.694131	0.969476	0.893155	0.95703	0.921266	0.944045	0.924012	0.766015	0.785449	0.90778	0.923377	0.793229	0.944783	0.91239	0.93755	0.988955	0.96581	0.957767
OsSTA284	0.92176	0.962371	-0.012359	0.965814	0.861254	0.962713	0.734713	0.859007	0.813486	0.842217	0.781283	0.707976	0.852897	0.83154	0.569368	0.914494	0.731207	0.961121	0.892554	0.953717	0.970372	0.65172	0.833987	0.875936	0.793137	0.732375	0.949387	0.875159	0.820017	0.963281	0.909252	0.307568	0.749832	0.825604	0.893121	0.796907	0.90391	0.788019	0.594646	0.690898	0.851734	0.899418	0.995697	0.875396	0.78744	0.896034	0.769883	0.888593	0.904537
OsSTA285	0.976945	0.83187	0.0664301	0.930143	0.974077	0.951769	0.881218	0.945691	0.952859	0.95545	0.946611	0.879243	0.976052	0.952946	0.817823	0.902061	0.914804	0.744556	0.930732	0.913936	0.936193	0.871386	0.94833	0.971169	0.95442	0.896008	0.972113	0.971368	0.964649	0.850053	0.965064	0.65038	0.914465	0.945191	0.965894	0.937872	0.982462	0.940248	0.754584	0.79964	0.948463	0.958319	0.8907	0.970822	0.919952	0.962173	0.951852	0.98127	0.979032
OsSTA286	0.968004	0.827465	-0.0168424	0.94634	0.967212	0.937099	0.893059	0.957114	0.949275	0.926616	0.956063	0.897116	0.965125	0.980043	0.835033	0.877086	0.879186	0.749575	0.892989	0.916713	0.944111	0.887202	0.934519	0.984079	0.950609	0.867201	0.969106	0.992779	0.970058	0.870434	0.957411	0.646538	0.880218	0.926	0.948221	0.941934	0.969598	0.944352	0.77068	0.807126	0.964982	0.960353	0.889743	0.98425	0.915782	0.966516	0.945913	0.980118	0.970702
OsSTA287	0.945646	0.760627	-0.00039929	0.889696	0.971204	0.900169	0.93138	0.961735	0.973436	0.919064	0.983673	0.942274	0.968794	0.949237	0.900666	0.824502	0.878997	0.663064	0.859234	0.843794	0.911627	0.941947	0.907557	0.981745	0.972593	0.881865	0.948344	0.968115	0.972302	0.8005	0.94881	0.755843	0.875022	0.940252	0.930617	0.969038	0.959235	0.974697	0.778112	0.832839	0.982826	0.947806	0.828993	0.969296	0.952888	0.936642	0.964902	0.975462	0.945067
OsSTA288	0.540023	0.191058	-0.0248314	0.400685	0.625594	0.435918	0.705578	0.623368	0.753919	0.514737	0.763255	0.767997	0.606468	0.605102	0.903289	0.300679	0.537292	0.0804619	0.393262	0.340003	0.466052	0.831446	0.517209	0.628415	0.700191	0.5894	0.513035	0.623708	0.701437	0.281102	0.55512	0.914359	0.539148	0.667983	0.501871	0.725524	0.558132	0.733738	0.676525	0.612081	0.692257	0.557879	0.291279	0.606778	0.674712	0.534738	0.66652	0.607974	0.527902
OsSTA289	0.954997	0.86157	-0.011135	0.933012	0.952927	0.953932	0.863728	0.932865	0.934091	0.909538	0.926584	0.860536	0.946881	0.921596	0.787283	0.886294	0.843251	0.793823	0.895715	0.914873	0.946593	0.848422	0.907868	0.963603	0.912174	0.863778	0.965466	0.95517	0.933144	0.881379	0.952652	0.586046	0.851231	0.910774	0.933969	0.92986	0.950819	0.912119	0.724948	0.800669	0.949467	0.948976	0.9137	0.941736	0.90942	0.947709	0.91069	0.967924	0.955171
OsSTA290	0.952025	0.749497	0.0129493	0.879369	0.972376	0.902973	0.912361	0.943586	0.968599	0.947114	0.971382	0.917196	0.980098	0.959968	0.883711	0.851241	0.929066	0.633993	0.894453	0.858524	0.885198	0.927308	0.940593	0.97665	0.971434	0.926753	0.937181	0.973723	0.979944	0.774984	0.944065	0.751236	0.93178	0.933413	0.947079	0.961588	0.960452	0.960862	0.790012	0.821485	0.954555	0.94348	0.813643	0.964509	0.938894	0.953387	0.98198	0.979397	0.964509
OsSTA291	0.957362	0.845027	-0.0224894	0.919413	0.934715	0.912409	0.840337	0.911056	0.897041	0.965304	0.901204	0.837241	0.968018	0.925711	0.743857	0.925421	0.930243	0.738128	0.939276	0.912853	0.895676	0.822918	0.952541	0.945981	0.92662	0.925098	0.93853	0.937632	0.919353	0.842924	0.916982	0.558392	0.944453	0.883971	0.975707	0.890988	0.948975	0.889892	0.718817	0.739089	0.884455	0.943141	0.874053	0.954754	0.879422	0.944677	0.943919	0.952958	0.961879
[truncated: 206 more columns]

## Sheet: Table S6b
Table S6.The list of co-expression genes with the PCC higher than 0.8 from CREP database
NO.	Correlated Gene	Putative Function
1	LOC_Os01g01990	expressed protein
2	LOC_Os01g02050	phosphoenolpyruvate carboxylase 4, putative, expressed
3	LOC_Os01g03510	stress protein, putative, expressed
4	LOC_Os01g03640	copper ion binding protein, putative, expressed
5	LOC_Os01g04090	expressed protein
6	LOC_Os01g04380	16.9 kDa class I heat shock protein 2, putative, expressed
7	LOC_Os01g05100	expressed protein
8	LOC_Os01g05430	membrane protein, putative, expressed
9	LOC_Os01g06460	SAT5, putative, expressed
10	LOC_Os01g06620	expressed protein
11	LOC_Os01g07100	expressed protein
12	LOC_Os01g08310	serine/threonine protein phosphatase 2A 59 kDa regulatory subunit Bgamma isoform, putative, expressed
13	LOC_Os01g08340	protein binding protein, putative, expressed
14	LOC_Os01g08760	choline/ethanolamine kinase, putative, expressed
15	LOC_Os01g09730	expressed protein
16	LOC_Os01g10440	xylosyltransferase oxt, putative, expressed
17	LOC_Os01g10470	RALF precursor, putative, expressed
18	LOC_Os01g10504	MADS-box transcription factor 3, putative, expressed
19	LOC_Os01g10890	CBL-interacting serine/threonine-protein kinase 15, putative, expressed
20	LOC_Os01g10900	ATP binding protein, putative, expressed
21	LOC_Os01g11220	EMB2756, putative, expressed
22	LOC_Os01g11350	transcription factor RF2b, putative, expressed
23	LOC_Os01g11430	expressed protein
24	LOC_Os01g11800	retrotransposon protein, putative, unclassified
25	LOC_Os01g12470	mitochondrial carrier protein CGI-69, putative, expressed
26	LOC_Os01g12490	disulfide oxidoreductase/ monooxygenase/ oxidoreductase, putative, expressed
27	LOC_Os01g12660	ATP binding protein, putative, expressed
28	LOC_Os01g12680	C4-dicarboxylate transporter/malic acid transport protein, expressed
29	LOC_Os01g12880	VHS and GAT domain protein, putative, expressed
30	LOC_Os01g12910	thioesterase family protein, expressed
31	LOC_Os01g13270	protein kinase G11A, putative, expressed
32	LOC_Os01g13370	ubiquitin ligase SINAT3, putative, expressed
33	LOC_Os01g13440	expressed protein
34	LOC_Os01g13460	helix-loop-helix DNA-binding domain containing protein, expressed
35	LOC_Os01g13710	transposon protein, putative, unclassified, expressed
36	LOC_Os01g14080	triacylglycerol lipase, putative, expressed
37	LOC_Os01g14926	ATP binding protein, putative, expressed
38	LOC_Os01g14940	pectinesterase inhibitor domain containing protein, expressed
39	LOC_Os01g15110	syntaxin 23, putative, expressed
40	LOC_Os01g15220	expressed protein
41	LOC_Os01g15680	transferase, putative, expressed
42	LOC_Os01g16210	ORFX, putative, expressed
43	LOC_Os01g16320	plant-specific domain TIGR01570 family protein
44	LOC_Os01g16470	phosphatidylinositol 3- and 4-kinase family protein, expressed
45	LOC_Os01g16900	3-isopropylmalate dehydrogenase, chloroplast precursor, putative, expressed
46	LOC_Os01g16920	embryonic protein DC-8, putative, expressed
47	LOC_Os01g16950	protein binding protein, putative, expressed
48	LOC_Os01g17040	chaperone protein dnaJ 72, putative, expressed
49	LOC_Os01g17060	expressed protein
50	LOC_Os01g17214	carbohydrate transporter/ sugar porter/ transporter, putative, expressed
51	LOC_Os01g17390	cyclin-like F-box, putative, expressed
52	LOC_Os01g19050	transposon protein, putative, unclassified
53	LOC_Os01g19150	glycogen synthase kinase-3 homolog MsK-1, putative, expressed
54	LOC_Os01g19460	retrotransposon protein, putative, unclassified, expressed
55	LOC_Os01g19850	cation-chloride co-transporter, putative, expressed
56	LOC_Os01g20000	conserved hypothetical protein
57	LOC_Os01g20970	c/VIF2, putative, expressed
58	LOC_Os01g21610	chaperone-activity of bc1 complex-like, mitochondrial precursor, putative, expressed
59	LOC_Os01g21850	protein binding protein, putative, expressed
60	LOC_Os01g21970	PTI1-like kinase, putative, expressed
61	LOC_Os01g23370	hypothetical protein
62	LOC_Os01g23440	expressed protein
63	LOC_Os01g23880	expressed protein
64	LOC_Os01g24470	PHS1, putative, expressed
65	LOC_Os01g25440	thiamin pyrophosphokinase 1, putative, expressed
66	LOC_Os01g25460	extensin-like protein, putative, expressed
67	LOC_Os01g26000	acyltransferase/ catalytic, putative, expressed
68	LOC_Os01g26784	hypothetical protein
69	LOC_Os01g27190	SRC2, putative, expressed
70	LOC_Os01g27880	sucrose phosphate synthase, putative, expressed
71	LOC_Os01g27890	cytochrome P450 71D10, putative, expressed
72	LOC_Os01g28150	F-box domain containing protein, expressed
73	LOC_Os01g29469	dual specificity protein phosphatase 9, putative, expressed
74	LOC_Os01g32120	calmodulin, putative, expressed
75	LOC_Os01g32964	protein phosphatase 2C ABI2, putative, expressed
76	LOC_Os01g33300	exopolygalacturonase precursor, putative, expressed
77	LOC_Os01g33480	hypothetical protein
78	LOC_Os01g33490	F-box domain containing protein, expressed
79	LOC_Os01g36760	hypothetical protein
80	LOC_Os01g36850	transposon protein, putative, Pong sub-class, expressed
81	LOC_Os01g38500	cp protein, putative, expressed
82	LOC_Os01g39040	conserved hypothetical protein
83	LOC_Os01g39380	SCD1, putative, expressed
84	LOC_Os01g39770	calcineurin B-like protein 10, putative, expressed
85	LOC_Os01g39970	serine threonine kinase 1, putative, expressed
86	LOC_Os01g40140	conserved hypothetical protein
87	LOC_Os01g40150	translation initiation factor IF-2, putative, expressed
88	LOC_Os01g40400	histone deacetylase, putative
89	LOC_Os01g40410	amino acid permease, putative
90	LOC_Os01g41270	ribosomal RNA apurinic site specific lyase, putative, expressed
91	LOC_Os01g41400	amino acid permease, putative, expressed
92	LOC_Os01g41600	membrane protein-like, putative, expressed
93	LOC_Os01g41930	expressed protein
94	LOC_Os01g41970	hypothetical protein
95	LOC_Os01g41990	calmodulin, putative, expressed
96	LOC_Os01g42024	expressed protein
97	LOC_Os01g42060	expressed protein
98	LOC_Os01g42080	expressed protein
99	LOC_Os01g43910	OsMPK20-1 - putative MAPK based on amino acid sequence homology, expressed
100	LOC_Os01g43980	retrotransposon protein, putative, unclassified
101	LOC_Os01g45350	limonene cyclase like protein, putative, expressed
102	LOC_Os01g45390	HD domain containing protein, expressed
103	LOC_Os01g45620	OsMPK21-2 - putative MAPK based on amino acid sequence homology, expressed
104	LOC_Os01g45880	retrotransposon protein, putative, unclassified, expressed
105	LOC_Os01g46250	lipase-like protein, putative, expressed
106	LOC_Os01g46850	AGP16, putative, expressed
107	LOC_Os01g47100	3-5 exonuclease family protein, expressed
108	LOC_Os01g47740	RING-finger protein like, putative, expressed
109	LOC_Os01g48410	pollen-specific kinase partner protein, putative, expressed
110	LOC_Os01g48540	glyoxal oxidase, putative, expressed
111	LOC_Os01g49260	expressed protein
112	LOC_Os01g49270	XPA-binding protein 2, putative, expressed
113	LOC_Os01g50470	ran GTPase binding protein, putative, expressed
114	LOC_Os01g50750	protein binding protein, putative, expressed
115	LOC_Os01g50810	pectinesterase inhibitor domain containing protein, expressed
116	LOC_Os01g51040	expressed protein
117	LOC_Os01g51060	IAA-amino acid hydrolase ILR1-like 4 precursor, putative, expressed
118	LOC_Os01g51250	Grave disease carrier protein, putative, expressed
119	LOC_Os01g51610	regulatory protein viviparous-1, putative, expressed
120	LOC_Os01g51630	XIE, putative, expressed
121	LOC_Os01g51754	alpha-amylase isozyme C2 precursor, putative, expressed
122	LOC_Os01g52270	NB-ARC domain containing protein, expressed
123	LOC_Os01g52830	secreted protein, putative, expressed
124	LOC_Os01g53130	protein binding protein, putative, expressed
125	LOC_Os01g53170	retrotransposon protein, putative, Ty1-copia subclass
126	LOC_Os01g54040	ATP-dependent peptidase, putative, expressed
127	LOC_Os01g54520	expressed protein
128	LOC_Os01g54530	EMB2756, putative, expressed
129	LOC_Os01g54900	lipid-A-disaccharide synthase family protein, expressed
130	LOC_Os01g55440	CIPK-like protein 1, putative, expressed
131	LOC_Os01g55520	pollen-specific kinase partner protein, putative, expressed
132	LOC_Os01g55610	peptide transporter PTR2, putative, expressed
133	LOC_Os01g55850	hypothetical protein
134	LOC_Os01g56230	expressed protein
135	LOC_Os01g56560	protein COQ10 A, mitochondrial precursor, putative, expressed
136	LOC_Os01g56764	expressed protein
137	LOC_Os01g57066	transmembrane protein 49, putative, expressed
138	LOC_Os01g57420	diacylglycerol kinase, putative, expressed
139	LOC_Os01g57550	expressed protein
140	LOC_Os01g57620	expressed protein
141	LOC_Os01g57940	protein kinase APK1A, chloroplast precursor, putative, expressed
142	LOC_Os01g58640	nucleotide pyrophosphatase/phosphodiesterase, putative, expressed
143	LOC_Os01g59100	cytokinin-N-glucosyltransferase 1, putative, expressed
144	LOC_Os01g59360	calcium-dependent protein kinase, isoform 2, putative, expressed
145	LOC_Os01g59880	inositol-1, 4, 5-trisphosphate 5-phosphatase-like protein, putative, expressed
146	LOC_Os01g59900	expressed protein
147	LOC_Os01g60080	L-ascorbate oxidase homolog precursor, putative, expressed
148	LOC_Os01g60110	expressed protein
149	LOC_Os01g60140	ATCHX15, putative, expressed
150	LOC_Os01g60440	ATP binding protein, putative, expressed
151	LOC_Os01g61390	transposon protein, putative, unclassified, expressed
152	LOC_Os01g61410	rotenone-insensitive NADH-ubiquinone oxidoreductase, mitochondrial precursor, putative, expressed
153	LOC_Os01g61540	hypothetical protein
154	LOC_Os01g61910	protein kinase interacting protein 1, putative, expressed
155	LOC_Os01g62080	serine/threonine-protein kinase AFC1, putative, expressed
156	LOC_Os01g62100	retrotransposon protein, putative, unclassified
157	LOC_Os01g62370	expressed protein
158	LOC_Os01g62660	myb-like DNA-binding domain, SHAQKYF class family protein, expressed
159	LOC_Os01g62900	delta 1-pyrroline-5-carboxylate synthetase, putative, expressed
160	LOC_Os01g62950	ras-related protein Rab11C, putative, expressed
161	LOC_Os01g63270	alpha-glucan phosphorylase, H isozyme, putative, expressed
162	LOC_Os01g63444	expressed protein
163	LOC_Os01g63620	expressed protein
164	LOC_Os01g64370	expressed protein
165	LOC_Os01g65000	ammonium transporter 2, putative, expressed
166	LOC_Os01g65860	clathrin assembly protein, putative, expressed
167	LOC_Os01g66030	MADS-box transcription factor 2, putative, expressed
168	LOC_Os01g66280	expressed protein
169	LOC_Os01g66330	ATP-dependent Clp protease ATP-binding subunit clpX, putative, expressed
170	LOC_Os01g66510	MLO-like protein 1, putative, expressed
171	LOC_Os01g66700	beta-hexosaminidase beta chain precursor, putative, expressed
172	LOC_Os01g66860	ankyrin-kinase, putative, expressed
173	LOC_Os01g66920	hydrolase/ protein serine/threonine phosphatase, putative, expressed
174	LOC_Os01g67490	OTU-like cysteine protease family protein, expressed
175	LOC_Os01g67560	acid phosphatase/vanadium-dependent haloperoxidase related, putative, expressed
176	LOC_Os01g68260	expressed protein
177	LOC_Os01g68380	expressed protein
178	LOC_Os01g68500	expressed protein
179	LOC_Os01g68540	rho GDP-dissociation inhibitor 1, putative, expressed
180	LOC_Os01g68620	signal peptide peptidase-like 2B, putative, expressed
181	LOC_Os01g68900	zinc finger, C3HC4 type family protein, expressed
182	LOC_Os01g69020	fibroin heavy chain precursor, putative, expressed
183	LOC_Os01g69030	sucrose-phosphate synthase, putative, expressed
184	LOC_Os01g69090	CBS domain containing protein, expressed
185	LOC_Os01g69240	AKIN gamma, putative, expressed
186	LOC_Os01g69900	CBS domain containing protein, expressed
187	LOC_Os01g69930	dnaJ domain containing protein, expressed
188	LOC_Os01g70120	expressed protein
189	LOC_Os01g70480	hypothetical protein
190	LOC_Os01g70660	potassium transporter 17, putative, expressed
191	LOC_Os01g70800	mitochondrial deoxynucleotide carrier, putative, expressed
192	LOC_Os01g70940	potassium transporter 2, putative, expressed
193	LOC_Os01g71040	expressed protein
194	LOC_Os01g71240	calcium-transporting ATPase 11, plasma membrane-type, putative, expressed
195	LOC_Os01g71780	nucleotide binding protein, putative, expressed
196	LOC_Os01g71800	1-O-acylceramide synthase precursor, putative
197	LOC_Os01g72230	GTPase activating protein, putative, expressed
198	LOC_Os01g72280	mitochondria fission 1 protein, putative, expressed
199	LOC_Os01g72310	CW-type Zinc Finger family protein, expressed
200	LOC_Os01g73460	histone-lysine N-methyltransferase ATXR6, putative, expressed
201	LOC_Os01g74000	glycerol-3-phosphate dehydrogenase, putative, expressed
202	LOC_Os01g74310	expressed protein
203	LOC_Os01g74510	protein kinase interacting protein 1, putative, expressed
204	LOC_Os02g01270	START domain-containing protein, putative, expressed
205	LOC_Os02g01290	expressed protein
206	LOC_Os02g01310	pectinesterase inhibitor domain containing protein, expressed
207	LOC_Os02g01450	expressed protein
208	LOC_Os02g01590	beta-fructofuranosidase 1 precursor, putative, expressed
209	LOC_Os02g01990	CCT motif family protein
210	LOC_Os02g02450	transposon protein, putative, unclassified, expressed
211	LOC_Os02g02460	transposon protein, putative, unclassified, expressed
212	LOC_Os02g02560	UTP--glucose-1-phosphate uridylyltransferase, putative, expressed
213	LOC_Os02g02820	helix-loop-helix DNA-binding domain containing protein, expressed
214	LOC_Os02g03400	microtubule-associated protein, putative, expressed
215	LOC_Os02g03480	fibroin heavy chain precursor, putative, expressed
216	LOC_Os02g03490	major ampullate spidroin 3, putative, expressed
217	LOC_Os02g03510	fibroin heavy chain precursor, putative, expressed
218	LOC_Os02g03520	expressed protein
219	LOC_Os02g03550	xyloglucan endotransglucosylase/hydrolase protein 30 precursor, putative, expressed
220	LOC_Os02g03650	expressed protein
221	LOC_Os02g03700	expressed protein
222	LOC_Os02g03760	S-ribonuclease binding protein SBP1, putative, expressed
223	LOC_Os02g04030	phosphatidylinositol transporter/ transporter, putative, expressed
224	LOC_Os02g04170	L-aspartate oxidase 1, putative, expressed
225	LOC_Os02g04210	expressed protein
226	LOC_Os02g04630	sodium/calcium exchanger protein, expressed
227	LOC_Os02g04780	expressed protein
228	LOC_Os02g04960	expressed protein
229	LOC_Os02g05030	sucrose phosphate synthase, putative, expressed
230	LOC_Os02g05040	expressed protein
231	LOC_Os02g05600	expressed protein
232	LOC_Os02g05630	protein phosphatase 2C isoform epsilon, putative, expressed
233	LOC_Os02g05670	expressed protein
234	LOC_Os02g05820	protein kinase domain containing protein, expressed
235	LOC_Os02g06010	expressed protein
236	LOC_Os02g06490	vacuolar protein sorting-associated protein VPS4, putative, expressed
237	LOC_Os02g06510	myosin heavy chain-like protein, putative, expressed
238	LOC_Os02g06540	sugar carrier protein C, putative, expressed
239	LOC_Os02g06650	COX VIIa-like protein, putative, expressed
240	LOC_Os02g07200	protein-O-fucosyltransferase 1, putative, expressed
241	LOC_Os02g07330	expressed protein
242	LOC_Os02g07480	transglycosylase SLT domain containing protein, expressed
243	LOC_Os02g07580	hypothetical protein
244	LOC_Os02g07630	copper-transporting ATPase RAN1, putative, expressed
245	LOC_Os02g07810	ATP binding protein, putative, expressed
246	LOC_Os02g07900	ANTH domain containing protein, expressed
247	LOC_Os02g08240	STE20/SPS1-related proline-alanine-rich protein kinase, putative, expressed
248	LOC_Os02g09450	glycerophosphodiester phosphodiesterase/ kinase, putative, expressed
249	LOC_Os02g09530	expressed protein
250	LOC_Os02g09540	expressed protein
251	LOC_Os02g09770	esterase/lipase/thioesterase, putative, expressed
252	LOC_Os02g09820	zinc finger, C3HC4 type family protein, expressed
253	LOC_Os02g09830	ocs element-binding factor 1, putative, expressed
254	LOC_Os02g09840	calcium ion binding protein, putative, expressed
255	LOC_Os02g10000	expressed protein
256	LOC_Os02g10070	citrate synthase 4, mitochondrial precursor, putative, expressed
257	LOC_Os02g10250	hypothetical protein
258	LOC_Os02g10300	exopolygalacturonase precursor, putative, expressed
259	LOC_Os02g10440	expressed protein
260	LOC_Os02g10470	calcium ion binding protein, putative, expressed
261	LOC_Os02g10530	expressed protein
262	LOC_Os02g10630	C2 domain containing protein, expressed
263	LOC_Os02g10990	UVR3, putative, expressed
264	LOC_Os02g12300	pectate lyase precursor, putative, expressed
265	LOC_Os02g12660	receptor-like kinase, putative, expressed
266	LOC_Os02g13570	ATP binding protein, putative, expressed
267	LOC_Os02g13580	kinesin motor domain containing protein, expressed
268	LOC_Os02g14710	expressed protein
269	LOC_Os02g15250	mucin-associated surface protein, putative, expressed
270	LOC_Os02g15594	catalytic/ protein phosphatase type 2C/ protein serine/threonine phosphatase, putative, expressed
271	LOC_Os02g15790	hypothetical protein
272	LOC_Os02g16000	GAMYB-binding protein, putative, expressed
273	LOC_Os02g17240	pollen-specific kinase partner protein, putative, expressed
274	LOC_Os02g17380	expressed protein
275	LOC_Os02g17630	hypothetical protein
276	LOC_Os02g17780	ent-kaurene synthase A, chloroplast precursor, putative, expressed
277	LOC_Os02g18190	hypothetical protein
278	LOC_Os02g18820	nucleotide binding protein, putative, expressed
279	LOC_Os02g19060	expressed protein
280	LOC_Os02g20170	fiber protein Fb2, putative, expressed
281	LOC_Os02g20530	hypothetical protein
282	LOC_Os02g21110	kelch motif family protein, expressed
283	LOC_Os02g24430	phosphatidylinositol transporter/ transporter, putative, expressed
284	LOC_Os02g25900	pollen signalling protein with adenylyl cyclase activity, putative, expressed
285	LOC_Os02g25910	histone H3, putative, expressed
286	LOC_Os02g26290	fasciclin-like arabinogalactan protein 8 precursor, putative, expressed
287	LOC_Os02g26320	fasciclin-like arabinogalactan protein 10 precursor, putative, expressed
288	LOC_Os02g26390	expressed protein
289	LOC_Os02g26470	expressed protein
290	LOC_Os02g26814	UDP-N-acetylglucosamine transferase subunit alg13, putative, expressed
291	LOC_Os02g26860	membrane related protein-like, putative, expressed
292	LOC_Os02g29510	non-imprinted in Prader-Willi/Angelman syndrome region protein 1, putative, expressed
293	LOC_Os02g29860	hypothetical protein
294	LOC_Os02g30200	PE-PGRS family protein, putative
295	LOC_Os02g30300	MYND finger family protein, expressed
296	LOC_Os02g31940	potassium transporter 1, putative, expressed
297	LOC_Os02g31950	hypothetical protein
298	LOC_Os02g32020	expressed protein
299	LOC_Os02g32060	nudix hydrolase 13, mitochondrial precursor, putative, expressed
300	LOC_Os02g32210	hypothetical protein
301	LOC_Os02g32730	alkaline/neutral invertase, putative, expressed
302	LOC_Os02g32740	SNAP25 homologous protein SNAP30, putative, expressed
303	LOC_Os02g32970	catalytic/ hydrolase, putative, expressed
304	LOC_Os02g33410	hypothetical protein
305	LOC_Os02g33730	ubiquinol-cytochrome C reductase hinge protein, expressed
306	LOC_Os02g33740	GPI-anchored protein, putative, expressed
307	LOC_Os02g33830	conserved hypothetical protein
308	LOC_Os02g33840	F-box domain containing protein, expressed
309	LOC_Os02g34970	NAC domain-containing protein 78, putative, expressed
310	LOC_Os02g35300	transposon protein, putative, unclassified, expressed
311	LOC_Os02g35750	rf1 protein, mitochondrial precursor, putative, expressed
312	LOC_Os02g35760	protein kinase 1, putative, expressed
313	LOC_Os02g35910	catalytic/ protein phosphatase type 2C, putative, expressed
314	LOC_Os02g36924	MADS-box transcription factor 27, putative, expressed
315	LOC_Os02g36950	expressed protein
316	LOC_Os02g37480	glycine-rich cell wall structural protein precursor, putative, expressed
317	LOC_Os02g37580	fimbrin 1, putative, expressed
318	LOC_Os02g37880	cyclin G-associated kinase, putative, expressed
319	LOC_Os02g37910	alkaline phosphatase D, putative, expressed
320	LOC_Os02g38040	protein binding protein, putative, expressed
321	LOC_Os02g38170	expressed protein
322	LOC_Os02g38200	isocitrate dehydrogenase subunit 1, mitochondrial precursor, putative, expressed
323	LOC_Os02g38780	protein phosphatase 2C containing protein, expressed
324	LOC_Os02g39950	calcium binding atopy-related autoantigen 1, putative, expressed
325	LOC_Os02g40120	expressed protein
326	LOC_Os02g40550	protein GPR107 precursor, putative, expressed
327	LOC_Os02g40770	pre-SET motif family protein, expressed
328	LOC_Os02g40810	ubiquitin protein ligase PRT1, putative, expressed
329	LOC_Os02g42280	UDP-glycosyltransferase/ transferase, transferring glycosyl groups, putative, expressed
330	LOC_Os02g42710	elicitor-responsive protein 3, putative, expressed
331	LOC_Os02g42820	pollen-specific protein SF3, putative, expressed
332	LOC_Os02g42920	lipopolysaccharide-modifying protein, putative, expressed
333	LOC_Os02g42940	VAP27, putative, expressed
334	LOC_Os02g43840	EREBP-4 like protein, putative, expressed
335	LOC_Os02g44120	zinc finger, C2H2 type family protein, expressed
336	LOC_Os02g44132	expressed protein
337	LOC_Os02g44270	expressed protein
338	LOC_Os02g44380	beige/BEACH domain containing protein, expressed
339	LOC_Os02g44470	actin-depolymerizing factor, putative, expressed
340	LOC_Os02g44530	expressed protein
341	LOC_Os02g44590	subtilisin-like protease precursor, putative, expressed
342	LOC_Os02g44730	tetracycline transporter protein, putative, expressed
343	LOC_Os02g45100	mitochondrial import inner membrane translocase subunit tim23, putative, expressed
344	LOC_Os02g45130	WNK6, putative, expressed
345	LOC_Os02g46030	expressed protein
346	LOC_Os02g46180	expressed protein
347	LOC_Os02g47030	expressed protein
348	LOC_Os02g47220	serine/threonine-protein kinase ICK, putative, expressed
349	LOC_Os02g47930	expressed protein
350	LOC_Os02g48060	DNA binding protein, putative, expressed
351	LOC_Os02g48330	3-hydroxy-3-methylglutaryl-coenzyme A reductase 1, putative, expressed
352	LOC_Os02g48370	DNA-binding protein, putative, expressed
353	LOC_Os02g48964	WD-repeat protein-like, putative, expressed
354	LOC_Os02g49070	ZAC, putative, expressed
355	LOC_Os02g49240	expressed protein
356	LOC_Os02g49260	expressed protein
357	LOC_Os02g49340	nitrate-induced NOI protein, putative, expressed
358	LOC_Os02g49510	amino acid transporter-like protein, putative, expressed
359	LOC_Os02g49550	zinc finger, C3HC4 type family protein, expressed
360	LOC_Os02g49790	ALMT1, putative, expressed
361	LOC_Os02g50140	ABA-induced protein, putative, expressed
362	LOC_Os02g50150	caleosin related protein
363	LOC_Os02g50220	expressed protein
364	LOC_Os02g50470	expressed protein
365	LOC_Os02g50770	peroxidase 65 precursor, putative, expressed
366	LOC_Os02g50980	expressed protein
367	LOC_Os02g50990	RING-H2 finger protein ATL1Q, putative, expressed
368	LOC_Os02g51310	TCP family transcription factor containing protein
369	LOC_Os02g51600	type I inositol-1,4,5-trisphosphate 5-phosphatase CVP2, putative, expressed
370	LOC_Os02g51730	dnaJ homolog subfamily C member 7, putative, expressed
371	LOC_Os02g51760	expressed protein
372	LOC_Os02g51930	cytokinin-O-glucosyltransferase 2, putative, expressed
373	LOC_Os02g52640	galactoside 2-alpha-L-fucosyltransferase, putative, expressed
374	LOC_Os02g52840	flavonol synthase/flavanone 3-hydroxylase, putative, expressed
375	LOC_Os02g53820	endoglucanase precursor, putative, expressed
376	LOC_Os02g53990	expressed protein
377	LOC_Os02g54100	expressed protein
378	LOC_Os02g54150	phosphoinositide 5-phosphatase, putative, expressed
379	LOC_Os02g54590	serine threonine kinase, putative, expressed
380	LOC_Os02g54890	expressed protein
381	LOC_Os02g54900	STE20/SPS1-related proline-alanine-rich protein kinase, putative, expressed
382	LOC_Os02g55330	esterase/lipase/thioesterase, putative, expressed
383	LOC_Os02g55400	ATPase 8, plasma membrane-type, putative, expressed
384	LOC_Os02g55500	expressed protein
385	LOC_Os02g55649	expressed protein
386	LOC_Os02g55800	hypothetical protein
387	LOC_Os02g55840	expressed protein
388	LOC_Os02g55910	MGD2, putative, expressed
389	LOC_Os02g55990	vesicle-associated membrane protein 712, putative, expressed
390	LOC_Os02g56530	protein binding protein, putative, expressed
391	LOC_Os02g56570	TBC domain containing protein, expressed
392	LOC_Os02g56720	dihydroflavonol-4-reductase, putative, expressed
393	LOC_Os02g57000	C2 domain containing protein, expressed
394	LOC_Os02g57570	transparent testa 12 protein, putative
395	LOC_Os02g57580	anthocyanin permease, putative
396	LOC_Os02g57750	expressed protein
397	LOC_Os02g57790	DNA-binding protein, putative
398	LOC_Os02g58330	pentatricopeptide repeat protein PPR868-14, putative, expressed
399	LOC_Os02g58520	calcium-dependent protein kinase, isoform AK1, putative, expressed
400	LOC_Os02g58570	PRLI-interacting factor A, putative, expressed
401	LOC_Os02g58610	serine/threonine-protein kinase NAK, putative, expressed
402	LOC_Os02g58660	ATCHX15, putative, expressed
403	LOC_Os02g58800	hypothetical protein
404	LOC_Os03g01610	major pollen allergen Ory s 1 precursor, putative, expressed
405	LOC_Os03g01640	major pollen allergen Ory s 1 precursor, putative, expressed
406	LOC_Os03g02740	phospholipase D beta 1, putative, expressed
407	LOC_Os03g03270	transferase, transferring glycosyl groups, putative, expressed
408	LOC_Os03g03350	glycoside hydrolase, family 28, putative, expressed
409	LOC_Os03g03430	hemolysin, putative, expressed
410	LOC_Os03g04560	expressed protein
411	LOC_Os03g04620	CCT motif family protein, expressed
412	LOC_Os03g04770	beta-amylase, putative, expressed
413	LOC_Os03g04990	expressed protein
414	LOC_Os03g05660	protein LRP16, putative, expressed
415	LOC_Os03g05770	peroxidase 28 precursor, putative, expressed
416	LOC_Os03g06300	pentatricopeptide repeat-containing protein, putative, expressed
417	LOC_Os03g06750	expressed protein
418	LOC_Os03g06760	exocyst complex subunit Sec15-like family protein, expressed
419	LOC_Os03g06890	conserved hypothetical protein
420	LOC_Os03g06960	vesicle-associated membrane protein 725, putative, expressed
421	LOC_Os03g07110	calmodulin binding protein, putative, expressed
422	LOC_Os03g07410	expressed protein
423	LOC_Os03g07510	expressed protein
424	LOC_Os03g07600	calcium-binding protein 39, putative, expressed
425	LOC_Os03g07970	expressed protein
426	LOC_Os03g08110	hydrolase, putative, expressed
427	LOC_Os03g08610	protein binding protein, putative, expressed
428	LOC_Os03g08620	DNA binding protein, putative, expressed
429	LOC_Os03g08700	expressed protein
430	LOC_Os03g08980	expressed protein
431	LOC_Os03g09160	expressed protein
432	LOC_Os03g09190	serine carboxypeptidase F13S12.6 precursor, putative, expressed
433	LOC_Os03g10334	expressed protein
434	LOC_Os03g10370	ADP-ribosylation factor-like protein 8B, putative, expressed
435	LOC_Os03g10390	expressed protein
436	LOC_Os03g10550	hypothetical protein
437	LOC_Os03g10640	calcium-transporting ATPase 2, plasma membrane-type, putative, expressed
438	LOC_Os03g10810	HLS1, putative, expressed
439	LOC_Os03g10920	expressed protein
440	LOC_Os03g11140	rho GTPase activator, putative, expressed
441	LOC_Os03g12180	topoisomerase, putative, expressed
442	LOC_Os03g12520	protein kinase 1, putative, expressed
443	LOC_Os03g12570	DNA cytosine methyltransferase MET2a, putative, expressed
444	LOC_Os03g12660	cytochrome P450 724B1, putative, expressed
445	LOC_Os03g12970	hypothetical protein
446	LOC_Os03g13040	haemolysin-III related family protein, expressed
447	LOC_Os03g13830	pentatricopeptide repeat protein, putative, expressed
448	LOC_Os03g14610	receptor expression-enhancing protein 3, putative, expressed
449	LOC_Os03g14690	vacuolar ATP synthase 91 kDa subunit, putative, expressed
450	LOC_Os03g14700	lipid binding protein, putative
451	LOC_Os03g15390	expressed protein
452	LOC_Os03g15600	expressed protein
453	LOC_Os03g15750	ASC1-like protein, putative, expressed
454	LOC_Os03g15880	coronatine-insensitive protein 1, putative, expressed
455	LOC_Os03g16120	t-snare, putative, expressed
456	LOC_Os03g16420	retrotransposon protein, putative, unclassified
457	LOC_Os03g16840	expressed protein
458	LOC_Os03g16890	BGGP Beta-1-3-galactosyl-O-glycosyl-glycoprotein, putative, expressed
459	LOC_Os03g16900	rab GDP dissociation inhibitor alpha, putative, expressed
460	LOC_Os03g16920	heat shock cognate 70 kDa protein, putative, expressed
461	LOC_Os03g17030	polyadenylate-binding protein 2, putative, expressed
462	LOC_Os03g17250	protein binding protein, putative, expressed
463	LOC_Os03g17270	expressed protein
464	LOC_Os03g17330	expressed protein
465	LOC_Os03g17440	expressed protein
466	LOC_Os03g17540	TBC domain containing protein, expressed
467	LOC_Os03g17940	dolichyldiphosphatase 1, putative, expressed
468	LOC_Os03g18010	phosphoinositide-specific phospholipase C, putative, expressed
469	LOC_Os03g18340	6b-interacting protein 1, putative
470	LOC_Os03g18360	ethylene-overproduction protein 1, putative, expressed
471	LOC_Os03g18860	pectinesterase U1 precursor, putative, expressed
472	LOC_Os03g18940	DNA polymerase III subunit epsilon, putative, expressed
473	LOC_Os03g19610	pectinesterase precursor, putative, expressed
474	LOC_Os03g20410	aquaporin SIP2.1, putative, expressed
475	LOC_Os03g20620	hypothetical protein
476	LOC_Os03g20860	expressed protein
477	LOC_Os03g21120	nucleoside-triphosphatase, putative, expressed
478	LOC_Os03g21800	transcription factor RF2b, putative, expressed
479	LOC_Os03g21880	expressed protein
480	LOC_Os03g21950	fumarate hydratase 1, mitochondrial precursor, putative, expressed
481	LOC_Os03g22140	TPR Domain containing protein, expressed
482	LOC_Os03g22259	expressed protein
483	LOC_Os03g22800	tubby protein, putative, expressed
484	LOC_Os03g23030	aberrant pollen transmission 1, putative, expressed
485	LOC_Os03g23940	expressed protein
486	LOC_Os03g24160	phosphatidylinositol-4-phosphate 5-kinase 4, putative, expressed
487	LOC_Os03g24170	phosphatidylinositol-4-phosphate 5-kinase 4, putative, expressed
488	LOC_Os03g24470	hypothetical protein
489	LOC_Os03g24510	transferase, transferring glycosyl groups, putative, expressed
490	LOC_Os03g24520	protein Mo25, putative, expressed
491	LOC_Os03g24810	hypothetical protein
492	LOC_Os03g24950	expressed protein
493	LOC_Os03g25460	hydrophobic protein LTI6A, putative, expressed
494	LOC_Os03g25490	cytochrome P450 72A1, putative, expressed
495	LOC_Os03g26080	nucleoside-triphosphatase, putative, expressed
496	LOC_Os03g26490	expressed protein
497	LOC_Os03g27110	catalytic/ hydrolase, putative, expressed
498	LOC_Os03g27170	LOL3, putative, expressed
499	LOC_Os03g27200	expressed protein
500	LOC_Os03g27610	patatin T5 precursor, putative, expressed
501	LOC_Os03g27900	ZIM motif family protein, expressed
502	LOC_Os03g28040	zinc finger, C3HC4 type family protein, expressed
503	LOC_Os03g28090	pectinesterase-2 precursor, putative, expressed
504	LOC_Os03g28140	1-phosphatidylinositol-4-phosphate 5-kinase/ zinc ion binding protein, putative, expressed
505	LOC_Os03g31310	circadian clock coupling factor ZGT, putative, expressed
506	LOC_Os03g36439	F-box domain containing protein, expressed
507	LOC_Os03g36900	RNA binding protein, putative, expressed
508	LOC_Os03g37120	ATP binding protein, putative, expressed
509	LOC_Os03g38390	anther-specific proline-rich protein APG precursor, putative, expressed
510	LOC_Os03g38540	glutamate formiminotransferase, putative, expressed
511	LOC_Os03g39129	expressed protein
512	LOC_Os03g39160	expressed protein
513	LOC_Os03g41600	ramosa 2, putative
514	LOC_Os03g42290	B3 DNA binding domain containing protein, expressed
515	LOC_Os03g42520	expressed protein
516	LOC_Os03g43350	expressed protein
517	LOC_Os03g43360	protein binding protein, putative, expressed
518	LOC_Os03g43570	UBX domain-containing protein 1, putative, expressed
519	LOC_Os03g44230	proline transporter, putative, expressed
520	LOC_Os03g44440	cyclic nucleotide-gated ion channel 9, putative, expressed
521	LOC_Os03g44500	serine/threonine-protein phosphatase BSL2, putative, expressed
522	LOC_Os03g44580	expressed protein
523	LOC_Os03g44630	umecyanin, putative, expressed
524	LOC_Os03g45930	expressed protein
525	LOC_Os03g46690	F-box domain containing protein, expressed
526	LOC_Os03g47050	expressed protein
527	LOC_Os03g48000	GMN10, putative, expressed
528	LOC_Os03g48660	expressed protein
529	LOC_Os03g48904	expressed protein
530	LOC_Os03g49250	lysM domain containing protein, expressed
531	LOC_Os03g49270	expressed protein
532	LOC_Os03g49280	hypothetical protein
533	LOC_Os03g49360	hypothetical protein
534	LOC_Os03g49590	hypothetical protein
535	LOC_Os03g50050	F-box domain containing protein, expressed
536	LOC_Os03g50280	expressed protein
537	LOC_Os03g50500	IMP dehydrogenase/GMP reductase, putative, expressed
538	LOC_Os03g50730	eukaryotic membrane protein family protein, expressed
539	LOC_Os03g50890	actin-1, putative, expressed
540	LOC_Os03g51010	monoglyceride lipase, putative, expressed
541	LOC_Os03g51210	expressed protein
542	LOC_Os03g51620	RXW8, putative, expressed
543	LOC_Os03g51990	amino acid binding protein, putative, expressed
544	LOC_Os03g52450	GATA transcription factor 25, putative, expressed
545	LOC_Os03g52870	nucleotide binding protein, putative, expressed
546	LOC_Os03g53410	ATMRK1, putative, expressed
547	LOC_Os03g53490	GTP binding protein, putative, expressed
548	LOC_Os03g53500	ATP-dependent RNA helicase SUV3, mitochondrial precursor, putative, expressed
549	LOC_Os03g53500	ATP-dependent RNA helicase SUV3, mitochondrial precursor, putative
550	LOC_Os03g53620	late embryogenesis abundant protein D-34, putative, expressed
551	LOC_Os03g54091	meiotic recombination protein SPO11, putative, expressed
552	LOC_Os03g55040	indole-3-acetate beta-glucosyltransferase, putative, expressed
553	LOC_Os03g56060	CSLC9 - cellulose synthase-like family C, expressed
554	LOC_Os03g57070	deoxyribodipyrimidine photolyase, putative, expressed
555	LOC_Os03g57210	glycine-rich protein, putative, expressed
556	LOC_Os03g57500	CIC7E11, putative, expressed
557	LOC_Os03g57510	calcium-dependent protein kinase, isoform AK1, putative, expressed
558	LOC_Os03g58140	transmembrane BAX inhibitor motif-containing protein 4, putative, expressed
559	LOC_Os03g58170	stem-specific protein TSJT1, putative, expressed
560	LOC_Os03g58190	RNA binding protein, putative, expressed
561	LOC_Os03g58280	hypothetical protein
562	LOC_Os03g58350	OsIAA14 - Auxin-responsive Aux/IAA gene family member, expressed
563	LOC_Os03g58620	small multi-drug export protein, putative, expressed
564	LOC_Os03g59060	OsPP2Ac-2 - Phosphatase 2A isoform 2 belonging to family 2, expressed
565	LOC_Os03g59350	cytokinin-O-glucosyltransferase 3, putative, expressed
566	LOC_Os03g59440	disease resistance response like protein, putative, expressed
567	LOC_Os03g59530	protein Kinase-associated protein phosphatase, putative, expressed
568	LOC_Os03g59580	nudix hydrolase 13, mitochondrial precursor, putative, expressed
569	LOC_Os03g59660	AP-1 complex subunit sigma-2, putative, expressed
570	LOC_Os03g60470	glycine-rich protein A3, putative, expressed
571	LOC_Os03g61510	pectinesterase inhibitor domain containing protein, expressed
572	LOC_Os03g61530	pectinesterase inhibitor domain containing protein, expressed
573	LOC_Os03g61590	expressed protein
574	LOC_Os03g61690	catalytic/ protein phosphatase type 2C, putative, expressed
575	LOC_Os03g62210	Pi starvation-induced protein, putative, expressed
576	LOC_Os03g62280	expressed protein
577	LOC_Os03g62410	phospholipase D gamma 3, putative, expressed
578	LOC_Os03g62760	expressed protein
579	LOC_Os03g64310	expressed protein
580	LOC_Os04g01150	ELMO domain-containing protein 2, putative, expressed
581	LOC_Os04g01330	expressed protein
582	LOC_Os04g02280	F-box domain containing protein, expressed
583	LOC_Os04g05440	hypothetical protein
584	LOC_Os04g08070	expressed protein
585	LOC_Os04g08410	expressed protein
586	LOC_Os04g10500	conserved hypothetical protein
587	LOC_Os04g10680	protein binding protein, putative, expressed
588	LOC_Os04g11130	low-molecular-weight cysteine-rich protein LCR68 precursor, putative, expressed
589	LOC_Os04g11350	retrotransposon protein, putative, unclassified, expressed
590	LOC_Os04g11450	F-box domain containing protein, expressed
591	LOC_Os04g14190	prenyltransferase/ zinc ion binding protein, putative, expressed
592	LOC_Os04g14204	expressed protein
593	LOC_Os04g14690	monooxygenase/ oxidoreductase, putative, expressed
594	LOC_Os04g17120	actin binding protein, putative
595	LOC_Os04g17130	formin Homology 2 Domain containing protein
596	LOC_Os04g17479	expressed protein
597	LOC_Os04g17680	expressed protein
598	LOC_Os04g19800	F-box domain containing protein, expressed
599	LOC_Os04g20420	expressed protein
600	LOC_Os04g21340	expressed protein
601	LOC_Os04g21570	fasciclin-like arabinogalactan protein 10 precursor, putative, expressed
602	LOC_Os04g21590	PB1 domain containing protein, expressed
603	LOC_Os04g21710	expressed protein
604	LOC_Os04g22990	retrotransposon protein, putative, unclassified
605	LOC_Os04g23040	expressed protein
606	LOC_Os04g24414	expressed protein
607	LOC_Os04g25160	pollen allergen Phl p 2 precursor, putative, expressed
608	LOC_Os04g25190	pollen allergen Phl p 2 precursor, putative, expressed
609	LOC_Os04g26230	pollen allergen Phl p 2 precursor, putative, expressed
610	LOC_Os04g26490	expressed protein
611	LOC_Os04g26790	pepsin A, putative, expressed
612	LOC_Os04g26834	pepsin A, putative, expressed
613	LOC_Os04g28020	expressed protein
614	LOC_Os04g29050	hypothetical protein
615	LOC_Os04g30300	retrotransposon protein, putative, unclassified
616	LOC_Os04g30450	non-imprinted in Prader-Willi/Angelman syndrome region protein 1, putative, expressed
617	LOC_Os04g31350	expressed protein
618	LOC_Os04g31570	F-box protein interaction domain containing protein, expressed
619	LOC_Os04g31924	nodulin-like protein, putative, expressed
620	LOC_Os04g32180	expressed protein
621	LOC_Os04g32190	phosphoglucomutase/phosphomannomutase, C-terminal domain containing protein, expressed
622	LOC_Os04g32320	glycerophosphodiester phosphodiesterase, putative, expressed
623	LOC_Os04g32640	hypothetical protein
624	LOC_Os04g32660	ubiquinol-cytochrome c reductase iron-sulfur subunit, mitochondrial precursor, putative, expressed
625	LOC_Os04g32740	nudix hydrolase 13, mitochondrial precursor, putative, expressed
626	LOC_Os04g32960	4SNc-Tudor domain protein, putative, expressed
627	LOC_Os04g33200	expressed protein
628	LOC_Os04g33330	expressed protein
629	LOC_Os04g33710	expressed protein
630	LOC_Os04g35020	CSLH2 - cellulose synthase-like family H, expressed
631	LOC_Os04g35190	F-box only protein 9, putative, expressed
632	LOC_Os04g35200	expressed protein
633	LOC_Os04g35490	expressed protein
634	LOC_Os04g35770	pectinesterase-2 precursor, putative, expressed
635	LOC_Os04g35780	cytoplasm protein, putative, expressed
636	LOC_Os04g37450	expressed protein
637	LOC_Os04g37460	glutamate decarboxylase, putative, expressed
638	LOC_Os04g37520	expressed protein
639	LOC_Os04g37600	phosphate carrier protein, mitochondrial precursor, putative, expressed
640	LOC_Os04g38270	expressed protein
641	LOC_Os04g38560	pectinesterase-1 precursor, putative, expressed
642	LOC_Os04g38770	MADS-box transcription factor 27, putative, expressed
643	LOC_Os04g39450	expressed protein
644	LOC_Os04g39489	AAP7, putative, expressed
645	LOC_Os04g39590	fasciclin-like arabinogalactan protein 7 precursor, putative
646	LOC_Os04g40150	acetylglucosaminyltransferase/ transferase, transferring glycosyl groups, putative, expressed
647	LOC_Os04g40430	surfeit locus protein 2 containing protein, expressed
648	LOC_Os04g40570	multidrug resistance protein 13, putative, expressed
649	LOC_Os04g40810	dihydrolipoamide acetyltransferase, putative, expressed
650	LOC_Os04g41200	lipase family protein, expressed
651	LOC_Os04g41250	ubiquitin-protein ligase, putative, expressed
652	LOC_Os04g42210	GPI-anchored protein, putative, expressed
653	LOC_Os04g42220	GPI-anchored protein, putative, expressed
654	LOC_Os04g42350	heavy metal-associated domain containing protein
655	LOC_Os04g42670	cyclin-like F-box, putative, expressed
656	LOC_Os04g42960	protein GPR107 precursor, putative, expressed
657	LOC_Os04g44090	expressed protein
658	LOC_Os04g44660	hypothetical protein
659	LOC_Os04g44820	ring domain containing protein, putative, expressed
660	LOC_Os04g44930	expressed protein
661	LOC_Os04g45010	pollen-specific protein SF3, putative, expressed
662	LOC_Os04g45290	beta-fructofuranosidase 1 precursor, putative, expressed
663	LOC_Os04g45350	hypothetical protein
664	LOC_Os04g45970	glutamate dehydrogenase 2, putative, expressed
665	LOC_Os04g46079	ELMO domain-containing protein 2, putative, expressed
666	LOC_Os04g46490	aquaporin TIP5.1, putative, expressed
667	LOC_Os04g46570	growth regulator like protein, putative, expressed
668	LOC_Os04g46670	cys2/His2 zinc-finger transcription factor, putative, expressed
669	LOC_Os04g46760	conserved hypothetical protein
670	LOC_Os04g46910	actin-depolymerizing factor, putative, expressed
671	LOC_Os04g47059	TRANSPARENT TESTA 8 protein, putative, expressed
672	LOC_Os04g47110	conserved hypothetical protein
673	LOC_Os04g47150	subtilisin-like protease precursor, putative, expressed
674	LOC_Os04g47320	mechanosensitive ion channel family protein, expressed
675	LOC_Os04g48700	h/ACA ribonucleoprotein complex subunit 4, putative
676	LOC_Os04g49000	RING zinc finger protein-like, putative, expressed
677	LOC_Os04g49650	expressed protein
678	LOC_Os04g50176	expressed protein
679	LOC_Os04g50216	gtk16 protein, putative, expressed
680	LOC_Os04g51330	maltose excess protein 1-like, chloroplast precursor, putative, expressed
681	LOC_Os04g51440	villin-4, putative, expressed
682	LOC_Os04g51830	cation transporter HKT7, putative, expressed
683	LOC_Os04g52120	potassium transporter 15, putative, expressed
684	LOC_Os04g52950	nitrate-induced NOI protein, expressed
685	LOC_Os04g53330	RNA recognition motif containing protein, putative, expressed
686	LOC_Os04g53430	speckle-type POZ protein, putative, expressed
687	LOC_Os04g53450	expressed protein
688	LOC_Os04g53460	AT hook motif family protein, expressed
689	LOC_Os04g53830	leucoanthocyanidin reductase, putative, expressed
690	LOC_Os04g54360	transferase, transferring glycosyl groups, putative, expressed
691	LOC_Os04g54600	plant-specific domain TIGR01570 family protein, expressed
692	LOC_Os04g54850	pectinesterase family protein, expressed
693	LOC_Os04g54860	glutaredoxin family protein, expressed
694	LOC_Os04g55110	expressed protein
695	LOC_Os04g55200	coatomer subunit epsilon, putative
696	LOC_Os04g55260	vacuolar membrane protein, putative, expressed
697	LOC_Os04g55370	conserved hypothetical protein
698	LOC_Os04g55510	zinc finger, C3HC4 type family protein, expressed
699	LOC_Os04g56510	protein kinase-like, putative, expressed
700	LOC_Os04g56750	zinc finger C-x8-C-x5-C-x3-H type family protein, expressed
701	LOC_Os04g57154	expressed protein
702	LOC_Os04g57180	flavonol synthase/flavanone 3-hydroxylase, putative, expressed
703	LOC_Os04g57190	ubiquitin carboxyl-terminal hydrolase isozyme L3, putative, expressed
704	LOC_Os04g57210	actin-6, putative, expressed
705	LOC_Os04g57230	regulatory protein RecX, putative, expressed
706	LOC_Os04g57240	hypothetical protein
707	LOC_Os04g57270	expressed protein
708	LOC_Os04g57280	expressed protein
709	LOC_Os04g57290	F-box domain containing protein, expressed
710	LOC_Os04g57330	expressed protein
711	LOC_Os04g57350	EH-domain-containing protein 1, putative, expressed
712	LOC_Os04g57750	early nodulin-like protein 1 precursor, putative, expressed
713	LOC_Os04g58100	expressed protein
714	LOC_Os04g58380	expressed protein
715	LOC_Os04g58480	calcium ion binding protein, putative, expressed
716	LOC_Os04g58520	hypothetical protein
717	LOC_Os04g58620	KEA1, putative, expressed
718	LOC_Os04g58870	protein binding protein, putative, expressed
719	LOC_Os04g59060	dnaJ domain containing protein, expressed
720	LOC_Os04g59310	MAP3K-like protein kinase, putative, expressed
721	LOC_Os05g01300	CHCH domain containing protein, expressed
722	LOC_Os05g02690	SRR1-like protein, putative, expressed
723	LOC_Os05g03320	expressed protein
724	LOC_Os05g03574	expressed protein
725	LOC_Os05g04150	expressed protein
726	LOC_Os05g04330	DNA methyltransferase DMT106, putative, expressed
727	LOC_Os05g04340	glycogen synthase kinase-3 homolog MsK-1, putative, expressed
728	LOC_Os05g04860	agenet domain containing protein, expressed
729	LOC_Os05g05440	expressed protein
730	LOC_Os05g05640	pectinesterase inhibitor domain containing protein, expressed
731	LOC_Os05g05650	SRC2, putative, expressed
732	LOC_Os05g05760	expressed protein
733	LOC_Os05g06670	gibberellin 2-oxidase, putative, expressed
734	LOC_Os05g06750	dihydrolipoyl dehydrogenase, mitochondrial precursor, putative, expressed
735	LOC_Os05g07260	expressed protein
736	LOC_Os05g07670	integral membrane protein like, putative, expressed
737	LOC_Os05g07880	phospholipase D alpha 1 precursor, putative, expressed
738	LOC_Os05g08390	conserved hypothetical protein
739	LOC_Os05g08540	gibberellin 3-beta-dioxygenase 2-2, putative, expressed
740	LOC_Os05g09050	MLO-like protein 10, putative, expressed
741	LOC_Os05g09380	AR791, putative, expressed
742	LOC_Os05g10800	expressed protein
743	LOC_Os05g11330	rapid alkalinization factor 2 precursor, putative, expressed
744	LOC_Os05g11720	protein binding protein, putative, expressed
745	LOC_Os05g11790	CBL-interacting serine/threonine-protein kinase 15, putative, expressed
746	LOC_Os05g11860	RING-H2 finger protein ATL3F, putative, expressed
747	LOC_Os05g13830	cell surface glycoprotein 1 precursor, putative
748	LOC_Os05g13904	expressed protein
749	LOC_Os05g14750	protein kinase G11A, putative, expressed
750	LOC_Os05g16280	transposon protein, putative, unclassified
751	LOC_Os05g16290	transposon protein, putative, unclassified, expressed
752	LOC_Os05g18730	generative cell specific-1, putative, expressed
753	LOC_Os05g19500	ATCHX19, putative, expressed
754	LOC_Os05g20150	ATP binding protein, putative, expressed
755	LOC_Os05g20570	pectinesterase inhibitor domain containing protein, expressed
756	LOC_Os05g20620	retrotransposon protein, putative, unclassified, expressed
757	LOC_Os05g20914	expressed protein
758	LOC_Os05g21180	expressed protein
759	LOC_Os05g23194	expressed protein
760	LOC_Os05g23240	CAX-interacting protein 4, putative
761	LOC_Os05g23560	hypothetical protein
762	LOC_Os05g23580	hypothetical protein
763	LOC_Os05g23700	transcription regulator, putative, expressed
764	LOC_Os05g23850	expressed protein
765	LOC_Os05g24770	seed maturation protein, putative, expressed
766	LOC_Os05g24900	expressed protein
767	LOC_Os05g25040	expressed protein
768	LOC_Os05g26660	expressed protein
769	LOC_Os05g27890	expressed protein
770	LOC_Os05g28530	electron transporter, putative
771	LOC_Os05g28710	expressed protein
772	LOC_Os05g29740	pectinesterase inhibitor domain containing protein, expressed
773	LOC_Os05g30150	amino acid permease, putative
774	LOC_Os05g30870	serine/threonine-protein kinase NAK, putative, expressed
775	LOC_Os05g30940	vacuolar calcium binding protein, putative, expressed
776	LOC_Os05g31056	heat shock protein binding protein, putative, expressed
777	LOC_Os05g31062	heat shock protein binding protein, putative, expressed
778	LOC_Os05g31110	hexokinase-1, putative, expressed
779	LOC_Os05g31720	GTPase activating protein, putative, expressed
780	LOC_Os05g32710	isoamylase-type starch debranching enzyme ISO2, putative, expressed
781	LOC_Os05g32720	ERD4 protein, putative, expressed
782	LOC_Os05g32960	expressed protein
783	LOC_Os05g33580	expressed protein
784	LOC_Os05g34180	isopentenyl-diphosphate delta-isomerase I, putative, expressed
785	LOC_Os05g34940	MADS-box transcription factor 4, putative, expressed
786	LOC_Os05g35160	clathrin assembly protein, putative, expressed
787	LOC_Os05g35570	non-imprinted in Prader-Willi/Angelman syndrome region protein 1, putative, expressed
788	LOC_Os05g36260	soluble inorganic pyrophosphatase, putative, expressed
789	LOC_Os05g36900	dof domain, zinc finger family protein
790	LOC_Os05g37150	t-snare, putative, expressed
791	LOC_Os05g37170	transcription factor TGA6, putative, expressed
792	LOC_Os05g37200	solute carrier family 35, member F1, putative, expressed
793	LOC_Os05g37640	expressed protein
794	LOC_Os05g37880	axi 1 like protein, putative, expressed
795	LOC_Os05g38290	protein phosphatase 2C, putative, expressed
796	LOC_Os05g38560	histone H2B, putative
797	LOC_Os05g38770	protein kinase APK1B, chloroplast precursor, putative, expressed
798	LOC_Os05g38790	IQ calmodulin-binding motif family protein, expressed
799	LOC_Os05g38960	expressed protein
800	LOC_Os05g38980	ATRBOH F F, putative, expressed
801	LOC_Os05g39000	protein kinase interacting protein 1, putative, expressed
802	LOC_Os05g39380	zinc finger, C3HC4 type family protein, expressed
803	LOC_Os05g39600	ATCHX15, putative, expressed
804	LOC_Os05g40190	thioredoxin H-type, putative, expressed
805	LOC_Os05g40230	vacuolar ATP synthase subunit E, putative, expressed
806	LOC_Os05g40310	expressed protein
807	LOC_Os05g40650	ATCHX15, putative, expressed
808	LOC_Os05g40740	pollen-specific protein NTP303 precursor, putative, expressed
809	LOC_Os05g40900	expressed protein
810	LOC_Os05g41150	expressed protein
811	LOC_Os05g41270	calcium-dependent protein kinase, isoform 2, putative, expressed
812	LOC_Os05g41950	protein kinase APK1B, chloroplast precursor, putative, expressed
813	LOC_Os05g42200	cyclin, putative, expressed
814	LOC_Os05g42220	protein binding protein, putative, expressed
815	LOC_Os05g43450	ATP binding protein, putative, expressed
816	LOC_Os05g43540	transmembrane protein 56, putative, expressed
817	LOC_Os05g44760	hexokinase-2, putative, expressed
818	LOC_Os05g44780	expressed protein
819	LOC_Os05g44910	dual-specificity protein-like phosphatase 4, putative, expressed
820	LOC_Os05g45370	cell division control protein 50, putative, expressed
821	LOC_Os05g45560	hypothetical protein
822	LOC_Os05g46030	myosin head family protein, expressed
823	LOC_Os05g46320	F-box domain containing protein, expressed
824	LOC_Os05g46530	pectinesterase inhibitor domain containing protein, expressed
825	LOC_Os05g46740	chromosome condensation regulator-like protein protein, putative, expressed
826	LOC_Os05g48520	glyoxal oxidase, putative, expressed
827	LOC_Os05g48640	pollen-specific kinase partner protein, putative, expressed
828	LOC_Os05g48980	ras-related protein Rab11B, putative, expressed
829	LOC_Os05g49310	transcription factor MYB21, putative
830	LOC_Os05g49480	expressed protein
831	LOC_Os05g49580	blue copper protein precursor, putative, expressed
832	LOC_Os05g49830	triacylglycerol lipase, putative, expressed
833	LOC_Os05g49900	fatty acid elongase, putative, expressed
834	LOC_Os05g50020	hypothetical protein
835	LOC_Os05g50120	OsMPK21-1 - putative MAPK based on amino acid sequence homology, expressed
836	LOC_Os05g50170	carboxylesterase-like protein, putative, expressed
837	LOC_Os05g50280	solute carrier family 2, facilitated glucose transporter member 8, putative, expressed
838	LOC_Os05g50434	expressed protein
839	LOC_Os05g50830	ATP binding protein, putative, expressed
840	LOC_Os05g51090	seven-transmembrane-domain protein 1, putative, expressed
841	LOC_Os05g51230	phosphatidylinositol 3- and 4-kinase family protein, expressed
842	LOC_Os05g51380	expressed protein
843	LOC_Os05g51660	pathogenesis-related protein 1A1 precursor, putative, expressed
844	LOC_Os05g51680	SCP-like extracellular protein, expressed
845	LOC_Os05g51750	pepsin A, putative, expressed
846	LOC_Os05g51860	conserved hypothetical protein
847	LOC_Os05g51900	expressed protein
848	LOC_Os06g01340	CCT motif family protein
849	LOC_Os06g01710	expressed protein
850	LOC_Os06g01780	protease, putative, expressed
851	LOC_Os06g02019	cytochrome P450 88A1, putative, expressed
852	LOC_Os06g02040	seed maturation protein, putative, expressed
853	LOC_Os06g02330	expressed protein
854	LOC_Os06g02450	expressed protein
855	LOC_Os06g02710	conserved hypothetical protein
856	LOC_Os06g03170	expressed protein
857	LOC_Os06g03210	hypothetical protein
858	LOC_Os06g03390	expressed protein
859	LOC_Os06g03610	protein kinase, putative, expressed
860	LOC_Os06g03630	hypothetical protein
861	LOC_Os06g03980	expressed protein
862	LOC_Os06g04390	expressed protein
863	LOC_Os06g04450	SNARE-interacting protein KEULE, putative, expressed
864	LOC_Os06g04830	hcr2-0B, putative, expressed
865	LOC_Os06g05160	sulfate transporter 3.4, putative, expressed
866	LOC_Os06g05209	pectate lyase precursor, putative, expressed
867	LOC_Os06g05260	pectate lyase precursor, putative, expressed
868	LOC_Os06g05620	F-box domain containing protein, expressed
869	LOC_Os06g05710	pollen-specific protein, putative, expressed
870	LOC_Os06g05730	expressed protein
871	LOC_Os06g05860	6-phosphofructokinase, putative, expressed
872	LOC_Os06g06430	expressed protein
873	LOC_Os06g07030	dehydration responsive element binding protein, putative, expressed
874	LOC_Os06g07780	vesicle-associated membrane protein 712, putative, expressed
875	LOC_Os06g08310	ATPase 8, plasma membrane-type, putative, expressed
876	LOC_Os06g08380	beta-1,3-glucan synthase, putative, expressed
877	LOC_Os06g08400	zinc ion binding protein, putative, expressed
878	LOC_Os06g08680	expressed protein
879	LOC_Os06g08810	expressed protein
880	LOC_Os06g09180	OsMKK5 - putative MAPKK based on amino acid sequence homology, expressed
881	LOC_Os06g09230	serine threonine kinase, putative, expressed
882	LOC_Os06g09860	ATP binding protein, putative, expressed
883	LOC_Os06g10140	expressed protein
884	LOC_Os06g10210	expressed protein
885	LOC_Os06g10480	expressed protein
886	LOC_Os06g10860	flavonol-3-O-glycoside-7-O-glucosyltransferase 1, putative
887	LOC_Os06g10970	galactoside 2-alpha-L-fucosyltransferase, putative, expressed
888	LOC_Os06g11440	transposon protein, putative, Mutator sub-class, expressed
889	LOC_Os06g11920	hydrolase/ inositol or phosphatidylinositol phosphatase, putative, expressed
890	LOC_Os06g11970	MADS-box protein AGL66, putative, expressed
891	LOC_Os06g12500	plant integral membrane protein TIGR01569 containing protein, expressed
892	LOC_Os06g12560	RING-H2 finger protein ATL1Q, putative, expressed
893	LOC_Os06g12940	conserved hypothetical protein
894	LOC_Os06g13850	F-box domain containing protein, expressed
895	LOC_Os06g13860	poly polymerase catalytic domain containing protein, expressed
896	LOC_Os06g14060	speckle-type POZ protein, putative, expressed
897	LOC_Os06g17450	expressed protein
898	LOC_Os06g19630	steroid nuclear receptor, ligand-binding, putative, expressed
899	LOC_Os06g20340	IBR5, putative, expressed
900	LOC_Os06g20480	hypothetical protein
901	LOC_Os06g21390	makorin-1, putative, expressed
902	LOC_Os06g22980	CSLD5 - cellulose synthase-like family D, expressed
903	LOC_Os06g23350	late embryogenesis abundant protein D-34, putative, expressed
904	LOC_Os06g25439	3-beta hydroxysteroid dehydrogenase/isomerase, putative, expressed
905	LOC_Os06g25660	transposon protein, putative, unclassified, expressed
906	LOC_Os06g27850	peroxidase 56 precursor, putative, expressed
907	LOC_Os06g29080	ATP binding protein, putative, expressed
908	LOC_Os06g29350	XIE, putative, expressed
909	LOC_Os06g30179	cytochrome P450 71D10, putative, expressed
910	LOC_Os06g30470	expressed protein
911	LOC_Os06g33170	expressed protein
912	LOC_Os06g33460	hypothetical protein
913	LOC_Os06g35320	exopolygalacturonase precursor, putative, expressed
914	LOC_Os06g35590	reticuline oxidase precursor, putative, expressed
915	LOC_Os06g36240	pollen allergen Phl p 11, putative, expressed
916	LOC_Os06g36360	poly, putative, expressed
917	LOC_Os06g36770	serine/threonine protein phosphatase 2A 55 kDa regulatory subunit Bbeta isoform, putative, expressed
918	LOC_Os06g36990	phospholipid-transporting ATPase 4, putative, expressed
919	LOC_Os06g38510	pectate lyase precursor, putative, expressed
920	LOC_Os06g39050	syntaxin 125, putative, expressed
921	LOC_Os06g39060	glucan endo-1,3-beta-glucosidase 6 precursor, putative, expressed
922	LOC_Os06g40200	calcium-binding mitochondrial carrier F55A11.4, putative, expressed
923	LOC_Os06g40500	expressed protein
924	LOC_Os06g40570	C2 domain containing protein, expressed
925	LOC_Os06g40580	expressed protein
926	LOC_Os06g40890	exopolygalacturonase precursor, putative, expressed
927	LOC_Os06g42030	potassium transporter 10, putative, expressed
928	LOC_Os06g42060	expressed protein
929	LOC_Os06g43000	hypothetical protein
930	LOC_Os06g43060	expressed protein
931	LOC_Os06g43630	sucrose-phosphate synthase 1, putative, expressed
932	LOC_Os06g43700	amino acid permease, putative, expressed
933	LOC_Os06g44470	pollen allergen Phl p 2 precursor, putative, expressed
934	LOC_Os06g44810	expressed protein
935	LOC_Os06g44900	expressed protein
936	LOC_Os06g45050	clathrin assembly protein, putative, expressed
937	LOC_Os06g45150	pollen allergen Phl p 2 precursor, putative, expressed
938	LOC_Os06g45160	pollen allergen Phl p 2 precursor, putative, expressed
939	LOC_Os06g45240	ATP binding protein, putative, expressed
940	LOC_Os06g46560	expressed protein
941	LOC_Os06g47110	COBRA-like protein 7 precursor, putative, expressed
942	LOC_Os06g47430	hypothetical protein
943	LOC_Os06g47520	expressed protein
944	LOC_Os06g48050	expressed protein
945	LOC_Os06g48300	protein phosphatase 2C isoform epsilon, putative, expressed
946	LOC_Os06g48320	lipid binding protein, putative, expressed
947	LOC_Os06g48880	expressed protein
948	LOC_Os06g48980	protein kinase APK1B, chloroplast precursor, putative, expressed
949	LOC_Os06g49390	NBS-LRR disease resistance protein, putative, expressed
950	LOC_Os06g49470	peptidyl-prolyl cis-trans isomerase CYP19-4 precursor, putative, expressed
951	LOC_Os06g49790	JD1, putative, expressed
952	LOC_Os06g49840	MADS-box transcription factor 16, putative, expressed
953	LOC_Os06g49850	expressed protein
954	LOC_Os06g49860	ankyrin-like protein, putative, expressed
955	LOC_Os06g49890	mitochondrion protein, putative, expressed
956	LOC_Os06g50140	endoglucanase 1 precursor, putative, expressed
957	LOC_Os06g50180	non-imprinted in Prader-Willi/Angelman syndrome region protein 1, putative, expressed
958	LOC_Os06g50330	senescence-associated protein 12, putative, expressed
959	LOC_Os06g50430	hypothetical protein
960	LOC_Os06g50440	hypothetical protein
961	LOC_Os06g50910	serine/threonine-protein kinase ATR, putative, expressed
962	LOC_Os06g51130	spotted leaf protein 11, putative, expressed
963	LOC_Os06g51240	expressed protein
964	LOC_Os06g51390	expressed protein
965	LOC_Os06g51460	ATPase, coupled to transmembrane movement of substances, putative, expressed
966	LOC_Os07g01230	expressed protein
967	LOC_Os07g01260	RNA binding protein, putative, expressed
968	LOC_Os07g01740	expressed protein
969	LOC_Os07g01770	GTPase activating protein, putative, expressed
970	LOC_Os07g01780	GTPase activating protein, putative, expressed
971	LOC_Os07g02170	3-5 exonuclease/ nucleic acid binding protein, putative
972	LOC_Os07g02260	expressed protein
973	LOC_Os07g02430	expressed protein
974	LOC_Os07g02780	MAPKKK5, putative, expressed
975	LOC_Os07g02790	expressed protein
976	LOC_Os07g03020	hypothetical protein
977	LOC_Os07g03260	CSLC10 - cellulose synthase-like family C
978	LOC_Os07g04520	BRASSINOSTEROID INSENSITIVE 1-associated receptor kinase 1 precursor, putative, expressed
979	LOC_Os07g04980	hypothetical protein
980	LOC_Os07g05830	ZIM motif family protein, expressed
981	LOC_Os07g07080	regulator of chromosome condensation, RCC1, putative, expressed
982	LOC_Os07g07130	expressed protein
983	LOC_Os07g07420	gibberellin 20 oxidase 1-B, putative, expressed
984	LOC_Os07g07910	potassium channel AKT1, putative, expressed
985	LOC_Os07g08000	serine/threonine-protein kinase Nek4, putative, expressed
986	LOC_Os07g08060	transmembrane BAX inhibitor motif-containing protein 4, putative, expressed
987	LOC_Os07g08810	expressed protein
988	LOC_Os07g08870	hypothetical protein
989	LOC_Os07g09050	EXO, putative, expressed
990	LOC_Os07g09110	expressed protein
991	LOC_Os07g09384	expressed protein
992	LOC_Os07g09690	galactosyltransferase/ transferase, transferring hexosyl groups, putative, expressed
993	LOC_Os07g10550	expressed protein
994	LOC_Os07g11280	EMB2654, putative, expressed
995	LOC_Os07g12730	expressed protein
996	LOC_Os07g13160	expressed protein
997	LOC_Os07g13280	THO complex subunit 4, putative, expressed
998	LOC_Os07g13440	hypothetical protein
999	LOC_Os07g13450	expressed protein
1000	LOC_Os07g13580	glucan endo-1,3-beta-glucosidase precursor, putative, expressed
1001	LOC_Os07g13980	glucose-1-phosphate adenylyltransferase large subunit, chloroplast precursor, putative, expressed
1002	LOC_Os07g14340	lustrin A, putative, expressed
1003	LOC_Os07g15530	expressed protein
1004	LOC_Os07g15680	phospholipase D beta 1, putative, expressed
1005	LOC_Os07g16970	rab GDP dissociation inhibitor alpha, putative, expressed
1006	LOC_Os07g17040	protein MAK16, putative
1007	LOC_Os07g17120	salt tolerance protein, putative, expressed
1008	LOC_Os07g17310	B12D protein, expressed
1009	LOC_Os07g18070	expressed protein
1010	LOC_Os07g18670	conserved hypothetical protein
1011	LOC_Os07g20270	expressed protein
1012	LOC_Os07g23200	F-actin capping protein alpha subunit, putative, expressed
1013	LOC_Os07g23550	expressed protein
1014	LOC_Os07g24230	folate/biopterin transporter family protein, expressed
1015	LOC_Os07g26480	desiccation-associated protein, putative, expressed
1016	LOC_Os07g26560	conserved hypothetical protein
1017	LOC_Os07g26700	brain protein 44, putative, expressed
1018	LOC_Os07g27450	expressed protein
1019	LOC_Os07g27750	expressed protein
1020	LOC_Os07g28440	expressed protein
1021	LOC_Os07g28800	dnaJ domain containing protein
1022	LOC_Os07g28920	expressed protein
1023	LOC_Os07g28930	protein kinase domain containing protein, expressed
1024	LOC_Os07g29640	expressed protein
1025	LOC_Os07g29760	cysteine proteinase A494 precursor, putative, expressed
1026	LOC_Os07g30090	actin-depolymerizing factor 1, putative, expressed
1027	LOC_Os07g30160	ATTPPA, putative, expressed
1028	LOC_Os07g30210	integral membrane protein, putative, expressed
1029	LOC_Os07g31070	expressed protein
1030	LOC_Os07g31370	ras-related protein Rab-6A, putative, expressed
1031	LOC_Os07g31650	expressed protein
1032	LOC_Os07g31830	GTPase activating protein, putative, expressed
1033	LOC_Os07g32400	GCK-like kinase MIK, putative, expressed
1034	LOC_Os07g32920	expressed protein
1035	LOC_Os07g33850	septum-promoting GTP-binding protein 1, putative, expressed
1036	LOC_Os07g34130	TBC domain containing protein, expressed
1037	LOC_Os07g34510	retrotransposon protein, putative, unclassified
1038	LOC_Os07g34529	expressed protein
1039	LOC_Os07g34930	retrotransposon protein, putative, unclassified
1040	LOC_Os07g36150	formin homology 2 domain-containing protein 5, putative, expressed
1041	LOC_Os07g37220	PAP-specific phosphatase, mitochondrial precursor, putative, expressed
1042	LOC_Os07g37650	ARF GAP-like zinc finger-containing protein ZIGA3, putative, expressed
1043	LOC_Os07g37920	NAM-like protein, putative, expressed
1044	LOC_Os07g38100	receptor expression-enhancing protein 6, putative, expressed
1045	LOC_Os07g38560	adenylyl-sulfate kinase, chloroplast precursor, putative, expressed
1046	LOC_Os07g39930	expressed protein
1047	LOC_Os07g40570	WRKY transcription factor 3, putative, expressed
1048	LOC_Os07g40840	hypothetical protein
1049	LOC_Os07g41170	expressed protein
1050	LOC_Os07g41840	hypothetical protein
1051	LOC_Os07g42160	GTP pyrophosphokinase, putative, expressed
1052	LOC_Os07g42834	retrotransposon protein, putative, unclassified
1053	LOC_Os07g43390	4-alpha-glucanotransferase, chloroplast precursor, putative, expressed
1054	LOC_Os07g43460	protein SUR2, putative, expressed
1055	LOC_Os07g43604	expressed protein
1056	LOC_Os07g43820	xylanase inhibitor protein 1 precursor, putative, expressed
1057	LOC_Os07g43950	splicing factor, arginine/serine-rich 4, putative, expressed
1058	LOC_Os07g44020	expressed protein
1059	LOC_Os07g44700	expressed protein
1060	LOC_Os07g44744	expressed protein
1061	LOC_Os07g45260	transferase, transferring glycosyl groups, putative, expressed
1062	LOC_Os07g46360	lactoylglutathione lyase, putative, expressed
1063	LOC_Os07g46420	expressed protein
1064	LOC_Os07g46520	rhythmically expressed gene 2 protein, putative, expressed
1065	LOC_Os07g46790	4-alpha-glucanotransferase, putative, expressed
1066	LOC_Os07g47120	beta-amylase, putative, expressed
1067	LOC_Os07g47194	GEX1, putative, expressed
1068	LOC_Os07g48120	hypothetical protein
1069	LOC_Os07g48229	vacuolar sorting receptor 1 precursor, putative, expressed
1070	LOC_Os07g48340	calcium-binding protein CAST, putative, expressed
1071	LOC_Os07g48790	SNF1-related protein kinase regulatory subunit beta-1, putative, expressed
1072	LOC_Os07g49100	pectinesterase-1 precursor, putative, expressed
1073	LOC_Os07g49250	pyruvate decarboxylase isozyme 3, putative, expressed
1074	LOC_Os07g49350	expressed protein
1075	LOC_Os08g01370	expressed protein
1076	LOC_Os08g02140	STIP1 homology and U box-containing protein 1, expressed
1077	LOC_Os08g02450	ATCHX15, putative, expressed
1078	LOC_Os08g03600	metal ion transporter, putative, expressed
1079	LOC_Os08g03670	galactosyltransferase family, putative, expressed
1080	LOC_Os08g04000	hypothetical protein
1081	LOC_Os08g04650	pectinesterase inhibitor domain containing protein, expressed
1082	LOC_Os08g04890	calcium-binding protein CAST, putative, expressed
1083	LOC_Os08g04910	expressed protein
1084	LOC_Os08g05340	expressed protein
1085	LOC_Os08g05650	sphingosine kinase, putative, expressed
1086	LOC_Os08g05870	oxysterol-binding protein-related protein 6, putative, expressed
1087	LOC_Os08g06090	RING zinc finger protein-like, putative, expressed
1088	LOC_Os08g06440	SCAMP37, putative, expressed
1089	LOC_Os08g06450	choline-phosphate cytidylyltransferase B, putative, expressed
1090	LOC_Os08g07280	expressed protein
1091	LOC_Os08g07500	plant-specific domain TIGR01570 family protein, expressed
1092	LOC_Os08g07600	expressed protein
1093	LOC_Os08g08070	sugar transport protein 1, putative, expressed
1094	LOC_Os08g08140	receptor-like kinase, putative, expressed
1095	LOC_Os08g09930	expressed protein
1096	LOC_Os08g11340	hypothetical protein
1097	LOC_Os08g11760	expressed protein
1098	LOC_Os08g12160	expressed protein
1099	LOC_Os08g12230	expressed protein
1100	LOC_Os08g12520	expressed protein
1101	LOC_Os08g12890	expressed protein
1102	LOC_Os08g13000	speckle-type POZ protein, putative
1103	LOC_Os08g13040	hypothetical protein
1104	LOC_Os08g13310	hypothetical protein
1105	LOC_Os08g13460	hypothetical protein
1106	LOC_Os08g13699	expressed protein
1107	LOC_Os08g13980	xyloglucan endotransglucosylase/hydrolase protein 15 precursor, putative, expressed
1108	LOC_Os08g14320	protein binding protein, putative, expressed
1109	LOC_Os08g15090	diacylglycerol kinase accessory domain family protein, expressed
1110	LOC_Os08g16330	expressed protein
1111	LOC_Os08g16359	expressed protein
1112	LOC_Os08g16559	expressed protein
1113	LOC_Os08g17820	actin binding protein, putative, expressed
1114	LOC_Os08g19780	hypothetical protein
1115	LOC_Os08g19830	ubiquitin family protein, expressed
1116	LOC_Os08g22200	expressed protein
1117	LOC_Os08g23130	oligopeptide transporter 5, putative, expressed
1118	LOC_Os08g23460	NHL25, putative, expressed
1119	LOC_Os08g25010	TBC1 domain family member 2, putative, expressed
1120	LOC_Os08g25710	CSLD3 - cellulose synthase-like family D, expressed
1121	LOC_Os08g26310	conserved hypothetical protein
1122	LOC_Os08g26370	hypothetical protein
1123	LOC_Os08g26700	expressed protein
1124	LOC_Os08g26800	retrotransposon protein, putative, Ty3-gypsy subclass
1125	LOC_Os08g27580	expressed protein
1126	LOC_Os08g27674	transposon protein, putative, CACTA, En/Spm sub-class
1127	LOC_Os08g28200	expressed protein
1128	LOC_Os08g28700	dnaJ homolog subfamily B member 1, putative, expressed
1129	LOC_Os08g29400	F-box domain containing protein, expressed
1130	LOC_Os08g29600	seed maturation protein PM41, putative, expressed
1131	LOC_Os08g29640	hypothetical protein
1132	LOC_Os08g29980	retrotransposon protein, putative, unclassified, expressed
1133	LOC_Os08g30490	expressed protein
1134	LOC_Os08g30800	KED-like protein, putative, expressed
1135	LOC_Os08g31080	expressed protein
1136	LOC_Os08g31769	expressed protein
1137	LOC_Os08g32920	dynamin-2B, putative, expressed
1138	LOC_Os08g33400	expressed protein
1139	LOC_Os08g33580	hypothetical protein
1140	LOC_Os08g33850	hydrolase, putative, expressed
1141	LOC_Os08g33860	protein binding protein, putative, expressed
1142	LOC_Os08g34170	CCR4-NOT transcription complex subunit 8, putative, expressed
1143	LOC_Os08g34340	expressed protein
1144	LOC_Os08g34780	adenylyl cyclase-associated protein, putative, expressed
1145	LOC_Os08g34910	pectinesterase-3 precursor, putative, expressed
1146	LOC_Os08g35440	serine/threonine-protein phosphatase PP1 isozyme 2, putative, expressed
1147	LOC_Os08g35560	expressed protein
1148	LOC_Os08g35770	hypothetical protein
1149	LOC_Os08g36410	clathrin assembly protein, putative, expressed
1150	LOC_Os08g36440	protein HVA22, putative, expressed
1151	LOC_Os08g36560	golgi-associated membrane trafficking protein, putative
1152	LOC_Os08g37104	expressed protein
1153	LOC_Os08g37570	spotted leaf protein 11, putative, expressed
1154	LOC_Os08g38200	phosphatidylinositol 3- and 4-kinase family protein, expressed
1155	LOC_Os08g38250	myristoylated alanine-rich C-kinase substrate, putative, expressed
1156	LOC_Os08g38280	mucin-associated surface protein, putative, expressed
1157	LOC_Os08g38380	hypothetical protein
1158	LOC_Os08g38590	SRF-type transcription factor family protein, expressed
1159	LOC_Os08g38740	transferase, transferring glycosyl groups, putative, expressed
1160	LOC_Os08g39460	protein kinase, putative, expressed
1161	LOC_Os08g39530	hypothetical protein
1162	LOC_Os08g39950	potassium transporter 17, putative, expressed
1163	LOC_Os08g40590	oxysterol-binding protein OBPa, putative, expressed
1164	LOC_Os08g40990	receptor-like protein kinase 1, putative, expressed
1165	LOC_Os08g41580	ubiquitin carboxyl-terminal hydrolase 1, putative, expressed
1166	LOC_Os08g41650	expressed protein
1167	LOC_Os08g41740	conserved hypothetical protein
1168	LOC_Os08g42390	glycerophosphodiester phosphodiesterase, putative, expressed
1169	LOC_Os08g42480	expressed protein
1170	LOC_Os08g42490	DC1 domain containing protein, expressed
1171	LOC_Os08g42530	VAN3, putative, expressed
1172	LOC_Os08g42640	VIP2 protein, putative, expressed
1173	LOC_Os08g42750	calcium-dependent protein kinase, isoform AK1, putative, expressed
1174	LOC_Os08g43500	armadillo/beta-catenin-like repeat family protein, expressed
1175	LOC_Os08g43570	beta-galactosidase precursor, putative, expressed
1176	LOC_Os08g44660	EF hand family protein, expressed
1177	LOC_Os08g44790	alpha-expansin 3 precursor, putative, expressed
1178	LOC_Os08g45160	TENA/THI-4 family protein, expressed
1179	LOC_Os08g45230	epsin-3, putative, expressed
1180	LOC_Os09g02370	hypothetical protein
1181	LOC_Os09g03850	hypothetical protein
1182	LOC_Os09g03890	TPR Domain containing protein, expressed
1183	LOC_Os09g04100	expressed protein
1184	LOC_Os09g04300	expressed protein
1185	LOC_Os09g04924	expressed protein
1186	LOC_Os09g09350	expressed protein
1187	LOC_Os09g09410	retrotransposon protein, putative, Ty3-gypsy subclass
1188	LOC_Os09g09460	NHL25, putative
1189	LOC_Os09g09630	WRKY DNA binding domain containing protein
1190	LOC_Os09g10300	SKP1-like protein 1A, putative, expressed
1191	LOC_Os09g10740	protein translocase/ protein transporter, putative
1192	LOC_Os09g12510	expressed protein
1193	LOC_Os09g12550	expressed protein
1194	LOC_Os09g12620	GPI-anchored protein, putative, expressed
1195	LOC_Os09g12630	expressed protein
1196	LOC_Os09g12900	hypothetical protein
1197	LOC_Os09g13440	expressed protein
1198	LOC_Os09g13630	polycomb protein EMBRYONIC FLOWER 2, putative, expressed
1199	LOC_Os09g15540	F-box domain containing protein, expressed
1200	LOC_Os09g15790	ras-related protein Rab11B, putative, expressed
1201	LOC_Os09g16130	expressed protein
1202	LOC_Os09g16580	conserved hypothetical protein
1203	LOC_Os09g16970	hypothetical protein
1204	LOC_Os09g19550	syntaxin 72, putative
1205	LOC_Os09g19920	expressed protein
1206	LOC_Os09g19950	ramosa 2, putative, expressed
1207	LOC_Os09g20400	expressed protein
1208	LOC_Os09g20440	succinate dehydrogenase and fumarate reductase iron-sulfur protein, expressed
1209	LOC_Os09g21370	cysteine proteinase EP-B 1 precursor, putative, expressed
1210	LOC_Os09g22000	hydrolases of the HAD superfamily, putative, expressed
1211	LOC_Os09g22090	mannose-6-phosphate isomerase, putative, expressed
1212	LOC_Os09g22510	expressed protein
1213	LOC_Os09g23150	monoglyceride lipase, putative, expressed
1214	LOC_Os09g23290	hypothetical protein
1215	LOC_Os09g23340	expressed protein
1216	LOC_Os09g23966	pollen allergen Cyn d 23, putative, expressed
1217	LOC_Os09g24230	catalytic/ hydrolase, putative, expressed
1218	LOC_Os09g24640	selenium-binding protein, putative, expressed
1219	LOC_Os09g25390	phospholipase D alpha 1, putative, expressed
1220	LOC_Os09g25650	GEX2, putative, expressed
1221	LOC_Os09g26160	glutamate receptor 2.9 precursor, putative, expressed
1222	LOC_Os09g26360	pectinesterase-3 precursor, putative, expressed
1223	LOC_Os09g26570	prenyl-dependent CAAX protease, putative, expressed
1224	LOC_Os09g27070	expressed protein
1225	LOC_Os09g27690	expressed protein
1226	LOC_Os09g27710	conserved hypothetical protein
1227	LOC_Os09g27720	hypothetical protein
1228	LOC_Os09g27980	transmembrane emp24 domain-containing protein 10 precursor, putative, expressed
1229	LOC_Os09g28130	carbonate dehydratase/ zinc ion binding protein, putative, expressed
1230	LOC_Os09g28150	carbonic anhydrase precursor, putative, expressed
1231	LOC_Os09g28450	paramyosin, putative, expressed
1232	LOC_Os09g29050	mitochondrial 2-oxoglutarate/malate carrier protein, putative
1233	LOC_Os09g29404	glycogen operon protein glgX, putative, expressed
1234	LOC_Os09g29780	expressed protein
1235	LOC_Os09g29990	skin secretory protein xP2 precursor, putative, expressed
1236	LOC_Os09g30030	expressed protein
1237	LOC_Os09g30040	expressed protein
1238	LOC_Os09g30320	BURP domain containing protein, expressed
1239	LOC_Os09g30446	sodium/hydrogen exchanger family protein, expressed
1240	LOC_Os09g32020	ubiquitin fusion degradation protein, putative, expressed
1241	LOC_Os09g32440	inositol or phosphatidylinositol phosphatase/ inositol-polyphosphate 5-phosphatase, putative, expressed
1242	LOC_Os09g32580	expressed protein
1243	LOC_Os09g33520	expressed protein
1244	LOC_Os09g33790	snRK1-interacting protein 1, putative, expressed
1245	LOC_Os09g33900	oxidoreductase, putative, expressed
1246	LOC_Os09g33910	calcium-dependent protein kinase, isoform AK1, putative, expressed
1247	LOC_Os09g35890	ATP binding protein, putative, expressed
1248	LOC_Os09g35970	6-phosphogluconolactonase, putative, expressed
1249	LOC_Os09g36000	hypothetical protein
1250	LOC_Os09g36280	glucan endo-1,3-beta-glucosidase, acidic isoform precursor, putative, expressed
1251	LOC_Os09g36340	receptor expression-enhancing protein 4, putative, expressed
1252	LOC_Os09g36770	calcium lipid binding protein-like, putative, expressed
1253	LOC_Os09g36810	beta-galactosidase precursor, putative, expressed
1254	LOC_Os09g37100	phospholipase D delta, putative, expressed
1255	LOC_Os09g37290	hypothetical protein
1256	LOC_Os09g37300	sodium/hydrogen exchanger family protein, expressed
1257	LOC_Os09g37590	expressed protein
1258	LOC_Os09g38100	phosphate carrier protein, mitochondrial precursor, putative, expressed
1259	LOC_Os09g38550	protein phosphatase 2C isoform gamma, putative, expressed
1260	LOC_Os09g38700	leucine-rich repeat transmembrane protein kinase 1, putative, expressed
1261	LOC_Os09g39130	expressed protein
1262	LOC_Os09g39334	expressed protein
1263	LOC_Os09g39570	beta-amylase, putative, expressed
1264	LOC_Os09g39870	expressed protein
1265	LOC_Os09g39930	serine/threonine-protein kinase NAK, putative, expressed
1266	LOC_Os09g39950	pollen-specific protein C13 precursor, putative, expressed
1267	LOC_Os10g01560	BRASSINOSTEROID INSENSITIVE 1-associated receptor kinase 1 precursor, putative, expressed
1268	LOC_Os10g03970	retrotransposon protein, putative, unclassified
1269	LOC_Os10g04370	F-box domain containing protein, expressed
1270	LOC_Os10g05650	transposon protein, putative, Mutator sub-class
1271	LOC_Os10g06700	F-box domain containing protein, expressed
1272	LOC_Os10g07340	expressed protein
1273	LOC_Os10g07970	anthocyanidin 5,3-O-glucosyltransferase, putative, expressed
1274	LOC_Os10g08022	fructose-bisphosphate aldolase cytoplasmic isozyme, putative, expressed
1275	LOC_Os10g08640	hypothetical protein
1276	LOC_Os10g09000	hypothetical protein
1277	LOC_Os10g10420	F-box domain containing protein
1278	LOC_Os10g10700	plant invertase/pectin methylesterase inhibitor family protein, expressed
1279	LOC_Os10g10760	expressed protein
1280	LOC_Os10g11022	expressed protein
1281	LOC_Os10g11750	protease inhibitor/seed storage/LTP family protein, expressed
1282	LOC_Os10g11860	transparent testa 12 protein, putative, expressed
1283	LOC_Os10g11980	transferase family protein, expressed
1284	LOC_Os10g13694	expressed protein
1285	LOC_Os10g17660	profilin A, putative, expressed
1286	LOC_Os10g18470	hypothetical protein
1287	LOC_Os10g20250	expressed protein
1288	LOC_Os10g22080	hypothetical protein
1289	LOC_Os10g22450	inositol-3-phosphate synthase, putative, expressed
1290	LOC_Os10g22980	protein binding protein, putative, expressed
1291	LOC_Os10g24370	retrotransposon, putative, centromere-specific, expressed
1292	LOC_Os10g25560	XI-I, putative, expressed
1293	LOC_Os10g25660	F-box domain containing protein, expressed
1294	LOC_Os10g25674	mps one binder kinase activator-like 1A, putative, expressed
1295	LOC_Os10g26470	sucrose transporter 1, putative, expressed
1296	LOC_Os10g26570	pyrophosphate--fructose 6-phosphate 1-phosphotransferase, putative, expressed
1297	LOC_Os10g26600	soluble inorganic pyrophosphatase, putative, expressed
1298	LOC_Os10g27170	calmodulin binding protein, putative, expressed
1299	LOC_Os10g27370	transposon protein, putative, Pong sub-class, expressed
1300	LOC_Os10g27480	expressed protein
1301	LOC_Os10g28009	expressed protein
1302	LOC_Os10g28970	snRNP protein, putative, expressed
1303	LOC_Os10g29610	conserved hypothetical protein
1304	LOC_Os10g29650	retrotransposon protein, putative, unclassified, expressed
1305	LOC_Os10g30090	high-affinity cationic amino acid transporter 1, putative, expressed
1306	LOC_Os10g30240	transposon protein, putative, Mutator sub-class
1307	LOC_Os10g32020	expressed protein
1308	LOC_Os10g32570	ATP binding protein, putative
1309	LOC_Os10g32590	expressed protein
1310	LOC_Os10g32810	beta-amylase, putative, expressed
1311	LOC_Os10g32900	CCT motif family protein, expressed
1312	LOC_Os10g33240	expressed protein
1313	LOC_Os10g33540	alcohol oxidase, putative, expressed
1314	LOC_Os10g33640	serine/threonine-protein kinase 38-like, putative, expressed
1315	LOC_Os10g33650	casein kinase I isoform delta-like, putative, expressed
1316	LOC_Os10g34030	zinc finger, C3HC4 type family protein, expressed
1317	LOC_Os10g34220	expressed protein
1318	LOC_Os10g34680	vacuolar protein sorting protein 52, putative, expressed
1319	LOC_Os10g35160	hypothetical protein
1320	LOC_Os10g35820	expressed protein
1321	LOC_Os10g35930	pollen-specific protein SF3, putative, expressed
1322	LOC_Os10g35960	NAD-dependent malic enzyme 59 kDa isoform, mitochondrial precursor, putative, expressed
1323	LOC_Os10g36830	expressed protein
1324	LOC_Os10g37230	expressed protein
1325	LOC_Os10g37260	transferase, transferring glycosyl groups, putative, expressed
1326	LOC_Os10g37510	expressed protein
1327	LOC_Os10g37740	shaggy-related protein kinase theta, putative, expressed
1328	LOC_Os10g38100	thaumatin-like protein 1 precursor, putative
1329	LOC_Os10g39020	transferase, transferring glycosyl groups, putative, expressed
1330	LOC_Os10g39860	expressed protein
1331	LOC_Os10g39950	viral A-type inclusion protein repeat containing protein, expressed
1332	LOC_Os10g40090	beta-expansin 1a precursor, putative, expressed
1333	LOC_Os10g40140	structural molecule, putative, expressed
1334	LOC_Os10g40170	expressed protein
1335	LOC_Os10g40220	expressed protein
1336	LOC_Os10g40280	expressed protein
1337	LOC_Os10g40950	H+/hexose cotransporter, putative, expressed
1338	LOC_Os10g41000	retrotransposon protein, putative, unclassified, expressed
1339	LOC_Os10g41083	domain of unknown function DUF614 containing protein, expressed
1340	LOC_Os10g41534	ICE-like protease p20 domain containing protein, expressed
1341	LOC_Os10g41860	expressed protein
1342	LOC_Os11g01074	RNase P subunit p30 family protein, expressed
1343	LOC_Os11g01340	omega-3 fatty acid desaturase, chloroplast precursor, putative, expressed
1344	LOC_Os11g01820	ATCHX15, putative, expressed
1345	LOC_Os11g02580	esterase PIR7A, putative, expressed
1346	LOC_Os11g03760	expressed protein
1347	LOC_Os11g03770	hypothetical protein
1348	LOC_Os11g04170	calcium-dependent protein kinase, isoform 2, putative, expressed
1349	LOC_Os11g04540	sulfotransferase domain containing protein, expressed
1350	LOC_Os11g05520	carbonic anhydrase, putative, expressed
1351	LOC_Os11g05540	rac GTPase activating protein 1, putative, expressed
1352	LOC_Os11g05970	disulfide oxidoreductase/ electron carrier/ oxidoreductase, putative, expressed
1353	LOC_Os11g06140	serine/threonine-protein kinase WNK4, putative, expressed
1354	LOC_Os11g06650	expressed protein
1355	LOC_Os11g06690	serine esterase family protein, putative, expressed
1356	LOC_Os11g06700	protein binding protein, putative, expressed
1357	LOC_Os11g06740	SYP61, putative, expressed
1358	LOC_Os11g06930	CBS domain containing protein, expressed
1359	LOC_Os11g07130	receptor protein kinase CLAVATA1 precursor, putative
1360	LOC_Os11g07480	dystrophia myotonica WD repeat-containing protein, putative, expressed
1361	LOC_Os11g07510	growth regulator protein, putative
1362	LOC_Os11g08314	ankyrin-like protein, putative, expressed
1363	LOC_Os11g08400	expressed protein
1364	LOC_Os11g08480	conserved hypothetical protein
1365	LOC_Os11g08698	hypothetical protein
1366	LOC_Os11g08707	expressed protein
1367	LOC_Os11g08930	expressed protein
1368	LOC_Os11g09030	expressed protein
1369	LOC_Os11g09500	F-box domain containing protein, expressed
1370	LOC_Os11g11520	conserved hypothetical protein
1371	LOC_Os11g11710	expressed protein
1372	LOC_Os11g11730	apopolysialoglycoprotein, putative, expressed
1373	LOC_Os11g12410	protein Z, putative, expressed
1374	LOC_Os11g13860	transposon protein, putative, unclassified, expressed
1375	LOC_Os11g14180	expressed protein
1376	LOC_Os11g16350	expressed protein
1377	LOC_Os11g16590	ATP-dependent Clp protease ATP-binding subunit clpA homolog CD4B,chloroplast precursor, putative, expressed
1378	LOC_Os11g17600	roothairless 1, putative, expressed
1379	LOC_Os11g20170	expressed protein
1380	LOC_Os11g20384	recessive suppressor of secretory defect, putative, expressed
1381	LOC_Os11g22350	ABC transporter-like protein, putative, expressed
1382	LOC_Os11g22396	expressed protein
1383	LOC_Os11g22404	catalytic/ protein phosphatase type 2C, putative, expressed
1384	LOC_Os11g22760	hypothetical protein
1385	LOC_Os11g23220	VIIIA, putative, expressed
1386	LOC_Os11g24840	protein binding protein, putative
1387	LOC_Os11g25440	hypothetical protein
1388	LOC_Os11g25560	BHLH transcription factor, putative, expressed
1389	LOC_Os11g26930	hypothetical protein
1390	LOC_Os11g28610	hexose transporter, putative, expressed
1391	LOC_Os11g29780	plant-specific domain TIGR01627 family protein, expressed
1392	LOC_Os11g30350	PB1 domain containing protein, expressed
1393	LOC_Os11g31400	expressed protein
1394	LOC_Os11g32210	jacalin-like lectin domain containing protein
1395	LOC_Os11g32250	expressed protein
1396	LOC_Os11g32490	expressed protein
1397	LOC_Os11g32960	palmitoyltransferase ZDHHC14, putative, expressed
1398	LOC_Os11g33134	expressed protein
1399	LOC_Os11g33240	citrate synthase 4, mitochondrial precursor, putative, expressed
1400	LOC_Os11g33250	expressed protein
1401	LOC_Os11g35430	conserved hypothetical protein
1402	LOC_Os11g35620	expressed protein
1403	LOC_Os11g35720	hypothetical protein
1404	LOC_Os11g36230	expressed protein
1405	LOC_Os11g36740	expressed protein
1406	LOC_Os11g37300	F-box domain containing protein, expressed
1407	LOC_Os11g37390	F-box domain containing protein, expressed
1408	LOC_Os11g37720	integral membrane protein, putative
1409	LOC_Os11g38130	F-box domain containing protein, expressed
1410	LOC_Os11g38860	methyltransferase, putative, expressed
1411	LOC_Os11g40200	expressed protein
1412	LOC_Os11g40550	receptor kinase, putative, expressed
1413	LOC_Os11g40650	hypothetical protein
1414	LOC_Os11g40740	expressed protein
1415	LOC_Os11g40800	expressed protein
1416	LOC_Os11g41550	expressed protein
1417	LOC_Os11g41570	F-box domain containing protein
1418	LOC_Os11g42440	protein kinase domain containing protein, expressed
1419	LOC_Os11g43740	DNA binding protein, putative, expressed
1420	LOC_Os11g43830	pectinesterase, putative, expressed
1421	LOC_Os11g43950	auxilin-like protein, putative, expressed
1422	LOC_Os11g44880	kinesin motor domain containing protein, expressed
1423	LOC_Os11g45220	IWS1-like protein A, putative, expressed
1424	LOC_Os11g45720	pectinesterase precursor, putative, expressed
1425	LOC_Os11g45730	pectinesterase precursor, putative, expressed
1426	LOC_Os11g46230	calmodulin-binding protein MPCBP, putative, expressed
1427	LOC_Os12g01210	HCF152, putative, expressed
1428	LOC_Os12g02120	dual-specificity protein-like phosphatase 3, putative, expressed
1429	LOC_Os12g02690	expressed protein
1430	LOC_Os12g02840	ATCHX15, putative, expressed
1431	LOC_Os12g03510	pectinesterase inhibitor domain containing protein, expressed
1432	LOC_Os12g03816	calmodulin-related protein, putative, expressed
1433	LOC_Os12g04340	flavonol 4-sulfotransferase, putative, expressed
1434	LOC_Os12g04700	phosphatidylinositol-4-phosphate 5-kinase 4, putative, expressed
1435	LOC_Os12g04934	holiday junction resolvase, S1x1p, URI domain nuclease, putative, expressed
1436	LOC_Os12g05660	membrane-associated phospholipid phosphatase, putative, expressed
1437	LOC_Os12g05730	carbonic anhydrase 12 precursor, putative, expressed
1438	LOC_Os12g06290	expressed protein
1439	LOC_Os12g06300	hypothetical protein
1440	LOC_Os12g06570	cyclic nucleotide-gated ion channel 18, putative, expressed
1441	LOC_Os12g06780	expressed protein
1442	LOC_Os12g06840	protein binding protein, putative, expressed
1443	LOC_Os12g07680	ribonuclease P protein subunit p30, putative, expressed
1444	LOC_Os12g07700	NFU3, putative, expressed
1445	LOC_Os12g07840	ankyrin-like protein, putative, expressed
1446	LOC_Os12g07874	signal transducer, putative, expressed
1447	LOC_Os12g09250	BZIP transcriptional activator-like protein, putative, expressed
1448	LOC_Os12g09270	DNA binding protein, putative, expressed
1449	LOC_Os12g10190	transposon protein, putative, unclassified, expressed
1450	LOC_Os12g12730	EF hand family protein, expressed
1451	LOC_Os12g12860	calcium-dependent protein kinase, isoform AK1, putative, expressed
1452	LOC_Os12g14140	expressed protein
1453	LOC_Os12g16180	phospholipase, putative, expressed
1454	LOC_Os12g16680	expressed protein
1455	LOC_Os12g17310	prefoldin, putative, expressed
1456	LOC_Os12g17700	expressed protein
1457	LOC_Os12g18960	nodulin-like protein, putative, expressed
1458	LOC_Os12g20150	chloroplast alpha-glucan water dikinase isoform 3, putative, expressed
1459	LOC_Os12g21700	zinc finger CCCH type domain-containing protein ZFN-like, putative, expressed
1460	LOC_Os12g21810	hypothetical protein
1461	LOC_Os12g22630	vegetative cell wall protein gp1 precursor, putative
1462	LOC_Os12g22920	expressed protein
1463	LOC_Os12g23150	4-nitrophenylphosphatase-like, putative, expressed
1464	LOC_Os12g23170	beta-glucosidase homolog precursor, putative, expressed
1465	LOC_Os12g23190	expressed protein
1466	LOC_Os12g27190	expressed protein
1467	LOC_Os12g27830	corticosteroid 11-beta-dehydrogenase isozyme 1, putative, expressed
1468	LOC_Os12g28260	cyclic nucleotide-gated ion channel 9, putative, expressed
1469	LOC_Os12g29590	hypothetical protein
1470	LOC_Os12g29750	LCV3, putative, expressed
1471	LOC_Os12g30030	HESB-like domain-containing protein 2, mitochondrial precursor, putative, expressed
1472	LOC_Os12g30150	calcium-dependent protein kinase, isoform AK1, putative, expressed
1473	LOC_Os12g30500	expressed protein
1474	LOC_Os12g30550	expressed protein
1475	LOC_Os12g31670	expressed protein
1476	LOC_Os12g31820	phosphoserine phosphatase, chloroplast precursor, putative, expressed
1477	LOC_Os12g32310	hypothetical protein
1478	LOC_Os12g32499	expressed protein
1479	LOC_Os12g32520	hypothetical protein
1480	LOC_Os12g32760	carbohydrate transporter/ sugar porter, putative, expressed
1481	LOC_Os12g32790	disease resistance RPP13-like protein 1, putative, expressed
1482	LOC_Os12g34802	expressed protein
1483	LOC_Os12g35060	expressed protein
1484	LOC_Os12g35690	rapid alkalinization factor 2 precursor, putative, expressed
1485	LOC_Os12g35710	extensin-like protein, putative, expressed
1486	LOC_Os12g36040	alpha-expansin 9 precursor, putative, expressed
1487	LOC_Os12g36630	fiber protein Fb19, putative, expressed
1488	LOC_Os12g37480	enzyme inhibitor/ pectinesterase/ pectinesterase inhibitor, putative, expressed
1489	LOC_Os12g37660	pectinesterase precursor, putative, expressed
1490	LOC_Os12g37690	MYB transcription factor, putative, expressed
1491	LOC_Os12g38260	expressed protein
1492	LOC_Os12g38450	xyloglucan galactosyltransferase KATAMARI 1, putative, expressed
1493	LOC_Os12g38570	amino acid permease, putative, expressed
1494	LOC_Os12g38800	RNA recognition motif family protein, expressed
1495	LOC_Os12g38860	IBS1, putative, expressed
1496	LOC_Os12g39180	metal transporter Nramp2, putative, expressed
1497	LOC_Os12g40140	F-box domain containing protein, expressed
1498	LOC_Os12g40279	protein kinase domain containing protein, expressed
1499	LOC_Os12g41170	protein SEY1, putative, expressed
1500	LOC_Os12g41350	ASY1, putative, expressed
1501	LOC_Os12g41700	18S subunit ribosomal protein, putative, expressed
1502	LOC_Os12g41780	acetylglucosaminyltransferase, putative, expressed
1503	LOC_Os12g42650	pollen preferential protein, putative, expressed
1504	LOC_Os12g42660	nodule-specific IRE-like protein, putative, expressed
1505	LOC_Os12g43700	SCP-like extracellular protein, expressed
1506	LOC_Os12g43820	expressed protein
1507	LOC_Os12g43890	GNS1/SUR4 membrane protein, putative, expressed
1508	LOC_Os12g43990	expressed protein
1509	LOC_Os12g44300	monovalent cation proton antiporter, putative, expressed
1510	LOC_Os12g44350	actin-1, putative, expressed

## Sheet: Table S6c
Table S6.The detailed information of the 1510 co-expression genes indicated in the agriGO database. FDR indicates false discovery rate. P, biological_process. C, cellular_component. F, molecular_function.
GO_acc	term_type	Term	queryitem	querytotal	bgitem	bgtotal	pvalue	FDR	entries
GO_acc	term_type	Term	queryitem	querytotal	bgitem	bgtotal	pvalue	FDR	entries
GO:0006885	P	regulation of pH	12	1475	36	54971	2.8e-09	1.6e-06	// LOC_Os01g60140 // LOC_Os02g58660 // LOC_Os09g30446 // LOC_Os04g58620 // LOC_Os05g19500 // LOC_Os05g39600 // LOC_Os08g02450 // LOC_Os12g44300 // LOC_Os05g40650 // LOC_Os11g01820 // LOC_Os09g37300 // LOC_Os12g02840
GO:0055067	P	monovalent inorganic cation homeostasis	12	1475	36	54971	2.8e-09	1.6e-06	// LOC_Os01g60140 // LOC_Os02g58660 // LOC_Os09g30446 // LOC_Os04g58620 // LOC_Os05g19500 // LOC_Os05g39600 // LOC_Os08g02450 // LOC_Os12g44300 // LOC_Os05g40650 // LOC_Os11g01820 // LOC_Os09g37300 // LOC_Os12g02840
GO:0042545	P	cell wall modification	13	1475	49	54971	6.4e-09	2.5e-06	// LOC_Os11g43830 // LOC_Os03g19610 // LOC_Os09g26360 // LOC_Os07g49100 // LOC_Os03g18860 // LOC_Os03g28090 // LOC_Os11g45730 // LOC_Os11g45720 // LOC_Os04g38560 // LOC_Os04g54850 // LOC_Os08g34910 // LOC_Os04g35770 // LOC_Os12g37660
GO:0071555	P	cell wall organization	15	1475	82	54971	3.5e-08	1e-05	// LOC_Os11g43830 // LOC_Os03g19610 // LOC_Os09g26360 // LOC_Os08g44790 // LOC_Os07g49100 // LOC_Os03g18860 // LOC_Os03g28090 // LOC_Os11g45730 // LOC_Os11g45720 // LOC_Os04g38560 // LOC_Os04g54850 // LOC_Os12g36040 // LOC_Os08g34910 // LOC_Os04g35770 // LOC_Os12g37660
GO:0050801	P	ion homeostasis	12	1475	52	54971	9.1e-08	1.5e-05	// LOC_Os01g60140 // LOC_Os02g58660 // LOC_Os09g30446 // LOC_Os04g58620 // LOC_Os05g19500 // LOC_Os05g39600 // LOC_Os08g02450 // LOC_Os12g44300 // LOC_Os05g40650 // LOC_Os11g01820 // LOC_Os09g37300 // LOC_Os12g02840
GO:0048878	P	chemical homeostasis	12	1475	52	54971	9.1e-08	1.5e-05	// LOC_Os01g60140 // LOC_Os02g58660 // LOC_Os09g30446 // LOC_Os04g58620 // LOC_Os05g19500 // LOC_Os05g39600 // LOC_Os08g02450 // LOC_Os12g44300 // LOC_Os05g40650 // LOC_Os11g01820 // LOC_Os09g37300 // LOC_Os12g02840
GO:0055080	P	cation homeostasis	12	1475	52	54971	9.1e-08	1.5e-05	// LOC_Os01g60140 // LOC_Os02g58660 // LOC_Os09g30446 // LOC_Os04g58620 // LOC_Os05g19500 // LOC_Os05g39600 // LOC_Os08g02450 // LOC_Os12g44300 // LOC_Os05g40650 // LOC_Os11g01820 // LOC_Os09g37300 // LOC_Os12g02840
GO:0005975	P	carbohydrate metabolic process	66	1475	1273	54971	9.4e-07	0.00014	// LOC_Os02g54890 // LOC_Os04g46760 // LOC_Os06g39060 // LOC_Os12g41780 // LOC_Os01g74000 // LOC_Os02g10070 // LOC_Os08g03670 // LOC_Os08g43570 // LOC_Os07g47120 // LOC_Os07g13980 // LOC_Os06g50140 // LOC_Os06g08380 // LOC_Os08g25710 // LOC_Os07g45260 // LOC_Os12g23170 // LOC_Os04g32320 // LOC_Os10g22450 // LOC_Os06g08810 // LOC_Os11g33240 // LOC_Os09g36810 // LOC_Os09g29404 // LOC_Os01g66700 // …
GO:0016192	P	vesicle-mediated transport	25	1475	292	54971	1.2e-06	0.00016	// LOC_Os04g55200 // LOC_Os03g10920 // LOC_Os06g07780 // LOC_Os05g35160 // LOC_Os03g06960 // LOC_Os06g04450 // LOC_Os11g06700 // LOC_Os06g33170 // LOC_Os08g36410 // LOC_Os12g06840 // LOC_Os11g06740 // LOC_Os07g27750 // LOC_Os02g07900 // LOC_Os01g15110 // LOC_Os02g55990 // LOC_Os04g58870 // LOC_Os03g59660 // LOC_Os04g46079 // LOC_Os06g39050 // LOC_Os06g45050 // LOC_Os04g01150 // LOC_Os05g37150 // …
GO:0071554	P	cell wall organization or biogenesis	17	1475	146	54971	1.5e-06	0.00017	// LOC_Os11g43830 // LOC_Os03g19610 // LOC_Os09g26360 // LOC_Os08g44790 // LOC_Os07g49100 // LOC_Os03g18860 // LOC_Os03g28090 // LOC_Os03g49250 // LOC_Os11g45730 // LOC_Os11g45720 // LOC_Os06g10970 // LOC_Os04g38560 // LOC_Os04g54850 // LOC_Os12g36040 // LOC_Os08g34910 // LOC_Os04g35770 // LOC_Os12g37660
GO:0051179	P	localization	99	1475	2227	54971	1.8e-06	0.00019	// LOC_Os07g33850 // LOC_Os01g71240 // LOC_Os02g04030 // LOC_Os01g12470 // LOC_Os01g39380 // LOC_Os08g36410 // LOC_Os02g31940 // LOC_Os11g06740 // LOC_Os11g32250 // LOC_Os01g15110 // LOC_Os03g59660 // LOC_Os01g70800 // LOC_Os12g06570 // LOC_Os06g45050 // LOC_Os04g46490 // LOC_Os04g01150 // LOC_Os05g50280 // LOC_Os04g58620 // LOC_Os05g51090 // LOC_Os03g06960 // LOC_Os01g65860 // LOC_Os02g07630 // …
GO:0006810	P	transport	96	1475	2203	54971	5.5e-06	0.00049	// LOC_Os07g33850 // LOC_Os01g71240 // LOC_Os02g04030 // LOC_Os01g12470 // LOC_Os01g39380 // LOC_Os08g36410 // LOC_Os02g31940 // LOC_Os11g06740 // LOC_Os11g32250 // LOC_Os01g15110 // LOC_Os03g59660 // LOC_Os01g70800 // LOC_Os12g06570 // LOC_Os06g45050 // LOC_Os04g46490 // LOC_Os04g01150 // LOC_Os05g50280 // LOC_Os04g58620 // LOC_Os05g51090 // LOC_Os03g06960 // LOC_Os01g65860 // LOC_Os02g07630 // …
GO:0051234	P	establishment of localization	96	1475	2203	54971	5.5e-06	0.00049	// LOC_Os07g33850 // LOC_Os01g71240 // LOC_Os02g04030 // LOC_Os01g12470 // LOC_Os01g39380 // LOC_Os08g36410 // LOC_Os02g31940 // LOC_Os11g06740 // LOC_Os11g32250 // LOC_Os01g15110 // LOC_Os03g59660 // LOC_Os01g70800 // LOC_Os12g06570 // LOC_Os06g45050 // LOC_Os04g46490 // LOC_Os04g01150 // LOC_Os05g50280 // LOC_Os04g58620 // LOC_Os05g51090 // LOC_Os03g06960 // LOC_Os01g65860 // LOC_Os02g07630 // …
GO:0006796	P	phosphate metabolic process	101	1475	2384	54971	9.6e-06	0.00075	// LOC_Os02g05820 // LOC_Os03g12570 // LOC_Os02g38780 // LOC_Os11g13860 // LOC_Os06g09180 // LOC_Os01g59360 // LOC_Os06g08680 // LOC_Os02g08240 // LOC_Os06g09230 // LOC_Os09g38700 // LOC_Os03g12520 // LOC_Os01g57420 // LOC_Os10g33650 // LOC_Os01g43910 // LOC_Os05g14750 // LOC_Os08g42750 // LOC_Os06g45240 // LOC_Os10g01560 // LOC_Os06g09860 // LOC_Os01g29469 // LOC_Os05g20150 // LOC_Os08g15090 // …
GO:0006793	P	phosphorus metabolic process	101	1475	2384	54971	9.6e-06	0.00075	// LOC_Os02g05820 // LOC_Os03g12570 // LOC_Os02g38780 // LOC_Os11g13860 // LOC_Os06g09180 // LOC_Os01g59360 // LOC_Os06g08680 // LOC_Os02g08240 // LOC_Os06g09230 // LOC_Os09g38700 // LOC_Os03g12520 // LOC_Os01g57420 // LOC_Os10g33650 // LOC_Os01g43910 // LOC_Os05g14750 // LOC_Os08g42750 // LOC_Os06g45240 // LOC_Os10g01560 // LOC_Os06g09860 // LOC_Os01g29469 // LOC_Os05g20150 // LOC_Os08g15090 // …
GO:0016311	P	dephosphorylation	14	1475	129	54971	2.5e-05	0.0018	// LOC_Os05g44910 // LOC_Os06g48300 // LOC_Os02g15594 // LOC_Os12g23190 // LOC_Os02g38780 // LOC_Os12g02120 // LOC_Os02g05630 // LOC_Os01g29469 // LOC_Os09g38550 // LOC_Os06g20340 // LOC_Os03g59530 // LOC_Os05g38290 // LOC_Os12g05660 // LOC_Os01g24470
GO:0015672	P	monovalent inorganic cation transport	19	1475	232	54971	4e-05	0.0027	// LOC_Os03g14690 // LOC_Os09g30446 // LOC_Os04g58620 // LOC_Os02g07630 // LOC_Os03g10640 // LOC_Os01g70940 // LOC_Os02g55400 // LOC_Os12g44300 // LOC_Os09g24230 // LOC_Os07g07910 // LOC_Os06g08310 // LOC_Os02g31940 // LOC_Os06g42030 // LOC_Os01g71240 // LOC_Os08g39950 // LOC_Os12g28260 // LOC_Os04g52120 // LOC_Os01g70660 // LOC_Os12g06570
GO:0006470	P	protein amino acid dephosphorylation	13	1475	120	54971	4.9e-05	0.0028	// LOC_Os05g44910 // LOC_Os06g48300 // LOC_Os02g15594 // LOC_Os02g38780 // LOC_Os12g02120 // LOC_Os02g05630 // LOC_Os01g29469 // LOC_Os09g38550 // LOC_Os06g20340 // LOC_Os03g59530 // LOC_Os05g38290 // LOC_Os12g05660 // LOC_Os01g24470
GO:0050790	P	regulation of catalytic activity	15	1475	155	54971	4.5e-05	0.0028	// LOC_Os07g34130 // LOC_Os02g56570 // LOC_Os04g47150 // LOC_Os05g31720 // LOC_Os08g25010 // LOC_Os02g49070 // LOC_Os01g72230 // LOC_Os02g44590 // LOC_Os08g05650 // LOC_Os08g42530 // LOC_Os03g16900 // LOC_Os03g17540 // LOC_Os01g57420 // LOC_Os07g37650 // LOC_Os08g15090
GO:0043087	P	regulation of GTPase activity	10	1475	71	54971	5e-05	0.0028	// LOC_Os07g34130 // LOC_Os02g56570 // LOC_Os05g31720 // LOC_Os08g25010 // LOC_Os02g49070 // LOC_Os01g72230 // LOC_Os08g42530 // LOC_Os03g17540 // LOC_Os07g37650 // LOC_Os03g16900
GO:0065009	P	regulation of molecular function	15	1475	156	54971	4.8e-05	0.0028	// LOC_Os07g34130 // LOC_Os02g56570 // LOC_Os04g47150 // LOC_Os05g31720 // LOC_Os08g25010 // LOC_Os02g49070 // LOC_Os01g72230 // LOC_Os02g44590 // LOC_Os08g05650 // LOC_Os08g42530 // LOC_Os03g16900 // LOC_Os03g17540 // LOC_Os01g57420 // LOC_Os07g37650 // LOC_Os08g15090
GO:0051336	P	regulation of hydrolase activity	10	1475	72	54971	5.6e-05	0.003	// LOC_Os07g34130 // LOC_Os02g56570 // LOC_Os05g31720 // LOC_Os08g25010 // LOC_Os02g49070 // LOC_Os01g72230 // LOC_Os08g42530 // LOC_Os03g17540 // LOC_Os07g37650 // LOC_Os03g16900
GO:0043687	P	post-translational protein modification	95	1475	2339	54971	7.9e-05	0.004	// LOC_Os02g05820 // LOC_Os03g12570 // LOC_Os02g38780 // LOC_Os11g13860 // LOC_Os06g09180 // LOC_Os01g40400 // LOC_Os01g59360 // LOC_Os06g08680 // LOC_Os08g37570 // LOC_Os02g08240 // LOC_Os06g09230 // LOC_Os09g38700 // LOC_Os10g33650 // LOC_Os01g43910 // LOC_Os05g14750 // LOC_Os07g32400 // LOC_Os06g45240 // LOC_Os10g01560 // LOC_Os06g09860 // LOC_Os01g29469 // LOC_Os05g20150 // LOC_Os02g58610 // …
GO:0006813	P	potassium ion transport	10	1475	76	54971	8.4e-05	0.0041	// LOC_Os02g31940 // LOC_Os04g58620 // LOC_Os07g07910 // LOC_Os01g70940 // LOC_Os06g42030 // LOC_Os08g39950 // LOC_Os12g28260 // LOC_Os04g52120 // LOC_Os01g70660 // LOC_Os12g06570
GO:0006901	P	vesicle coating	5	1475	14	54971	0.0001	0.0043	// LOC_Os01g65860 // LOC_Os08g36410 // LOC_Os05g35160 // LOC_Os02g07900 // LOC_Os06g45050
GO:0006900	P	membrane budding	5	1475	14	54971	0.0001	0.0043	// LOC_Os01g65860 // LOC_Os08g36410 // LOC_Os05g35160 // LOC_Os02g07900 // LOC_Os06g45050
GO:0048268	P	clathrin coat assembly	5	1475	14	54971	0.0001	0.0043	// LOC_Os01g65860 // LOC_Os08g36410 // LOC_Os05g35160 // LOC_Os02g07900 // LOC_Os06g45050
GO:0016050	P	vesicle organization	5	1475	14	54971	0.0001	0.0043	// LOC_Os01g65860 // LOC_Os08g36410 // LOC_Os05g35160 // LOC_Os02g07900 // LOC_Os06g45050
GO:0032318	P	regulation of Ras GTPase activity	9	1475	66	54971	0.00015	0.0059	// LOC_Os07g34130 // LOC_Os02g56570 // LOC_Os05g31720 // LOC_Os08g25010 // LOC_Os02g49070 // LOC_Os01g72230 // LOC_Os08g42530 // LOC_Os03g17540 // LOC_Os07g37650
GO:0006464	P	protein modification process	102	1475	2611	54971	0.00017	0.0067	// LOC_Os02g05820 // LOC_Os03g12570 // LOC_Os12g41780 // LOC_Os02g38780 // LOC_Os11g13860 // LOC_Os06g09180 // LOC_Os01g40400 // LOC_Os01g59360 // LOC_Os06g08680 // LOC_Os08g37570 // LOC_Os02g08240 // LOC_Os06g09230 // LOC_Os09g38700 // LOC_Os03g12520 // LOC_Os10g33650 // LOC_Os01g43910 // LOC_Os05g14750 // LOC_Os07g32400 // LOC_Os06g45240 // LOC_Os10g01560 // LOC_Os06g09860 // LOC_Os01g29469 // …
GO:0061024	P	membrane organization	7	1475	40	54971	0.00021	0.0075	// LOC_Os08g36410 // LOC_Os04g46079 // LOC_Os05g35160 // LOC_Os06g45050 // LOC_Os04g01150 // LOC_Os01g65860 // LOC_Os02g07900
GO:0016044	P	cellular membrane organization	7	1475	40	54971	0.00021	0.0075	// LOC_Os08g36410 // LOC_Os04g46079 // LOC_Os05g35160 // LOC_Os06g45050 // LOC_Os04g01150 // LOC_Os01g65860 // LOC_Os02g07900
GO:0046486	P	glycerolipid metabolic process	8	1475	55	54971	0.00023	0.0079	// LOC_Os12g04700 // LOC_Os05g07880 // LOC_Os03g28140 // LOC_Os09g37100 // LOC_Os03g24170 // LOC_Os03g24160 // LOC_Os09g25390 // LOC_Os03g02740
GO:0006650	P	glycerophospholipid metabolic process	8	1475	55	54971	0.00023	0.0079	// LOC_Os12g04700 // LOC_Os05g07880 // LOC_Os03g28140 // LOC_Os09g37100 // LOC_Os03g24170 // LOC_Os03g24160 // LOC_Os09g25390 // LOC_Os03g02740
GO:0051056	P	regulation of small GTPase mediated signal transduction	9	1475	73	54971	0.00029	0.0092	// LOC_Os07g34130 // LOC_Os02g56570 // LOC_Os05g31720 // LOC_Os08g25010 // LOC_Os02g49070 // LOC_Os01g72230 // LOC_Os08g42530 // LOC_Os03g17540 // LOC_Os07g37650
GO:0046578	P	regulation of Ras protein signal transduction	9	1475	73	54971	0.00029	0.0092	// LOC_Os07g34130 // LOC_Os02g56570 // LOC_Os05g31720 // LOC_Os08g25010 // LOC_Os02g49070 // LOC_Os01g72230 // LOC_Os08g42530 // LOC_Os03g17540 // LOC_Os07g37650
GO:0007265	P	Ras protein signal transduction	9	1475	73	54971	0.00029	0.0092	// LOC_Os07g34130 // LOC_Os02g56570 // LOC_Os05g31720 // LOC_Os08g25010 // LOC_Os02g49070 // LOC_Os01g72230 // LOC_Os08g42530 // LOC_Os03g17540 // LOC_Os07g37650
GO:0043412	P	macromolecule modification	102	1475	2674	54971	0.00039	0.012	// LOC_Os02g05820 // LOC_Os03g12570 // LOC_Os12g41780 // LOC_Os02g38780 // LOC_Os11g13860 // LOC_Os06g09180 // LOC_Os01g40400 // LOC_Os01g59360 // LOC_Os06g08680 // LOC_Os08g37570 // LOC_Os02g08240 // LOC_Os06g09230 // LOC_Os09g38700 // LOC_Os03g12520 // LOC_Os10g33650 // LOC_Os01g43910 // LOC_Os05g14750 // LOC_Os07g32400 // LOC_Os06g45240 // LOC_Os10g01560 // LOC_Os06g09860 // LOC_Os01g29469 // …
GO:0042592	P	homeostatic process	16	1475	215	54971	0.00042	0.013	// LOC_Os01g60140 // LOC_Os05g28530 // LOC_Os09g30446 // LOC_Os04g58620 // LOC_Os05g19500 // LOC_Os05g39600 // LOC_Os08g02450 // LOC_Os02g58660 // LOC_Os11g01820 // LOC_Os12g44300 // LOC_Os04g54860 // LOC_Os05g40190 // LOC_Os05g40650 // LOC_Os12g02840 // LOC_Os09g37300 // LOC_Os05g06750
GO:0009966	P	regulation of signal transduction	9	1475	78	54971	0.00046	0.013	// LOC_Os07g34130 // LOC_Os02g56570 // LOC_Os05g31720 // LOC_Os08g25010 // LOC_Os02g49070 // LOC_Os01g72230 // LOC_Os08g42530 // LOC_Os03g17540 // LOC_Os07g37650
GO:0023051	P	regulation of signaling process	9	1475	78	54971	0.00046	0.013	// LOC_Os07g34130 // LOC_Os02g56570 // LOC_Os05g31720 // LOC_Os08g25010 // LOC_Os02g49070 // LOC_Os01g72230 // LOC_Os08g42530 // LOC_Os03g17540 // LOC_Os07g37650
GO:0010646	P	regulation of cell communication	9	1475	78	54971	0.00046	0.013	// LOC_Os07g34130 // LOC_Os02g56570 // LOC_Os05g31720 // LOC_Os08g25010 // LOC_Os02g49070 // LOC_Os01g72230 // LOC_Os08g42530 // LOC_Os03g17540 // LOC_Os07g37650
GO:0019637	P	organophosphate metabolic process	11	1475	117	54971	0.00056	0.015	// LOC_Os01g54900 // LOC_Os12g04700 // LOC_Os05g07880 // LOC_Os03g28140 // LOC_Os01g74000 // LOC_Os09g37100 // LOC_Os10g22450 // LOC_Os03g24170 // LOC_Os03g24160 // LOC_Os09g25390 // LOC_Os03g02740
GO:0006644	P	phospholipid metabolic process	10	1475	109	54971	0.0012	0.031	// LOC_Os01g54900 // LOC_Os12g04700 // LOC_Os05g07880 // LOC_Os03g28140 // LOC_Os09g37100 // LOC_Os10g22450 // LOC_Os03g24170 // LOC_Os03g24160 // LOC_Os09g25390 // LOC_Os03g02740
GO:0007165	P	signal transduction	24	1475	437	54971	0.0013	0.033	// LOC_Os07g33850 // LOC_Os03g10370 // LOC_Os11g05540 // LOC_Os04g59310 // LOC_Os01g08310 // LOC_Os03g17540 // LOC_Os05g31720 // LOC_Os08g25010 // LOC_Os03g11140 // LOC_Os08g42530 // LOC_Os06g36770 // LOC_Os07g37650 // LOC_Os03g18010 // LOC_Os01g10890 // LOC_Os07g34130 // LOC_Os02g56570 // LOC_Os07g31370 // LOC_Os01g72230 // LOC_Os01g55440 // LOC_Os05g11790 // LOC_Os02g49070 // LOC_Os10g39950 // …
GO:0016310	P	phosphorylation	84	1475	2210	54971	0.0014	0.034	// LOC_Os05g38770 // LOC_Os02g05820 // LOC_Os03g12570 // LOC_Os01g62080 // LOC_Os11g42440 // LOC_Os08g42750 // LOC_Os11g13860 // LOC_Os01g60440 // LOC_Os01g39970 // LOC_Os01g10900 // LOC_Os07g08000 // LOC_Os07g28930 // LOC_Os02g35300 // LOC_Os10g34220 // LOC_Os08g39460 // LOC_Os11g07130 // LOC_Os12g12860 // LOC_Os01g19150 // LOC_Os05g41950 // LOC_Os11g06140 // LOC_Os01g59360 // LOC_Os05g50120 // …
GO:0007264	P	small GTPase mediated signal transduction	14	1475	196	54971	0.0014	0.034	// LOC_Os07g34130 // LOC_Os02g56570 // LOC_Os07g33850 // LOC_Os05g31720 // LOC_Os07g31370 // LOC_Os08g25010 // LOC_Os02g49070 // LOC_Os01g72230 // LOC_Os08g42530 // LOC_Os03g17540 // LOC_Os07g37650 // LOC_Os01g62950 // LOC_Os05g48980 // LOC_Os03g10370
GO:0044262	P	cellular carbohydrate metabolic process	29	1475	574	54971	0.0014	0.035	// LOC_Os04g46760 // LOC_Os12g41780 // LOC_Os01g74000 // LOC_Os08g03670 // LOC_Os10g08022 // LOC_Os07g13980 // LOC_Os08g25710 // LOC_Os04g32320 // LOC_Os11g33240 // LOC_Os10g22450 // LOC_Os08g42390 // LOC_Os06g43630 // LOC_Os09g35970 // LOC_Os06g22980 // LOC_Os05g44760 // LOC_Os02g10070 // LOC_Os04g40150 // LOC_Os07g09690 // LOC_Os04g35020 // LOC_Os10g26570 // LOC_Os07g30160 // LOC_Os06g08380 // …
GO:0006468	P	protein amino acid phosphorylation	78	1475	2043	54971	0.0018	0.042	// LOC_Os05g38770 // LOC_Os02g05820 // LOC_Os03g12570 // LOC_Os01g62080 // LOC_Os11g42440 // LOC_Os08g42750 // LOC_Os11g13860 // LOC_Os01g60440 // LOC_Os01g39970 // LOC_Os01g10900 // LOC_Os07g08000 // LOC_Os07g28930 // LOC_Os02g35300 // LOC_Os10g34220 // LOC_Os08g39460 // LOC_Os11g07130 // LOC_Os12g12860 // LOC_Os05g41950 // LOC_Os11g06140 // LOC_Os01g59360 // LOC_Os05g50120 // LOC_Os06g08680 // …
GO:0065008	P	regulation of biological quality	16	1475	253	54971	0.0021	0.049	// LOC_Os01g60140 // LOC_Os05g28530 // LOC_Os09g30446 // LOC_Os04g58620 // LOC_Os05g19500 // LOC_Os05g39600 // LOC_Os08g02450 // LOC_Os02g58660 // LOC_Os11g01820 // LOC_Os12g44300 // LOC_Os04g54860 // LOC_Os05g40190 // LOC_Os05g40650 // LOC_Os12g02840 // LOC_Os09g37300 // LOC_Os05g06750
GO:0032312	P	regulation of ARF GTPase activity	5	1475	31	54971	0.0023	0.053	// LOC_Os02g49070 // LOC_Os07g37650 // LOC_Os01g72230 // LOC_Os05g31720 // LOC_Os08g42530
GO:0007242	P	intracellular signaling cascade	16	1475	256	54971	0.0024	0.053	// LOC_Os07g34130 // LOC_Os02g56570 // LOC_Os07g33850 // LOC_Os05g31720 // LOC_Os07g31370 // LOC_Os08g25010 // LOC_Os02g49070 // LOC_Os04g59310 // LOC_Os01g72230 // LOC_Os08g42530 // LOC_Os03g17540 // LOC_Os07g37650 // LOC_Os03g18010 // LOC_Os01g62950 // LOC_Os05g48980 // LOC_Os03g10370
GO:0006996	P	organelle organization	16	1475	264	54971	0.0031	0.069	// LOC_Os01g40400 // LOC_Os08g36410 // LOC_Os03g12570 // LOC_Os02g25910 // LOC_Os07g36150 // LOC_Os02g07900 // LOC_Os02g40770 // LOC_Os04g51440 // LOC_Os06g45050 // LOC_Os10g17660 // LOC_Os01g65860 // LOC_Os08g34780 // LOC_Os12g41350 // LOC_Os05g35160 // LOC_Os05g38560 // LOC_Os07g23200
GO:0032011	P	ARF protein signal transduction	5	1475	35	54971	0.0037	0.079	// LOC_Os02g49070 // LOC_Os07g37650 // LOC_Os01g72230 // LOC_Os05g31720 // LOC_Os08g42530
GO:0032012	P	regulation of ARF protein signal transduction	5	1475	35	54971	0.0037	0.079	// LOC_Os02g49070 // LOC_Os07g37650 // LOC_Os01g72230 // LOC_Os05g31720 // LOC_Os08g42530
GO:0006066	P	alcohol metabolic process	17	1475	297	54971	0.0041	0.085	// LOC_Os04g32320 // LOC_Os05g44760 // LOC_Os05g31110 // LOC_Os05g07880 // LOC_Os01g74000 // LOC_Os09g37100 // LOC_Os10g08022 // LOC_Os10g22450 // LOC_Os09g35970 // LOC_Os07g13980 // LOC_Os10g26570 // LOC_Os09g25390 // LOC_Os03g02740 // LOC_Os08g42390 // LOC_Os06g05860 // LOC_Os01g69030 // LOC_Os02g09450
GO:0023046	P	signaling process	24	1475	488	54971	0.0048	0.096	// LOC_Os07g33850 // LOC_Os03g10370 // LOC_Os11g05540 // LOC_Os04g59310 // LOC_Os01g08310 // LOC_Os03g17540 // LOC_Os05g31720 // LOC_Os08g25010 // LOC_Os03g11140 // LOC_Os08g42530 // LOC_Os06g36770 // LOC_Os07g37650 // LOC_Os03g18010 // LOC_Os01g10890 // LOC_Os07g34130 // LOC_Os02g56570 // LOC_Os07g31370 // LOC_Os01g72230 // LOC_Os01g55440 // LOC_Os05g11790 // LOC_Os02g49070 // LOC_Os10g39950 // …
GO:0023060	P	signal transmission	24	1475	488	54971	0.0048	0.096	// LOC_Os07g33850 // LOC_Os03g10370 // LOC_Os11g05540 // LOC_Os04g59310 // LOC_Os01g08310 // LOC_Os03g17540 // LOC_Os05g31720 // LOC_Os08g25010 // LOC_Os03g11140 // LOC_Os08g42530 // LOC_Os06g36770 // LOC_Os07g37650 // LOC_Os03g18010 // LOC_Os01g10890 // LOC_Os07g34130 // LOC_Os02g56570 // LOC_Os07g31370 // LOC_Os01g72230 // LOC_Os01g55440 // LOC_Os05g11790 // LOC_Os02g49070 // LOC_Os10g39950 // …
GO:0048193	P	Golgi vesicle transport	5	1475	40	54971	0.0062	0.12	// LOC_Os01g21850 // LOC_Os04g55200 // LOC_Os03g10920 // LOC_Os05g37150 // LOC_Os11g06740
GO:0019751	P	polyol metabolic process	5	1475	41	54971	0.0068	0.13	// LOC_Os04g32320 // LOC_Os10g22450 // LOC_Os08g42390 // LOC_Os01g74000 // LOC_Os02g09450
GO:0016051	P	carbohydrate biosynthetic process	13	1475	228	54971	0.011	0.21	// LOC_Os01g54900 // LOC_Os04g46760 // LOC_Os04g54360 // LOC_Os04g35020 // LOC_Os10g22450 // LOC_Os08g38740 // LOC_Os07g13980 // LOC_Os08g25710 // LOC_Os07g30160 // LOC_Os06g08380 // LOC_Os03g24510 // LOC_Os07g45260 // LOC_Os06g22980
GO:0009987	P	cellular process	325	1475	10766	54971	0.011	0.21	// LOC_Os07g33850 // LOC_Os02g05820 // LOC_Os03g12570 // LOC_Os01g49270 // LOC_Os04g32320 // LOC_Os11g05540 // LOC_Os12g41780 // LOC_Os02g38780 // LOC_Os07g30160 // LOC_Os11g13860 // LOC_Os08g38590 // LOC_Os04g32960 // LOC_Os10g08022 // LOC_Os03g17540 // LOC_Os04g46760 // LOC_Os08g40990 // LOC_Os02g26814 // LOC_Os02g36924 // LOC_Os01g69930 // LOC_Os06g19630 // LOC_Os01g62660 // LOC_Os12g07680 // …
GO:0006812	P	cation transport	21	1475	446	54971	0.012	0.22	// LOC_Os03g14690 // LOC_Os09g30446 // LOC_Os04g58620 // LOC_Os02g07630 // LOC_Os03g10640 // LOC_Os01g70940 // LOC_Os02g55400 // LOC_Os04g42350 // LOC_Os01g71240 // LOC_Os09g24230 // LOC_Os12g28260 // LOC_Os06g08310 // LOC_Os02g31940 // LOC_Os06g42030 // LOC_Os12g44300 // LOC_Os07g07910 // LOC_Os08g39950 // LOC_Os04g51830 // LOC_Os04g52120 // LOC_Os01g70660 // LOC_Os12g06570
GO:0044255	P	cellular lipid metabolic process	13	1475	231	54971	0.013	0.22	// LOC_Os01g54900 // LOC_Os12g04700 // LOC_Os05g34180 // LOC_Os05g07880 // LOC_Os03g28140 // LOC_Os09g37100 // LOC_Os10g22450 // LOC_Os03g24170 // LOC_Os03g24160 // LOC_Os09g25390 // LOC_Os03g02740 // LOC_Os02g30200 // LOC_Os02g26814
GO:0051649	P	establishment of localization in cell	21	1475	447	54971	0.013	0.22	// LOC_Os03g10920 // LOC_Os12g06840 // LOC_Os04g55200 // LOC_Os07g31370 // LOC_Os05g48980 // LOC_Os11g06740 // LOC_Os06g33170 // LOC_Os05g37150 // LOC_Os06g39050 // LOC_Os06g30179 // LOC_Os01g15110 // LOC_Os03g06760 // LOC_Os06g04450 // LOC_Os01g12880 // LOC_Os01g62950 // LOC_Os04g58870 // LOC_Os03g59660 // LOC_Os03g10370 // LOC_Os11g06700 // LOC_Os07g27750 // LOC_Os01g21850
GO:0005976	P	polysaccharide metabolic process	11	1475	186	54971	0.015	0.27	// LOC_Os01g54900 // LOC_Os09g39570 // LOC_Os10g32810 // LOC_Os04g35020 // LOC_Os07g47120 // LOC_Os07g13980 // LOC_Os02g03550 // LOC_Os08g25710 // LOC_Os06g08380 // LOC_Os08g13980 // LOC_Os06g22980
GO:0051641	P	cellular localization	21	1475	459	54971	0.016	0.28	// LOC_Os03g10920 // LOC_Os12g06840 // LOC_Os04g55200 // LOC_Os07g31370 // LOC_Os05g48980 // LOC_Os11g06740 // LOC_Os06g33170 // LOC_Os05g37150 // LOC_Os06g39050 // LOC_Os06g30179 // LOC_Os01g15110 // LOC_Os03g06760 // LOC_Os06g04450 // LOC_Os01g12880 // LOC_Os01g62950 // LOC_Os04g58870 // LOC_Os03g59660 // LOC_Os03g10370 // LOC_Os11g06700 // LOC_Os07g27750 // LOC_Os01g21850
GO:0030001	P	metal ion transport	15	1475	293	54971	0.016	0.28	// LOC_Os02g31940 // LOC_Os09g30446 // LOC_Os04g58620 // LOC_Os02g07630 // LOC_Os01g70940 // LOC_Os03g10640 // LOC_Os07g07910 // LOC_Os04g42350 // LOC_Os01g71240 // LOC_Os06g42030 // LOC_Os08g39950 // LOC_Os12g28260 // LOC_Os04g52120 // LOC_Os01g70660 // LOC_Os12g06570
GO:0016043	P	cellular component organization	22	1475	491	54971	0.017	0.29	// LOC_Os03g12570 // LOC_Os05g35160 // LOC_Os08g34780 // LOC_Os04g55200 // LOC_Os12g41350 // LOC_Os07g27750 // LOC_Os01g40400 // LOC_Os08g36410 // LOC_Os02g25910 // LOC_Os02g07900 // LOC_Os05g38560 // LOC_Os10g17660 // LOC_Os03g59660 // LOC_Os04g46079 // LOC_Os07g36150 // LOC_Os05g43450 // LOC_Os06g45050 // LOC_Os04g01150 // LOC_Os07g23200 // LOC_Os04g51440 // LOC_Os02g40770 // LOC_Os01g65860
GO:0023052	P	signaling	28	1475	674	54971	0.019	0.32	// LOC_Os07g33850 // LOC_Os03g10370 // LOC_Os11g05540 // LOC_Os04g59310 // LOC_Os01g08310 // LOC_Os03g17540 // LOC_Os05g31720 // LOC_Os08g25010 // LOC_Os03g11140 // LOC_Os08g42530 // LOC_Os06g36770 // LOC_Os01g57420 // LOC_Os07g37650 // LOC_Os03g18010 // LOC_Os01g10890 // LOC_Os07g34130 // LOC_Os02g56570 // LOC_Os07g31370 // LOC_Os01g72230 // LOC_Os01g55440 // LOC_Os05g11790 // LOC_Os08g15090 // …
GO:0016052	P	carbohydrate catabolic process	11	1475	196	54971	0.021	0.34	// LOC_Os05g44760 // LOC_Os05g31110 // LOC_Os09g35970 // LOC_Os09g39570 // LOC_Os10g32810 // LOC_Os01g74000 // LOC_Os10g08022 // LOC_Os07g47120 // LOC_Os10g26570 // LOC_Os06g05860 // LOC_Os01g69030
GO:0006629	P	lipid metabolic process	24	1475	568	54971	0.024	0.39	// LOC_Os12g04700 // LOC_Os05g07880 // LOC_Os08g05870 // LOC_Os02g30200 // LOC_Os08g40590 // LOC_Os03g27610 // LOC_Os11g01340 // LOC_Os10g22450 // LOC_Os03g24170 // LOC_Os03g18010 // LOC_Os03g38390 // LOC_Os05g34180 // LOC_Os04g41200 // LOC_Os03g02740 // LOC_Os07g46420 // LOC_Os02g26814 // LOC_Os01g46250 // LOC_Os01g54900 // LOC_Os01g71800 // LOC_Os03g28140 // LOC_Os05g49830 // LOC_Os09g37100 // …
GO:0006818	P	hydrogen transport	8	1475	130	54971	0.029	0.45	// LOC_Os01g71240 // LOC_Os02g07630 // LOC_Os03g10640 // LOC_Os03g14690 // LOC_Os02g55400 // LOC_Os12g44300 // LOC_Os09g24230 // LOC_Os06g08310
GO:0015992	P	proton transport	8	1475	130	54971	0.029	0.45	// LOC_Os01g71240 // LOC_Os02g07630 // LOC_Os03g10640 // LOC_Os03g14690 // LOC_Os02g55400 // LOC_Os12g44300 // LOC_Os09g24230 // LOC_Os06g08310
GO:0006811	P	ion transport	23	1475	552	54971	0.031	0.47	// LOC_Os01g71240 // LOC_Os03g10640 // LOC_Os12g44300 // LOC_Os02g31940 // LOC_Os09g30446 // LOC_Os01g70940 // LOC_Os06g05160 // LOC_Os03g44440 // LOC_Os06g08310 // LOC_Os06g42030 // LOC_Os12g06570 // LOC_Os02g55400 // LOC_Os03g14690 // LOC_Os09g24230 // LOC_Os04g42350 // LOC_Os01g70660 // LOC_Os12g28260 // LOC_Os04g58620 // LOC_Os02g07630 // LOC_Os07g07910 // LOC_Os08g39950 // LOC_Os04g51830 // …
GO:0007010	P	cytoskeleton organization	5	1475	62	54971	0.031	0.47	// LOC_Os08g34780 // LOC_Os07g36150 // LOC_Os04g51440 // LOC_Os10g17660 // LOC_Os07g23200
GO:0008104	P	protein localization	19	1475	437	54971	0.033	0.49	// LOC_Os07g33850 // LOC_Os01g66330 // LOC_Os03g10370 // LOC_Os07g31370 // LOC_Os05g48980 // LOC_Os09g10740 // LOC_Os02g45100 // LOC_Os06g39050 // LOC_Os12g30500 // LOC_Os01g15110 // LOC_Os08g06440 // LOC_Os01g12880 // LOC_Os01g62950 // LOC_Os06g30179 // LOC_Os03g59660 // LOC_Os12g40279 // LOC_Os07g27750 // LOC_Os03g16900 // LOC_Os01g21850
GO:0006887	P	exocytosis	6	1475	86	54971	0.034	0.5	// LOC_Os12g06840 // LOC_Os03g06760 // LOC_Os06g04450 // LOC_Os04g58870 // LOC_Os11g06700 // LOC_Os06g33170
GO:0008643	P	carbohydrate transport	7	1475	114	54971	0.04	0.59	// LOC_Os08g08070 // LOC_Os02g06540 // LOC_Os05g50280 // LOC_Os12g32760 // LOC_Os11g28610 // LOC_Os10g26470 // LOC_Os10g40950
GO:0045184	P	establishment of protein localization	18	1475	421	54971	0.042	0.6	// LOC_Os07g33850 // LOC_Os01g66330 // LOC_Os03g10370 // LOC_Os07g31370 // LOC_Os05g48980 // LOC_Os09g10740 // LOC_Os02g45100 // LOC_Os06g39050 // LOC_Os12g30500 // LOC_Os01g15110 // LOC_Os08g06440 // LOC_Os01g12880 // LOC_Os01g62950 // LOC_Os06g30179 // LOC_Os03g59660 // LOC_Os07g27750 // LOC_Os03g16900 // LOC_Os01g21850
GO:0015031	P	protein transport	18	1475	421	54971	0.042	0.6	// LOC_Os07g33850 // LOC_Os01g66330 // LOC_Os03g10370 // LOC_Os07g31370 // LOC_Os05g48980 // LOC_Os09g10740 // LOC_Os02g45100 // LOC_Os06g39050 // LOC_Os12g30500 // LOC_Os01g15110 // LOC_Os08g06440 // LOC_Os01g12880 // LOC_Os01g62950 // LOC_Os06g30179 // LOC_Os03g59660 // LOC_Os07g27750 // LOC_Os03g16900 // LOC_Os01g21850
GO:0007154	P	cell communication	10	1475	195	54971	0.044	0.63	// LOC_Os07g34130 // LOC_Os02g56570 // LOC_Os05g31720 // LOC_Os08g25010 // LOC_Os02g49070 // LOC_Os01g72230 // LOC_Os08g08140 // LOC_Os08g42530 // LOC_Os03g17540 // LOC_Os07g37650
GO:0009056	P	catabolic process	22	1475	548	54971	0.047	0.66	// LOC_Os01g74000 // LOC_Os10g08022 // LOC_Os07g47120 // LOC_Os04g57190 // LOC_Os05g44760 // LOC_Os01g16900 // LOC_Os09g20440 // LOC_Os09g32020 // LOC_Os09g35970 // LOC_Os10g32810 // LOC_Os09g10300 // LOC_Os03g49250 // LOC_Os10g26570 // LOC_Os07g46420 // LOC_Os08g41580 // LOC_Os02g38200 // LOC_Os06g05860 // LOC_Os09g39570 // LOC_Os01g13370 // LOC_Os01g02050 // LOC_Os05g31110 // LOC_Os01g69030
GO:0015980	P	energy derivation by oxidation of organic compounds	6	1475	94	54971	0.048	0.66	// LOC_Os01g16900 // LOC_Os07g13980 // LOC_Os09g20440 // LOC_Os01g02050 // LOC_Os02g33730 // LOC_Os02g38200
GO:0044264	P	cellular polysaccharide metabolic process	8	1475	145	54971	0.048	0.66	// LOC_Os01g54900 // LOC_Os04g35020 // LOC_Os07g13980 // LOC_Os02g03550 // LOC_Os08g25710 // LOC_Os06g08380 // LOC_Os08g13980 // LOC_Os06g22980
GO:0034637	P	cellular carbohydrate biosynthetic process	9	1475	173	54971	0.051	0.68	// LOC_Os01g54900 // LOC_Os04g46760 // LOC_Os04g35020 // LOC_Os10g22450 // LOC_Os07g13980 // LOC_Os08g25710 // LOC_Os07g30160 // LOC_Os06g08380 // LOC_Os06g22980
GO:0006732	P	coenzyme metabolic process	8	1475	147	54971	0.052	0.69	// LOC_Os01g16900 // LOC_Os01g25440 // LOC_Os09g20440 // LOC_Os02g04170 // LOC_Os01g02050 // LOC_Os02g48330 // LOC_Os09g35970 // LOC_Os02g38200
GO:0046907	P	intracellular transport	15	1475	345	54971	0.053	0.7	// LOC_Os03g10920 // LOC_Os04g55200 // LOC_Os07g31370 // LOC_Os05g48980 // LOC_Os11g06740 // LOC_Os05g37150 // LOC_Os06g39050 // LOC_Os01g15110 // LOC_Os01g12880 // LOC_Os01g62950 // LOC_Os06g30179 // LOC_Os03g59660 // LOC_Os03g10370 // LOC_Os07g27750 // LOC_Os01g21850
GO:0032940	P	secretion by cell	6	1475	102	54971	0.064	0.83	// LOC_Os12g06840 // LOC_Os03g06760 // LOC_Os06g04450 // LOC_Os04g58870 // LOC_Os11g06700 // LOC_Os06g33170
GO:0046903	P	secretion	6	1475	102	54971	0.064	0.83	// LOC_Os12g06840 // LOC_Os03g06760 // LOC_Os06g04450 // LOC_Os04g58870 // LOC_Os11g06700 // LOC_Os06g33170
GO:0043623	P	cellular protein complex assembly	5	1475	78	54971	0.066	0.85	// LOC_Os01g65860 // LOC_Os08g36410 // LOC_Os05g35160 // LOC_Os02g07900 // LOC_Os06g45050
GO:0045333	P	cellular respiration	5	1475	79	54971	0.069	0.87	// LOC_Os01g02050 // LOC_Os09g20440 // LOC_Os01g16900 // LOC_Os02g33730 // LOC_Os02g38200
GO:0044275	P	cellular carbohydrate catabolic process	8	1475	159	54971	0.073	0.9	// LOC_Os05g44760 // LOC_Os05g31110 // LOC_Os01g74000 // LOC_Os10g08022 // LOC_Os09g35970 // LOC_Os10g26570 // LOC_Os06g05860 // LOC_Os01g69030
GO:0046164	P	alcohol catabolic process	8	1475	159	54971	0.073	0.9	// LOC_Os05g44760 // LOC_Os05g31110 // LOC_Os01g74000 // LOC_Os10g08022 // LOC_Os09g35970 // LOC_Os10g26570 // LOC_Os06g05860 // LOC_Os01g69030
GO:0051186	P	cofactor metabolic process	10	1475	217	54971	0.076	0.93	// LOC_Os12g30030 // LOC_Os01g16900 // LOC_Os01g25440 // LOC_Os09g20440 // LOC_Os02g04170 // LOC_Os01g02050 // LOC_Os02g38200 // LOC_Os02g48330 // LOC_Os09g35970 // LOC_Os12g07700
GO:0044248	P	cellular catabolic process	17	1475	428	54971	0.079	0.95	// LOC_Os05g44760 // LOC_Os05g31110 // LOC_Os01g13370 // LOC_Os01g74000 // LOC_Os01g16900 // LOC_Os10g08022 // LOC_Os10g26570 // LOC_Os09g35970 // LOC_Os04g57190 // LOC_Os09g10300 // LOC_Os09g20440 // LOC_Os01g02050 // LOC_Os09g32020 // LOC_Os06g05860 // LOC_Os01g69030 // LOC_Os08g41580 // LOC_Os02g38200
GO:0080090	P	regulation of primary metabolic process	45	1475	2166	54971	0.97	1	// LOC_Os03g07510 // LOC_Os04g47059 // LOC_Os06g07030 // LOC_Os02g09830 // LOC_Os04g57230 // LOC_Os01g66030 // LOC_Os08g38590 // LOC_Os01g51610 // LOC_Os12g37690 // LOC_Os04g38770 // LOC_Os02g36924 // LOC_Os05g37640 // LOC_Os06g19630 // LOC_Os01g62660 // LOC_Os07g37920 // LOC_Os04g30450 // LOC_Os06g11970 // LOC_Os02g48060 // LOC_Os03g21800 // LOC_Os05g37170 // LOC_Os09g35890 // LOC_Os02g34970 // …
GO:0019222	P	regulation of metabolic process	50	1475	2223	54971	0.91	1	// LOC_Os03g07510 // LOC_Os04g47059 // LOC_Os03g12570 // LOC_Os06g07030 // LOC_Os02g09830 // LOC_Os04g57230 // LOC_Os01g66030 // LOC_Os08g38590 // LOC_Os01g51610 // LOC_Os12g37690 // LOC_Os04g38770 // LOC_Os02g36924 // LOC_Os05g37640 // LOC_Os06g19630 // LOC_Os01g62660 // LOC_Os03g21800 // LOC_Os04g30450 // LOC_Os02g48060 // LOC_Os06g11970 // LOC_Os08g15090 // LOC_Os01g57420 // LOC_Os07g37920 // …
GO:0044281	P	small molecule metabolic process	38	1475	1322	54971	0.36	1	// LOC_Os11g05520 // LOC_Os03g12570 // LOC_Os01g62900 // LOC_Os01g74000 // LOC_Os02g57580 // LOC_Os10g08022 // LOC_Os07g13980 // LOC_Os05g26660 // LOC_Os05g07880 // LOC_Os12g31820 // LOC_Os02g48330 // LOC_Os04g32320 // LOC_Os04g37460 // LOC_Os10g22450 // LOC_Os02g04170 // LOC_Os01g25440 // LOC_Os08g42390 // LOC_Os09g35970 // LOC_Os05g44760 // LOC_Os03g21950 // LOC_Os09g24230 // LOC_Os09g28130 // …
GO:0044282	P	small molecule catabolic process	8	1475	190	54971	0.15	1	// LOC_Os05g44760 // LOC_Os05g31110 // LOC_Os01g74000 // LOC_Os10g08022 // LOC_Os09g35970 // LOC_Os10g26570 // LOC_Os06g05860 // LOC_Os01g69030
GO:0044283	P	small molecule biosynthetic process	5	1475	378	54971	0.97	1	// LOC_Os10g22450 // LOC_Os01g25440 // LOC_Os12g31820 // LOC_Os01g62900 // LOC_Os02g04170
GO:0000003	P	reproduction	5	1475	123	54971	0.24	1	// LOC_Os03g01640 // LOC_Os10g40090 // LOC_Os08g08140 // LOC_Os04g32960 // LOC_Os03g01610
GO:0070727	P	cellular macromolecule localization	11	1475	300	54971	0.19	1	// LOC_Os03g10370 // LOC_Os07g31370 // LOC_Os05g48980 // LOC_Os06g39050 // LOC_Os01g15110 // LOC_Os01g12880 // LOC_Os01g62950 // LOC_Os06g30179 // LOC_Os03g59660 // LOC_Os07g27750 // LOC_Os01g21850
GO:0006073	P	cellular glucan metabolic process	7	1475	137	54971	0.084	1	// LOC_Os04g35020 // LOC_Os07g13980 // LOC_Os02g03550 // LOC_Os08g25710 // LOC_Os06g08380 // LOC_Os08g13980 // LOC_Os06g22980
GO:0033036	P	macromolecule localization	21	1475	564	54971	0.092	1	// LOC_Os03g50280 // LOC_Os07g33850 // LOC_Os01g66330 // LOC_Os03g10370 // LOC_Os07g31370 // LOC_Os05g48980 // LOC_Os09g10740 // LOC_Os02g45100 // LOC_Os06g39050 // LOC_Os12g30500 // LOC_Os01g15110 // LOC_Os08g06440 // LOC_Os03g16900 // LOC_Os01g12880 // LOC_Os01g62950 // LOC_Os06g30179 // LOC_Os03g59660 // LOC_Os12g40279 // LOC_Os07g27750 // LOC_Os06g36990 // LOC_Os01g21850
GO:0060255	P	regulation of macromolecule metabolic process	47	1475	2196	54971	0.95	1	// LOC_Os03g07510 // LOC_Os04g47059 // LOC_Os03g12570 // LOC_Os06g07030 // LOC_Os02g09830 // LOC_Os04g57230 // LOC_Os01g66030 // LOC_Os08g38590 // LOC_Os01g51610 // LOC_Os12g37690 // LOC_Os04g38770 // LOC_Os02g36924 // LOC_Os05g37640 // LOC_Os06g19630 // LOC_Os01g62660 // LOC_Os07g37920 // LOC_Os04g30450 // LOC_Os06g11970 // LOC_Os02g48060 // LOC_Os03g21800 // LOC_Os05g37170 // LOC_Os09g35890 // …
GO:0030163	P	protein catabolic process	5	1475	203	54971	0.64	1	// LOC_Os09g32020 // LOC_Os09g10300 // LOC_Os04g57190 // LOC_Os08g41580 // LOC_Os01g13370
GO:0043436	P	oxoacid metabolic process	11	1475	646	54971	0.96	1	// LOC_Os04g45970 // LOC_Os01g62900 // LOC_Os02g57580 // LOC_Os03g21950 // LOC_Os04g37460 // LOC_Os01g74310 // LOC_Os02g30200 // LOC_Os05g26660 // LOC_Os10g32570 // LOC_Os12g31820 // LOC_Os10g35960
GO:0019538	P	protein metabolic process	136	1475	5253	54971	0.68	1	// LOC_Os02g05820 // LOC_Os03g12570 // LOC_Os12g41780 // LOC_Os02g38780 // LOC_Os11g13860 // LOC_Os01g69930 // LOC_Os06g09180 // LOC_Os01g40400 // LOC_Os01g59360 // LOC_Os06g08680 // LOC_Os02g49790 // LOC_Os08g37570 // LOC_Os02g08240 // LOC_Os06g09230 // LOC_Os09g38700 // LOC_Os03g12520 // LOC_Os10g33650 // LOC_Os08g41580 // LOC_Os09g33910 // LOC_Os01g43910 // LOC_Os05g14750 // LOC_Os04g41250 // …
GO:0019320	P	hexose catabolic process	7	1475	153	54971	0.13	1	// LOC_Os05g44760 // LOC_Os05g31110 // LOC_Os10g08022 // LOC_Os01g69030 // LOC_Os10g26570 // LOC_Os06g05860 // LOC_Os09g35970
GO:0022607	P	cellular component assembly	11	1475	305	54971	0.21	1	// LOC_Os08g36410 // LOC_Os04g55200 // LOC_Os02g25910 // LOC_Os02g07900 // LOC_Os05g43450 // LOC_Os06g45050 // LOC_Os01g65860 // LOC_Os03g59660 // LOC_Os07g27750 // LOC_Os05g38560 // LOC_Os05g35160
GO:0006807	P	nitrogen compound metabolic process	81	1475	3951	54971	1	1	// LOC_Os03g07510 // LOC_Os04g47059 // LOC_Os03g17030 // LOC_Os03g12570 // LOC_Os03g58620 // LOC_Os06g07030 // LOC_Os02g09830 // LOC_Os04g37460 // LOC_Os04g57230 // LOC_Os01g66030 // LOC_Os08g38590 // LOC_Os01g51610 // LOC_Os04g45970 // LOC_Os12g37690 // LOC_Os06g11970 // LOC_Os02g57580 // LOC_Os01g47100 // LOC_Os12g44300 // LOC_Os05g37640 // LOC_Os02g36924 // LOC_Os04g38770 // LOC_Os12g31820 // …
GO:0034660	P	ncRNA metabolic process	6	1475	234	54971	0.6	1	// LOC_Os11g01074 // LOC_Os01g74310 // LOC_Os05g26660 // LOC_Os10g32570 // LOC_Os08g15090 // LOC_Os12g07680
GO:0043170	P	macromolecule metabolic process	216	1475	8393	54971	0.75	1	// LOC_Os02g12660 // LOC_Os02g05820 // LOC_Os03g12570 // LOC_Os01g49270 // LOC_Os12g41780 // LOC_Os02g38780 // LOC_Os04g47059 // LOC_Os11g13860 // LOC_Os08g38590 // LOC_Os04g32960 // LOC_Os10g08022 // LOC_Os07g47120 // LOC_Os02g36924 // LOC_Os05g37640 // LOC_Os06g19630 // LOC_Os01g62660 // LOC_Os12g07680 // LOC_Os06g09180 // LOC_Os01g40400 // LOC_Os01g59360 // LOC_Os06g08680 // LOC_Os02g49790 // …
GO:0050789	P	regulation of biological process	76	1475	2773	54971	0.44	1	// LOC_Os03g07510 // LOC_Os07g33850 // LOC_Os05g28530 // LOC_Os03g12570 // LOC_Os06g07030 // LOC_Os02g56570 // LOC_Os11g05540 // LOC_Os04g59310 // LOC_Os04g57230 // LOC_Os01g66030 // LOC_Os08g38590 // LOC_Os01g51610 // LOC_Os01g08310 // LOC_Os12g37690 // LOC_Os04g54860 // LOC_Os12g44300 // LOC_Os05g37640 // LOC_Os02g36924 // LOC_Os04g38770 // LOC_Os02g09830 // LOC_Os06g19630 // LOC_Os01g62660 // …
GO:0044267	P	cellular protein metabolic process	119	1475	3970	54971	0.12	1	// LOC_Os02g05820 // LOC_Os03g12570 // LOC_Os12g41780 // LOC_Os02g38780 // LOC_Os11g13860 // LOC_Os01g69930 // LOC_Os06g09180 // LOC_Os01g40400 // LOC_Os01g59360 // LOC_Os06g08680 // LOC_Os08g37570 // LOC_Os02g08240 // LOC_Os06g09230 // LOC_Os09g38700 // LOC_Os03g12520 // LOC_Os10g33650 // LOC_Os08g41580 // LOC_Os09g33910 // LOC_Os01g43910 // LOC_Os05g14750 // LOC_Os08g42750 // LOC_Os06g45240 // …
GO:0044260	P	cellular macromolecule metabolic process	195	1475	7137	54971	0.41	1	// LOC_Os02g12660 // LOC_Os02g05820 // LOC_Os03g12570 // LOC_Os01g49270 // LOC_Os12g41780 // LOC_Os02g38780 // LOC_Os04g47059 // LOC_Os11g13860 // LOC_Os08g38590 // LOC_Os10g08022 // LOC_Os02g36924 // LOC_Os05g37640 // LOC_Os06g19630 // LOC_Os01g62660 // LOC_Os12g07680 // LOC_Os06g09180 // LOC_Os01g40400 // LOC_Os01g59360 // LOC_Os06g08680 // LOC_Os08g37570 // LOC_Os02g08240 // LOC_Os06g09230 // …
GO:0006886	P	intracellular protein transport	11	1475	296	54971	0.18	1	// LOC_Os03g10370 // LOC_Os07g31370 // LOC_Os05g48980 // LOC_Os06g39050 // LOC_Os01g15110 // LOC_Os01g12880 // LOC_Os01g62950 // LOC_Os06g30179 // LOC_Os03g59660 // LOC_Os07g27750 // LOC_Os01g21850
GO:0065003	P	macromolecular complex assembly	11	1475	303	54971	0.2	1	// LOC_Os08g36410 // LOC_Os04g55200 // LOC_Os02g25910 // LOC_Os02g07900 // LOC_Os05g43450 // LOC_Os06g45050 // LOC_Os01g65860 // LOC_Os03g59660 // LOC_Os07g27750 // LOC_Os05g38560 // LOC_Os05g35160
GO:0065007	P	biological regulation	90	1475	2916	54971	0.1	1	// LOC_Os07g33850 // LOC_Os03g12570 // LOC_Os11g05540 // LOC_Os02g58660 // LOC_Os08g38590 // LOC_Os04g32960 // LOC_Os03g17540 // LOC_Os02g36924 // LOC_Os05g37640 // LOC_Os06g19630 // LOC_Os01g62660 // LOC_Os08g25010 // LOC_Os03g11140 // LOC_Os01g57420 // LOC_Os02g34970 // LOC_Os03g52450 // LOC_Os05g19500 // LOC_Os01g72230 // LOC_Os08g02450 // LOC_Os02g02820 // LOC_Os09g09630 // LOC_Os08g15090 // …
GO:0006118	P	electron transport	18	1475	1245	54971	1	1	// LOC_Os10g33540 // LOC_Os06g02019 // LOC_Os04g57750 // LOC_Os06g27850 // LOC_Os01g12490 // LOC_Os03g44630 // LOC_Os04g32660 // LOC_Os02g50770 // LOC_Os02g06650 // LOC_Os09g20440 // LOC_Os01g27890 // LOC_Os03g25490 // LOC_Os02g04170 // LOC_Os06g30179 // LOC_Os05g38980 // LOC_Os03g12660 // LOC_Os05g49580 // LOC_Os05g06750
GO:0016265	P	death	7	1475	551	54971	0.99	1	// LOC_Os05g09050 // LOC_Os06g49390 // LOC_Os02g25900 // LOC_Os01g52270 // LOC_Os01g66510 // LOC_Os12g32790 // LOC_Os11g32210
GO:0009308	P	amine metabolic process	12	1475	577	54971	0.84	1	// LOC_Os05g07880 // LOC_Os04g37460 // LOC_Os02g57580 // LOC_Os01g62900 // LOC_Os09g37100 // LOC_Os04g45970 // LOC_Os01g74310 // LOC_Os09g25390 // LOC_Os03g02740 // LOC_Os05g26660 // LOC_Os10g32570 // LOC_Os12g31820
GO:0019318	P	hexose metabolic process	8	1475	209	54971	0.21	1	// LOC_Os05g44760 // LOC_Os05g31110 // LOC_Os10g08022 // LOC_Os09g35970 // LOC_Os07g13980 // LOC_Os10g26570 // LOC_Os06g05860 // LOC_Os01g69030
GO:0009889	P	regulation of biosynthetic process	44	1475	2079	54971	0.96	1	// LOC_Os03g07510 // LOC_Os04g47059 // LOC_Os06g07030 // LOC_Os02g09830 // LOC_Os07g40570 // LOC_Os01g66030 // LOC_Os08g38590 // LOC_Os01g51610 // LOC_Os12g37690 // LOC_Os04g38770 // LOC_Os02g36924 // LOC_Os05g37640 // LOC_Os06g19630 // LOC_Os01g62660 // LOC_Os07g37920 // LOC_Os04g30450 // LOC_Os06g11970 // LOC_Os02g48060 // LOC_Os03g21800 // LOC_Os05g37170 // LOC_Os09g35890 // LOC_Os02g34970 // …
GO:0050794	P	regulation of cellular process	74	1475	2639	54971	0.37	1	// LOC_Os03g07510 // LOC_Os07g33850 // LOC_Os05g28530 // LOC_Os03g10370 // LOC_Os06g07030 // LOC_Os02g56570 // LOC_Os11g05540 // LOC_Os04g59310 // LOC_Os04g57230 // LOC_Os01g66030 // LOC_Os08g38590 // LOC_Os01g51610 // LOC_Os01g08310 // LOC_Os12g37690 // LOC_Os04g54860 // LOC_Os12g44300 // LOC_Os05g37640 // LOC_Os02g36924 // LOC_Os04g38770 // LOC_Os02g09830 // LOC_Os06g19630 // LOC_Os01g62660 // …
GO:0006952	P	defense response	5	1475	500	54971	1	1	// LOC_Os11g32210 // LOC_Os12g32790 // LOC_Os02g25900 // LOC_Os04g11130 // LOC_Os06g49390
GO:0012501	P	programmed cell death	5	1475	537	54971	1	1	// LOC_Os01g52270 // LOC_Os12g32790 // LOC_Os06g49390 // LOC_Os02g25900 // LOC_Os11g32210
GO:0008152	P	metabolic process	342	1475	12784	54971	0.54	1	// LOC_Os04g46760 // LOC_Os12g41780 // LOC_Os02g38780 // LOC_Os01g11350 // LOC_Os11g13860 // LOC_Os08g38590 // LOC_Os10g08022 // LOC_Os01g69930 // LOC_Os06g19630 // LOC_Os06g09180 // LOC_Os04g53830 // LOC_Os04g37460 // LOC_Os01g57420 // LOC_Os10g33650 // LOC_Os01g46250 // LOC_Os06g36360 // LOC_Os07g46420 // LOC_Os08g15090 // LOC_Os02g58610 // LOC_Os12g05730 // LOC_Os02g35760 // LOC_Os11g05520 // …
GO:0034613	P	cellular protein localization	11	1475	300	54971	0.19	1	// LOC_Os03g10370 // LOC_Os07g31370 // LOC_Os05g48980 // LOC_Os06g39050 // LOC_Os01g15110 // LOC_Os01g12880 // LOC_Os01g62950 // LOC_Os06g30179 // LOC_Os03g59660 // LOC_Os07g27750 // LOC_Os01g21850
GO:0051603	P	proteolysis involved in cellular protein catabolic process	5	1475	176	54971	0.51	1	// LOC_Os09g32020 // LOC_Os09g10300 // LOC_Os04g57190 // LOC_Os08g41580 // LOC_Os01g13370
GO:0050896	P	response to stimulus	21	1475	1201	54971	0.99	1	// LOC_Os02g05820 // LOC_Os12g04934 // LOC_Os02g25900 // LOC_Os06g09230 // LOC_Os04g57230 // LOC_Os02g50770 // LOC_Os04g11130 // LOC_Os02g12660 // LOC_Os02g57570 // LOC_Os11g16590 // LOC_Os02g57580 // LOC_Os06g40570 // LOC_Os06g27850 // LOC_Os12g36630 // LOC_Os10g32590 // LOC_Os01g39970 // LOC_Os10g11860 // LOC_Os12g32790 // LOC_Os02g10990 // LOC_Os11g32210 // LOC_Os06g49390
GO:0006950	P	response to stress	17	1475	998	54971	0.98	1	// LOC_Os02g05820 // LOC_Os12g04934 // LOC_Os02g25900 // LOC_Os06g09230 // LOC_Os04g57230 // LOC_Os02g50770 // LOC_Os04g11130 // LOC_Os02g12660 // LOC_Os11g16590 // LOC_Os06g27850 // LOC_Os12g36630 // LOC_Os10g32590 // LOC_Os01g39970 // LOC_Os12g32790 // LOC_Os02g10990 // LOC_Os11g32210 // LOC_Os06g49390
GO:0006355	P	regulation of transcription, DNA-dependent	27	1475	1088	54971	0.68	1	// LOC_Os06g07030 // LOC_Os02g09830 // LOC_Os01g66030 // LOC_Os08g38590 // LOC_Os01g51610 // LOC_Os12g44300 // LOC_Os04g38770 // LOC_Os02g36924 // LOC_Os05g37640 // LOC_Os06g19630 // LOC_Os03g21800 // LOC_Os04g30450 // LOC_Os06g11970 // LOC_Os03g52450 // LOC_Os11g43740 // LOC_Os01g10504 // LOC_Os06g49840 // LOC_Os01g11350 // LOC_Os05g37170 // LOC_Os09g19950 // LOC_Os03g08620 // LOC_Os05g34940 // …
GO:0006511	P	ubiquitin-dependent protein catabolic process	5	1475	176	54971	0.51	1	// LOC_Os09g32020 // LOC_Os09g10300 // LOC_Os04g57190 // LOC_Os08g41580 // LOC_Os01g13370
GO:0006350	P	transcription	47	1475	2165	54971	0.94	1	// LOC_Os03g07510 // LOC_Os04g47059 // LOC_Os06g07030 // LOC_Os02g09830 // LOC_Os07g40570 // LOC_Os01g66030 // LOC_Os08g38590 // LOC_Os01g51610 // LOC_Os12g37690 // LOC_Os12g44300 // LOC_Os04g38770 // LOC_Os02g36924 // LOC_Os05g37640 // LOC_Os06g19630 // LOC_Os01g62660 // LOC_Os07g37920 // LOC_Os04g30450 // LOC_Os06g11970 // LOC_Os02g48060 // LOC_Os03g21800 // LOC_Os05g37170 // LOC_Os09g35890 // …
GO:0006351	P	transcription, DNA-dependent	28	1475	1134	54971	0.7	1	// LOC_Os06g07030 // LOC_Os02g09830 // LOC_Os01g66030 // LOC_Os08g38590 // LOC_Os01g51610 // LOC_Os12g44300 // LOC_Os04g38770 // LOC_Os02g36924 // LOC_Os05g37640 // LOC_Os06g19630 // LOC_Os03g21800 // LOC_Os04g30450 // LOC_Os06g11970 // LOC_Os03g52450 // LOC_Os11g43740 // LOC_Os01g10504 // LOC_Os05g43450 // LOC_Os06g49840 // LOC_Os01g11350 // LOC_Os05g37170 // LOC_Os09g19950 // LOC_Os03g08620 // …
GO:0006915	P	apoptosis	5	1475	537	54971	1	1	// LOC_Os01g52270 // LOC_Os12g32790 // LOC_Os06g49390 // LOC_Os02g25900 // LOC_Os11g32210
GO:0006519	P	cellular amino acid and derivative metabolic process	12	1475	559	54971	0.81	1	// LOC_Os05g07880 // LOC_Os04g37460 // LOC_Os02g57580 // LOC_Os01g62900 // LOC_Os09g37100 // LOC_Os04g45970 // LOC_Os01g74310 // LOC_Os09g25390 // LOC_Os03g02740 // LOC_Os05g26660 // LOC_Os10g32570 // LOC_Os12g31820
GO:0051171	P	regulation of nitrogen compound metabolic process	45	1475	2042	54971	0.92	1	// LOC_Os03g07510 // LOC_Os04g47059 // LOC_Os06g07030 // LOC_Os02g09830 // LOC_Os04g57230 // LOC_Os01g66030 // LOC_Os08g38590 // LOC_Os01g51610 // LOC_Os12g37690 // LOC_Os04g38770 // LOC_Os02g36924 // LOC_Os05g37640 // LOC_Os06g19630 // LOC_Os01g62660 // LOC_Os07g37920 // LOC_Os04g30450 // LOC_Os06g11970 // LOC_Os02g48060 // LOC_Os03g21800 // LOC_Os05g37170 // LOC_Os09g35890 // LOC_Os02g34970 // …
GO:0032774	P	RNA biosynthetic process	28	1475	1138	54971	0.7	1	// LOC_Os06g07030 // LOC_Os02g09830 // LOC_Os01g66030 // LOC_Os08g38590 // LOC_Os01g51610 // LOC_Os12g44300 // LOC_Os04g38770 // LOC_Os02g36924 // LOC_Os05g37640 // LOC_Os06g19630 // LOC_Os03g21800 // LOC_Os04g30450 // LOC_Os06g11970 // LOC_Os03g52450 // LOC_Os11g43740 // LOC_Os01g10504 // LOC_Os05g43450 // LOC_Os06g49840 // LOC_Os01g11350 // LOC_Os05g37170 // LOC_Os09g19950 // LOC_Os03g08620 // …
GO:0070271	P	protein complex biogenesis	9	1475	212	54971	0.13	1	// LOC_Os08g36410 // LOC_Os04g55200 // LOC_Os02g07900 // LOC_Os05g43450 // LOC_Os06g45050 // LOC_Os01g65860 // LOC_Os03g59660 // LOC_Os07g27750 // LOC_Os05g35160
GO:0006730	P	one-carbon metabolic process	5	1475	89	54971	0.1	1	// LOC_Os12g05730 // LOC_Os11g05520 // LOC_Os09g28130 // LOC_Os03g12570 // LOC_Os09g28150
GO:0044042	P	glucan metabolic process	7	1475	137	54971	0.084	1	// LOC_Os04g35020 // LOC_Os07g13980 // LOC_Os02g03550 // LOC_Os08g25710 // LOC_Os06g08380 // LOC_Os08g13980 // LOC_Os06g22980
GO:0044249	P	cellular biosynthetic process	73	1475	4144	54971	1	1	// LOC_Os03g07510 // LOC_Os04g47059 // LOC_Os04g46760 // LOC_Os03g58620 // LOC_Os06g07030 // LOC_Os02g09830 // LOC_Os12g41780 // LOC_Os07g30160 // LOC_Os01g66030 // LOC_Os08g38590 // LOC_Os01g51610 // LOC_Os11g06650 // LOC_Os12g37690 // LOC_Os05g34180 // LOC_Os12g44300 // LOC_Os05g37640 // LOC_Os02g36924 // LOC_Os04g38770 // LOC_Os12g31820 // LOC_Os01g62660 // LOC_Os03g21800 // LOC_Os05g26660 // …
GO:0034641	P	cellular nitrogen compound metabolic process	15	1475	690	54971	0.82	1	// LOC_Os05g07880 // LOC_Os02g04170 // LOC_Os04g37460 // LOC_Os02g57580 // LOC_Os01g62900 // LOC_Os09g37100 // LOC_Os04g45970 // LOC_Os01g74310 // LOC_Os09g25390 // LOC_Os03g02740 // LOC_Os01g25440 // LOC_Os05g26660 // LOC_Os10g32570 // LOC_Os12g31820 // LOC_Os09g35970
GO:0009250	P	glucan biosynthetic process	5	1475	103	54971	0.15	1	// LOC_Os06g08380 // LOC_Os04g35020 // LOC_Os08g25710 // LOC_Os07g13980 // LOC_Os06g22980
GO:0034645	P	cellular macromolecule biosynthetic process	62	1475	3386	54971	1	1	// LOC_Os03g07510 // LOC_Os04g47059 // LOC_Os03g58620 // LOC_Os06g07030 // LOC_Os02g09830 // LOC_Os12g41780 // LOC_Os07g40570 // LOC_Os01g66030 // LOC_Os08g38590 // LOC_Os01g51610 // LOC_Os11g06650 // LOC_Os12g37690 // LOC_Os12g44300 // LOC_Os05g37640 // LOC_Os02g36924 // LOC_Os04g38770 // LOC_Os06g19630 // LOC_Os01g62660 // LOC_Os03g21800 // LOC_Os05g26660 // LOC_Os03g44580 // LOC_Os06g11970 // …
GO:0042221	P	response to chemical stimulus	5	1475	383	54971	0.98	1	// LOC_Os10g11860 // LOC_Os06g27850 // LOC_Os02g57580 // LOC_Os02g50770 // LOC_Os02g57570
GO:0006139	P	nucleobase, nucleoside, nucleotide and nucleic acid metabolic process	71	1475	3388	54971	0.99	1	// LOC_Os03g07510 // LOC_Os04g47059 // LOC_Os03g17030 // LOC_Os03g12570 // LOC_Os03g58620 // LOC_Os06g07030 // LOC_Os02g09830 // LOC_Os04g57230 // LOC_Os01g66030 // LOC_Os08g38590 // LOC_Os01g51610 // LOC_Os12g37690 // LOC_Os01g47100 // LOC_Os12g44300 // LOC_Os05g37640 // LOC_Os02g36924 // LOC_Os04g38770 // LOC_Os06g19630 // LOC_Os02g48330 // LOC_Os01g62660 // LOC_Os03g21800 // LOC_Os01g49270 // …
GO:0009057	P	macromolecule catabolic process	16	1475	418	54971	0.11	1	// LOC_Os05g44760 // LOC_Os05g31110 // LOC_Os09g35970 // LOC_Os09g39570 // LOC_Os01g13370 // LOC_Os10g32810 // LOC_Os01g74000 // LOC_Os10g08022 // LOC_Os10g26570 // LOC_Os07g47120 // LOC_Os04g57190 // LOC_Os09g10300 // LOC_Os09g32020 // LOC_Os06g05860 // LOC_Os01g69030 // LOC_Os08g41580
GO:0043933	P	macromolecular complex subunit organization	11	1475	323	54971	0.26	1	// LOC_Os08g36410 // LOC_Os04g55200 // LOC_Os02g25910 // LOC_Os02g07900 // LOC_Os05g43450 // LOC_Os06g45050 // LOC_Os01g65860 // LOC_Os03g59660 // LOC_Os07g27750 // LOC_Os05g38560 // LOC_Os05g35160
GO:0006508	P	proteolysis	21	1475	1429	54971	1	1	// LOC_Os07g29760 // LOC_Os05g40650 // LOC_Os02g49790 // LOC_Os05g51750 // LOC_Os01g13370 // LOC_Os04g57190 // LOC_Os04g47150 // LOC_Os02g44590 // LOC_Os01g51060 // LOC_Os06g08400 // LOC_Os03g49360 // LOC_Os03g09190 // LOC_Os09g10300 // LOC_Os04g26790 // LOC_Os04g26834 // LOC_Os09g32020 // LOC_Os02g50220 // LOC_Os03g27170 // LOC_Os09g21370 // LOC_Os08g41580 // LOC_Os02g02560
GO:0016070	P	RNA metabolic process	39	1475	1599	54971	0.75	1	// LOC_Os03g58620 // LOC_Os06g07030 // LOC_Os02g09830 // LOC_Os01g66030 // LOC_Os08g38590 // LOC_Os01g51610 // LOC_Os12g44300 // LOC_Os04g38770 // LOC_Os02g36924 // LOC_Os05g37640 // LOC_Os06g19630 // LOC_Os03g21800 // LOC_Os01g49270 // LOC_Os05g26660 // LOC_Os07g01260 // LOC_Os11g01074 // LOC_Os06g11970 // LOC_Os12g07680 // LOC_Os03g17030 // LOC_Os04g30450 // LOC_Os03g52450 // LOC_Os11g43740 // …
GO:0032501	P	multicellular organismal process	5	1475	161	54971	0.44	1	// LOC_Os06g02040 // LOC_Os01g13370 // LOC_Os11g32960 // LOC_Os08g08140 // LOC_Os04g32960
GO:0019941	P	modification-dependent protein catabolic process	5	1475	176	54971	0.51	1	// LOC_Os09g32020 // LOC_Os09g10300 // LOC_Os04g57190 // LOC_Os08g41580 // LOC_Os01g13370
GO:0044257	P	cellular protein catabolic process	5	1475	176	54971	0.51	1	// LOC_Os09g32020 // LOC_Os09g10300 // LOC_Os04g57190 // LOC_Os08g41580 // LOC_Os01g13370
GO:0055086	P	nucleobase, nucleoside and nucleotide metabolic process	5	1475	242	54971	0.78	1	// LOC_Os09g24230 // LOC_Os02g48330 // LOC_Os07g42160 // LOC_Os02g04170 // LOC_Os09g35970
GO:0042180	P	cellular ketone metabolic process	11	1475	651	54971	0.96	1	// LOC_Os04g45970 // LOC_Os01g62900 // LOC_Os02g57580 // LOC_Os03g21950 // LOC_Os04g37460 // LOC_Os01g74310 // LOC_Os02g30200 // LOC_Os05g26660 // LOC_Os10g32570 // LOC_Os12g31820 // LOC_Os10g35960
GO:0006082	P	organic acid metabolic process	11	1475	647	54971	0.96	1	// LOC_Os04g45970 // LOC_Os01g62900 // LOC_Os02g57580 // LOC_Os03g21950 // LOC_Os04g37460 // LOC_Os01g74310 // LOC_Os02g30200 // LOC_Os05g26660 // LOC_Os10g32570 // LOC_Os12g31820 // LOC_Os10g35960
GO:0005996	P	monosaccharide metabolic process	8	1475	236	54971	0.31	1	// LOC_Os05g44760 // LOC_Os05g31110 // LOC_Os10g08022 // LOC_Os09g35970 // LOC_Os07g13980 // LOC_Os10g26570 // LOC_Os06g05860 // LOC_Os01g69030
GO:0051252	P	regulation of RNA metabolic process	27	1475	1095	54971	0.7	1	// LOC_Os06g07030 // LOC_Os02g09830 // LOC_Os01g66030 // LOC_Os08g38590 // LOC_Os01g51610 // LOC_Os12g44300 // LOC_Os04g38770 // LOC_Os02g36924 // LOC_Os05g37640 // LOC_Os06g19630 // LOC_Os03g21800 // LOC_Os04g30450 // LOC_Os06g11970 // LOC_Os03g52450 // LOC_Os11g43740 // LOC_Os01g10504 // LOC_Os06g49840 // LOC_Os01g11350 // LOC_Os05g37170 // LOC_Os09g19950 // LOC_Os03g08620 // LOC_Os05g34940 // …
GO:0009059	P	macromolecule biosynthetic process	62	1475	3393	54971	1	1	// LOC_Os03g07510 // LOC_Os04g47059 // LOC_Os03g58620 // LOC_Os06g07030 // LOC_Os02g09830 // LOC_Os12g41780 // LOC_Os07g40570 // LOC_Os01g66030 // LOC_Os08g38590 // LOC_Os01g51610 // LOC_Os11g06650 // LOC_Os12g37690 // LOC_Os12g44300 // LOC_Os05g37640 // LOC_Os02g36924 // LOC_Os04g38770 // LOC_Os06g19630 // LOC_Os01g62660 // LOC_Os03g21800 // LOC_Os05g26660 // LOC_Os03g44580 // LOC_Os06g11970 // …
GO:0033692	P	cellular polysaccharide biosynthetic process	6	1475	111	54971	0.087	1	// LOC_Os01g54900 // LOC_Os04g35020 // LOC_Os07g13980 // LOC_Os08g25710 // LOC_Os06g08380 // LOC_Os06g22980
GO:0034621	P	cellular macromolecular complex subunit organization	7	1475	189	54971	0.25	1	// LOC_Os08g36410 // LOC_Os02g25910 // LOC_Os02g07900 // LOC_Os06g45050 // LOC_Os05g38560 // LOC_Os01g65860 // LOC_Os05g35160
GO:0006006	P	glucose metabolic process	8	1475	179	54971	0.12	1	// LOC_Os05g44760 // LOC_Os05g31110 // LOC_Os10g08022 // LOC_Os09g35970 // LOC_Os07g13980 // LOC_Os10g26570 // LOC_Os06g05860 // LOC_Os01g69030
GO:0006007	P	glucose catabolic process	7	1475	153	54971	0.13	1	// LOC_Os05g44760 // LOC_Os05g31110 // LOC_Os10g08022 // LOC_Os01g69030 // LOC_Os10g26570 // LOC_Os06g05860 // LOC_Os09g35970
GO:0044106	P	cellular amine metabolic process	12	1475	528	54971	0.75	1	// LOC_Os05g07880 // LOC_Os04g37460 // LOC_Os02g57580 // LOC_Os01g62900 // LOC_Os09g37100 // LOC_Os04g45970 // LOC_Os01g74310 // LOC_Os09g25390 // LOC_Os03g02740 // LOC_Os05g26660 // LOC_Os10g32570 // LOC_Os12g31820
GO:0046365	P	monosaccharide catabolic process	7	1475	153	54971	0.13	1	// LOC_Os05g44760 // LOC_Os05g31110 // LOC_Os10g08022 // LOC_Os01g69030 // LOC_Os10g26570 // LOC_Os06g05860 // LOC_Os09g35970
GO:0031326	P	regulation of cellular biosynthetic process	44	1475	2079	54971	0.96	1	// LOC_Os03g07510 // LOC_Os04g47059 // LOC_Os06g07030 // LOC_Os02g09830 // LOC_Os07g40570 // LOC_Os01g66030 // LOC_Os08g38590 // LOC_Os01g51610 // LOC_Os12g37690 // LOC_Os04g38770 // LOC_Os02g36924 // LOC_Os05g37640 // LOC_Os06g19630 // LOC_Os01g62660 // LOC_Os07g37920 // LOC_Os04g30450 // LOC_Os06g11970 // LOC_Os02g48060 // LOC_Os03g21800 // LOC_Os05g37170 // LOC_Os09g35890 // LOC_Os02g34970 // …
GO:0031323	P	regulation of cellular metabolic process	48	1475	2115	54971	0.89	1	// LOC_Os03g07510 // LOC_Os04g47059 // LOC_Os06g07030 // LOC_Os02g09830 // LOC_Os04g57230 // LOC_Os01g66030 // LOC_Os08g38590 // LOC_Os01g51610 // LOC_Os12g37690 // LOC_Os04g38770 // LOC_Os02g36924 // LOC_Os05g37640 // LOC_Os06g19630 // LOC_Os01g62660 // LOC_Os07g37920 // LOC_Os04g30450 // LOC_Os02g48060 // LOC_Os06g11970 // LOC_Os08g15090 // LOC_Os01g57420 // LOC_Os03g21800 // LOC_Os05g37170 // …
GO:0019752	P	carboxylic acid metabolic process	11	1475	646	54971	0.96	1	// LOC_Os04g45970 // LOC_Os01g62900 // LOC_Os02g57580 // LOC_Os03g21950 // LOC_Os04g37460 // LOC_Os01g74310 // LOC_Os02g30200 // LOC_Os05g26660 // LOC_Os10g32570 // LOC_Os12g31820 // LOC_Os10g35960
GO:0045449	P	regulation of transcription	44	1475	2031	54971	0.94	1	// LOC_Os03g07510 // LOC_Os04g47059 // LOC_Os06g07030 // LOC_Os02g09830 // LOC_Os07g40570 // LOC_Os01g66030 // LOC_Os08g38590 // LOC_Os01g51610 // LOC_Os12g37690 // LOC_Os04g38770 // LOC_Os02g36924 // LOC_Os05g37640 // LOC_Os06g19630 // LOC_Os01g62660 // LOC_Os07g37920 // LOC_Os04g30450 // LOC_Os06g11970 // LOC_Os02g48060 // LOC_Os03g21800 // LOC_Os05g37170 // LOC_Os09g35890 // LOC_Os02g34970 // …
GO:0034622	P	cellular macromolecular complex assembly	7	1475	169	54971	0.18	1	// LOC_Os08g36410 // LOC_Os02g25910 // LOC_Os02g07900 // LOC_Os06g45050 // LOC_Os05g38560 // LOC_Os01g65860 // LOC_Os05g35160
GO:0008219	P	cell death	7	1475	551	54971	0.99	1	// LOC_Os05g09050 // LOC_Os06g49390 // LOC_Os02g25900 // LOC_Os01g52270 // LOC_Os01g66510 // LOC_Os12g32790 // LOC_Os11g32210
GO:0043632	P	modification-dependent macromolecule catabolic process	5	1475	176	54971	0.51	1	// LOC_Os09g32020 // LOC_Os09g10300 // LOC_Os04g57190 // LOC_Os08g41580 // LOC_Os01g13370
GO:0006325	P	chromatin organization	5	1475	133	54971	0.29	1	// LOC_Os02g40770 // LOC_Os01g40400 // LOC_Os03g12570 // LOC_Os05g38560 // LOC_Os02g25910
GO:0006520	P	cellular amino acid metabolic process	8	1475	481	54971	0.94	1	// LOC_Os01g62900 // LOC_Os02g57580 // LOC_Os04g37460 // LOC_Os04g45970 // LOC_Os01g74310 // LOC_Os05g26660 // LOC_Os10g32570 // LOC_Os12g31820
GO:0006096	P	glycolysis	6	1475	128	54971	0.14	1	// LOC_Os05g44760 // LOC_Os05g31110 // LOC_Os10g08022 // LOC_Os10g26570 // LOC_Os06g05860 // LOC_Os01g69030
GO:0010467	P	gene expression	60	1475	3283	54971	1	1	// LOC_Os03g07510 // LOC_Os04g47059 // LOC_Os03g12570 // LOC_Os03g58620 // LOC_Os06g07030 // LOC_Os02g09830 // LOC_Os07g40570 // LOC_Os01g66030 // LOC_Os08g38590 // LOC_Os01g51610 // LOC_Os12g37690 // LOC_Os12g44300 // LOC_Os05g37640 // LOC_Os02g36924 // LOC_Os04g38770 // LOC_Os06g19630 // LOC_Os01g62660 // LOC_Os03g21800 // LOC_Os01g49270 // LOC_Os05g26660 // LOC_Os07g01260 // LOC_Os11g01074 // …
GO:0010556	P	regulation of macromolecule biosynthetic process	44	1475	2079	54971	0.96	1	// LOC_Os03g07510 // LOC_Os04g47059 // LOC_Os06g07030 // LOC_Os02g09830 // LOC_Os07g40570 // LOC_Os01g66030 // LOC_Os08g38590 // LOC_Os01g51610 // LOC_Os12g37690 // LOC_Os04g38770 // LOC_Os02g36924 // LOC_Os05g37640 // LOC_Os06g19630 // LOC_Os01g62660 // LOC_Os07g37920 // LOC_Os04g30450 // LOC_Os06g11970 // LOC_Os02g48060 // LOC_Os03g21800 // LOC_Os05g37170 // LOC_Os09g35890 // LOC_Os02g34970 // …
GO:0010468	P	regulation of gene expression	46	1475	2107	54971	0.93	1	// LOC_Os03g07510 // LOC_Os04g47059 // LOC_Os03g12570 // LOC_Os06g07030 // LOC_Os02g09830 // LOC_Os07g40570 // LOC_Os01g66030 // LOC_Os08g38590 // LOC_Os01g51610 // LOC_Os12g37690 // LOC_Os04g38770 // LOC_Os02g36924 // LOC_Os05g37640 // LOC_Os06g19630 // LOC_Os01g62660 // LOC_Os07g37920 // LOC_Os04g30450 // LOC_Os06g11970 // LOC_Os02g48060 // LOC_Os03g21800 // LOC_Os05g37170 // LOC_Os09g35890 // …
GO:0019219	P	regulation of nucleobase, nucleoside, nucleotide and nucleic acid metabolic process	45	1475	2042	54971	0.92	1	// LOC_Os03g07510 // LOC_Os04g47059 // LOC_Os06g07030 // LOC_Os02g09830 // LOC_Os04g57230 // LOC_Os01g66030 // LOC_Os08g38590 // LOC_Os01g51610 // LOC_Os12g37690 // LOC_Os04g38770 // LOC_Os02g36924 // LOC_Os05g37640 // LOC_Os06g19630 // LOC_Os01g62660 // LOC_Os07g37920 // LOC_Os04g30450 // LOC_Os06g11970 // LOC_Os02g48060 // LOC_Os03g21800 // LOC_Os05g37170 // LOC_Os09g35890 // LOC_Os02g34970 // …
GO:0006461	P	protein complex assembly	9	1475	212	54971	0.13	1	// LOC_Os08g36410 // LOC_Os04g55200 // LOC_Os02g07900 // LOC_Os05g43450 // LOC_Os06g45050 // LOC_Os01g65860 // LOC_Os03g59660 // LOC_Os07g27750 // LOC_Os05g35160
GO:0000271	P	polysaccharide biosynthetic process	6	1475	114	54971	0.095	1	// LOC_Os01g54900 // LOC_Os04g35020 // LOC_Os07g13980 // LOC_Os08g25710 // LOC_Os06g08380 // LOC_Os06g22980
GO:0009058	P	biosynthetic process	81	1475	4447	54971	1	1	// LOC_Os03g07510 // LOC_Os04g47059 // LOC_Os04g46760 // LOC_Os10g05650 // LOC_Os06g07030 // LOC_Os02g09830 // LOC_Os12g41780 // LOC_Os07g30160 // LOC_Os01g66030 // LOC_Os08g38590 // LOC_Os01g51610 // LOC_Os11g06650 // LOC_Os12g37690 // LOC_Os05g34180 // LOC_Os12g44300 // LOC_Os05g37640 // LOC_Os02g36924 // LOC_Os04g38770 // LOC_Os12g31820 // LOC_Os07g45260 // LOC_Os01g62660 // LOC_Os03g21800 // …
GO:0044265	P	cellular macromolecule catabolic process	13	1475	342	54971	0.14	1	// LOC_Os05g44760 // LOC_Os05g31110 // LOC_Os01g13370 // LOC_Os01g74000 // LOC_Os10g08022 // LOC_Os10g26570 // LOC_Os09g35970 // LOC_Os04g57190 // LOC_Os09g10300 // LOC_Os09g32020 // LOC_Os06g05860 // LOC_Os01g69030 // LOC_Os08g41580
GO:0009117	P	nucleotide metabolic process	5	1475	205	54971	0.64	1	// LOC_Os09g24230 // LOC_Os02g48330 // LOC_Os07g42160 // LOC_Os02g04170 // LOC_Os09g35970
GO:0006091	P	generation of precursor metabolites and energy	13	1475	352	54971	0.16	1	// LOC_Os05g44760 // LOC_Os05g31110 // LOC_Os01g16900 // LOC_Os10g08022 // LOC_Os09g24230 // LOC_Os09g20440 // LOC_Os07g13980 // LOC_Os10g26570 // LOC_Os01g02050 // LOC_Os06g05860 // LOC_Os01g69030 // LOC_Os02g33730 // LOC_Os02g38200
GO:0044238	P	primary metabolic process	286	1475	10360	54971	0.31	1	// LOC_Os08g40590 // LOC_Os02g05820 // LOC_Os03g12570 // LOC_Os01g49270 // LOC_Os12g41780 // LOC_Os02g38780 // LOC_Os07g30160 // LOC_Os11g13860 // LOC_Os08g38590 // LOC_Os10g08022 // LOC_Os07g47120 // LOC_Os02g09530 // LOC_Os04g46760 // LOC_Os01g66700 // LOC_Os06g50140 // LOC_Os02g26814 // LOC_Os02g36924 // LOC_Os01g69930 // LOC_Os06g19630 // LOC_Os01g62660 // LOC_Os12g07680 // LOC_Os06g09180 // …
GO:0006753	P	nucleoside phosphate metabolic process	5	1475	205	54971	0.64	1	// LOC_Os09g24230 // LOC_Os02g48330 // LOC_Os07g42160 // LOC_Os02g04170 // LOC_Os09g35970
GO:0051276	P	chromosome organization	5	1475	139	54971	0.32	1	// LOC_Os02g40770 // LOC_Os01g40400 // LOC_Os03g12570 // LOC_Os05g38560 // LOC_Os02g25910
GO:0044237	P	cellular metabolic process	250	1475	8922	54971	0.24	1	// LOC_Os02g12660 // LOC_Os02g05820 // LOC_Os03g12570 // LOC_Os01g49270 // LOC_Os12g41780 // LOC_Os02g38780 // LOC_Os07g30160 // LOC_Os11g13860 // LOC_Os08g38590 // LOC_Os10g08022 // LOC_Os04g46760 // LOC_Os02g26814 // LOC_Os02g36924 // LOC_Os01g69930 // LOC_Os06g19630 // LOC_Os01g62660 // LOC_Os12g07680 // LOC_Os06g09180 // LOC_Os01g40400 // LOC_Os01g59360 // LOC_Os06g08680 // LOC_Os08g37570 // …
GO:0006399	P	tRNA metabolic process	6	1475	201	54971	0.46	1	// LOC_Os11g01074 // LOC_Os01g74310 // LOC_Os05g26660 // LOC_Os10g32570 // LOC_Os08g15090 // LOC_Os12g07680
GO:0044085	P	cellular component biogenesis	12	1475	380	54971	0.33	1	// LOC_Os08g36410 // LOC_Os04g55200 // LOC_Os02g25910 // LOC_Os02g07900 // LOC_Os05g43450 // LOC_Os06g45050 // LOC_Os01g65860 // LOC_Os06g10970 // LOC_Os03g59660 // LOC_Os07g27750 // LOC_Os05g38560 // LOC_Os05g35160
GO:0006259	P	DNA metabolic process	8	1475	496	54971	0.95	1	// LOC_Os11g16590 // LOC_Os03g12570 // LOC_Os12g04934 // LOC_Os04g57230 // LOC_Os03g54091 // LOC_Os06g11440 // LOC_Os02g10990 // LOC_Os06g03170
GO:0006412	P	translation	5	1475	865	54971	1	1	// LOC_Os05g26660 // LOC_Os10g32570 // LOC_Os04g40570 // LOC_Os03g44580 // LOC_Os01g74310
GO:0006396	P	RNA processing	7	1475	241	54971	0.47	1	// LOC_Os07g01260 // LOC_Os01g49270 // LOC_Os11g01074 // LOC_Os06g36360 // LOC_Os08g15090 // LOC_Os12g07680 // LOC_Os03g36900
GO:0030599	F	pectinesterase activity	31	1475	103	54971	1.2e-20	9.6e-18	// LOC_Os01g20970 // LOC_Os04g54850 // LOC_Os05g20570 // LOC_Os05g05640 // LOC_Os03g19610 // LOC_Os03g28090 // LOC_Os12g37480 // LOC_Os11g45720 // LOC_Os02g01310 // LOC_Os01g14940 // LOC_Os08g04650 // LOC_Os12g37660 // LOC_Os05g29740 // LOC_Os09g26360 // LOC_Os11g08930 // LOC_Os05g46530 // LOC_Os03g18860 // LOC_Os10g10700 // LOC_Os12g03510 // LOC_Os01g50810 // LOC_Os11g45220 // LOC_Os04g35770 // …
GO:0004091	F	carboxylesterase activity	36	1475	192	54971	6.1e-18	2.6e-15	// LOC_Os01g20970 // LOC_Os04g54850 // LOC_Os05g20570 // LOC_Os05g05640 // LOC_Os03g19610 // LOC_Os03g28090 // LOC_Os12g37480 // LOC_Os11g45720 // LOC_Os02g01310 // LOC_Os01g14940 // LOC_Os08g04650 // LOC_Os12g37660 // LOC_Os05g29740 // LOC_Os09g26360 // LOC_Os11g08930 // LOC_Os05g46530 // LOC_Os03g18860 // LOC_Os10g10700 // LOC_Os04g41200 // LOC_Os07g46420 // LOC_Os12g03510 // LOC_Os01g50810 // …
GO:0016788	F	hydrolase activity, acting on ester bonds	79	1475	1048	54971	4.4e-15	9.7e-13	// LOC_Os01g24470 // LOC_Os05g44910 // LOC_Os05g07880 // LOC_Os01g20970 // LOC_Os02g38780 // LOC_Os02g05630 // LOC_Os11g03770 // LOC_Os04g57190 // LOC_Os05g29740 // LOC_Os09g38550 // LOC_Os01g47100 // LOC_Os04g59310 // LOC_Os12g31820 // LOC_Os12g12860 // LOC_Os04g54850 // LOC_Os12g07680 // LOC_Os04g32320 // LOC_Os09g35970 // LOC_Os01g50810 // LOC_Os06g48300 // LOC_Os01g58640 // LOC_Os05g20570 // …
GO:0030234	F	enzyme regulator activity	40	1475	304	54971	4.7e-15	9.7e-13	// LOC_Os01g20970 // LOC_Os01g08310 // LOC_Os03g17540 // LOC_Os05g29740 // LOC_Os01g68540 // LOC_Os11g12410 // LOC_Os03g28090 // LOC_Os05g31720 // LOC_Os08g25010 // LOC_Os05g20570 // LOC_Os05g05640 // LOC_Os08g42530 // LOC_Os06g36770 // LOC_Os12g37480 // LOC_Os07g37650 // LOC_Os02g01310 // LOC_Os01g14940 // LOC_Os08g04650 // LOC_Os07g34130 // LOC_Os02g56570 // LOC_Os05g46530 // LOC_Os09g26360 // …
GO:0004857	F	enzyme inhibitor activity	27	1475	186	54971	1.7e-11	2.8e-09	// LOC_Os01g20970 // LOC_Os12g03510 // LOC_Os05g20570 // LOC_Os05g05640 // LOC_Os03g28090 // LOC_Os12g37480 // LOC_Os02g01310 // LOC_Os01g14940 // LOC_Os08g04650 // LOC_Os05g29740 // LOC_Os09g26360 // LOC_Os11g08930 // LOC_Os11g12410 // LOC_Os05g46530 // LOC_Os03g18860 // LOC_Os10g10700 // LOC_Os04g54850 // LOC_Os01g50810 // LOC_Os11g45220 // LOC_Os07g49100 // LOC_Os11g11710 // LOC_Os11g03770 // …
GO:0042578	F	phosphoric ester hydrolase activity	32	1475	338	54971	4.9e-09	6.2e-07	// LOC_Os05g44910 // LOC_Os05g07880 // LOC_Os02g38780 // LOC_Os02g05630 // LOC_Os09g38550 // LOC_Os12g31820 // LOC_Os12g12860 // LOC_Os01g24470 // LOC_Os04g32320 // LOC_Os06g48300 // LOC_Os01g58640 // LOC_Os03g44500 // LOC_Os04g59310 // LOC_Os03g18010 // LOC_Os06g20340 // LOC_Os09g25390 // LOC_Os08g42390 // LOC_Os07g46520 // LOC_Os07g37220 // LOC_Os01g29469 // LOC_Os03g02740 // LOC_Os05g38290 // …
GO:0015299	F	solute:hydrogen antiporter activity	12	1475	39	54971	6e-09	6.2e-07	// LOC_Os01g60140 // LOC_Os02g58660 // LOC_Os09g30446 // LOC_Os04g58620 // LOC_Os05g19500 // LOC_Os05g39600 // LOC_Os08g02450 // LOC_Os12g44300 // LOC_Os05g40650 // LOC_Os11g01820 // LOC_Os09g37300 // LOC_Os12g02840
GO:0015298	F	solute:cation antiporter activity	12	1475	39	54971	6e-09	6.2e-07	// LOC_Os01g60140 // LOC_Os02g58660 // LOC_Os09g30446 // LOC_Os04g58620 // LOC_Os05g19500 // LOC_Os05g39600 // LOC_Os08g02450 // LOC_Os12g44300 // LOC_Os05g40650 // LOC_Os11g01820 // LOC_Os09g37300 // LOC_Os12g02840
GO:0015300	F	solute:solute antiporter activity	12	1475	46	54971	2.8e-08	2.6e-06	// LOC_Os01g60140 // LOC_Os02g58660 // LOC_Os09g30446 // LOC_Os04g58620 // LOC_Os05g19500 // LOC_Os05g39600 // LOC_Os08g02450 // LOC_Os12g44300 // LOC_Os05g40650 // LOC_Os11g01820 // LOC_Os09g37300 // LOC_Os12g02840
GO:0016787	F	hydrolase activity	168	1475	4090	54971	6.5e-08	4.5e-06	// LOC_Os01g71240 // LOC_Os05g07880 // LOC_Os02g38780 // LOC_Os03g08110 // LOC_Os04g32960 // LOC_Os07g47120 // LOC_Os01g66700 // LOC_Os06g50140 // LOC_Os06g11920 // LOC_Os12g07680 // LOC_Os01g40400 // LOC_Os01g58640 // LOC_Os05g20570 // LOC_Os01g12660 // LOC_Os02g13580 // LOC_Os02g01310 // LOC_Os08g42390 // LOC_Os01g51754 // LOC_Os07g46520 // LOC_Os09g26360 // LOC_Os05g46530 // LOC_Os11g44880 // …
GO:0005509	F	calcium ion binding	37	1475	482	54971	5.5e-08	4.5e-06	// LOC_Os01g71240 // LOC_Os05g07880 // LOC_Os09g33910 // LOC_Os08g42750 // LOC_Os03g10640 // LOC_Os12g03816 // LOC_Os07g48340 // LOC_Os04g58480 // LOC_Os05g26660 // LOC_Os04g57350 // LOC_Os08g44660 // LOC_Os12g12860 // LOC_Os01g59360 // LOC_Os12g12730 // LOC_Os08g37570 // LOC_Os01g41990 // LOC_Os03g57510 // LOC_Os06g49790 // LOC_Os08g04890 // LOC_Os06g40200 // LOC_Os02g50140 // LOC_Os01g51754 // …
GO:0008324	F	cation transmembrane transporter activity	37	1475	484	54971	6e-08	4.5e-06	// LOC_Os01g71240 // LOC_Os05g40650 // LOC_Os05g39600 // LOC_Os03g10640 // LOC_Os12g44300 // LOC_Os12g32760 // LOC_Os06g42030 // LOC_Os08g08070 // LOC_Os01g60140 // LOC_Os02g31940 // LOC_Os09g30446 // LOC_Os01g70940 // LOC_Os02g06650 // LOC_Os05g50280 // LOC_Os10g40950 // LOC_Os12g06570 // LOC_Os02g58660 // LOC_Os05g19500 // LOC_Os08g02450 // LOC_Os09g24230 // LOC_Os05g40230 // LOC_Os02g06540 // …
GO:0015075	F	ion transmembrane transporter activity	44	1475	651	54971	9.9e-08	6.3e-06	// LOC_Os01g71240 // LOC_Os05g40650 // LOC_Os05g39600 // LOC_Os02g55400 // LOC_Os02g06650 // LOC_Os12g44300 // LOC_Os12g32760 // LOC_Os06g42030 // LOC_Os08g08070 // LOC_Os01g60140 // LOC_Os02g31940 // LOC_Os09g30446 // LOC_Os01g70940 // LOC_Os05g50280 // LOC_Os06g05160 // LOC_Os03g44440 // LOC_Os06g08310 // LOC_Os10g40950 // LOC_Os06g36990 // LOC_Os12g06570 // LOC_Os02g58660 // LOC_Os05g19500 // …
GO:0022891	F	substrate-specific transmembrane transporter activity	46	1475	738	54971	4.5e-07	2.7e-05	// LOC_Os01g71240 // LOC_Os05g40650 // LOC_Os05g39600 // LOC_Os02g55400 // LOC_Os02g06650 // LOC_Os12g44300 // LOC_Os12g32760 // LOC_Os06g42030 // LOC_Os08g08070 // LOC_Os01g60140 // LOC_Os02g31940 // LOC_Os09g30446 // LOC_Os01g70940 // LOC_Os05g50280 // LOC_Os06g05160 // LOC_Os03g44440 // LOC_Os06g08310 // LOC_Os10g30090 // LOC_Os10g40950 // LOC_Os06g36990 // LOC_Os12g06570 // LOC_Os02g58660 // …
GO:0022892	F	substrate-specific transporter activity	51	1475	873	54971	6.7e-07	3.7e-05	// LOC_Os01g71240 // LOC_Os04g55200 // LOC_Os05g39600 // LOC_Os02g55400 // LOC_Os02g06650 // LOC_Os12g44300 // LOC_Os12g32760 // LOC_Os06g42030 // LOC_Os07g27750 // LOC_Os08g08070 // LOC_Os01g60140 // LOC_Os02g31940 // LOC_Os09g30446 // LOC_Os01g70940 // LOC_Os05g50280 // LOC_Os06g05160 // LOC_Os03g44440 // LOC_Os06g08310 // LOC_Os10g30090 // LOC_Os10g40950 // LOC_Os02g45100 // LOC_Os06g36990 // …
GO:0003824	F	catalytic activity	404	1475	12146	54971	1.4e-06	7.3e-05	// LOC_Os04g46760 // LOC_Os12g41780 // LOC_Os02g38780 // LOC_Os11g13860 // LOC_Os03g08110 // LOC_Os10g08022 // LOC_Os05g07880 // LOC_Os06g09180 // LOC_Os04g53830 // LOC_Os01g58640 // LOC_Os05g20570 // LOC_Os04g37460 // LOC_Os06g38510 // LOC_Os10g33650 // LOC_Os03g25490 // LOC_Os09g26360 // LOC_Os06g36360 // LOC_Os01g45390 // LOC_Os07g46420 // LOC_Os08g15090 // LOC_Os02g58610 // LOC_Os12g05730 // …
GO:0022857	F	transmembrane transporter activity	51	1475	905	54971	1.8e-06	8.8e-05	// LOC_Os01g71240 // LOC_Os05g40650 // LOC_Os07g07910 // LOC_Os02g57580 // LOC_Os02g55400 // LOC_Os02g06650 // LOC_Os02g58660 // LOC_Os12g44300 // LOC_Os12g32760 // LOC_Os06g42030 // LOC_Os08g08070 // LOC_Os01g60140 // LOC_Os02g31940 // LOC_Os09g30446 // LOC_Os02g57570 // LOC_Os01g70940 // LOC_Os05g50280 // LOC_Os06g05160 // LOC_Os03g44440 // LOC_Os06g08310 // LOC_Os10g30090 // LOC_Os10g40950 // …
GO:0015297	F	antiporter activity	15	1475	126	54971	4.8e-06	0.00022	// LOC_Os01g60140 // LOC_Os02g57580 // LOC_Os09g30446 // LOC_Os04g58620 // LOC_Os02g57570 // LOC_Os05g39600 // LOC_Os05g19500 // LOC_Os08g02450 // LOC_Os02g58660 // LOC_Os12g44300 // LOC_Os11g01820 // LOC_Os05g40650 // LOC_Os10g11860 // LOC_Os09g37300 // LOC_Os12g02840
GO:0016791	F	phosphatase activity	23	1475	279	54971	5.8e-06	0.00026	// LOC_Os05g44910 // LOC_Os02g38780 // LOC_Os02g05630 // LOC_Os09g38550 // LOC_Os12g31820 // LOC_Os12g12860 // LOC_Os01g24470 // LOC_Os06g48300 // LOC_Os01g58640 // LOC_Os03g44500 // LOC_Os06g20340 // LOC_Os07g46520 // LOC_Os07g37220 // LOC_Os01g29469 // LOC_Os05g38290 // LOC_Os09g32440 // LOC_Os02g15594 // LOC_Os02g51600 // LOC_Os12g02120 // LOC_Os12g23190 // LOC_Os06g11920 // LOC_Os03g59530 // …
GO:0015291	F	secondary active transmembrane transporter activity	22	1475	278	54971	1.7e-05	0.00069	// LOC_Os05g40650 // LOC_Os02g57580 // LOC_Os02g58660 // LOC_Os12g44300 // LOC_Os12g32760 // LOC_Os08g08070 // LOC_Os01g60140 // LOC_Os09g30446 // LOC_Os05g19500 // LOC_Os06g05160 // LOC_Os05g50280 // LOC_Os10g40950 // LOC_Os10g11860 // LOC_Os05g39600 // LOC_Os02g57570 // LOC_Os08g02450 // LOC_Os02g06540 // LOC_Os09g37300 // LOC_Os04g58620 // LOC_Os11g28610 // LOC_Os12g02840 // LOC_Os11g01820
GO:0008081	F	phosphoric diester hydrolase activity	9	1475	49	54971	1.9e-05	0.00074	// LOC_Os04g32320 // LOC_Os05g07880 // LOC_Os04g59310 // LOC_Os09g37100 // LOC_Os09g25390 // LOC_Os03g18010 // LOC_Os03g02740 // LOC_Os08g42390 // LOC_Os02g09450
GO:0004721	F	phosphoprotein phosphatase activity	15	1475	144	54971	2e-05	0.00077	// LOC_Os05g44910 // LOC_Os06g48300 // LOC_Os02g15594 // LOC_Os12g23190 // LOC_Os02g38780 // LOC_Os03g44500 // LOC_Os12g02120 // LOC_Os02g05630 // LOC_Os01g29469 // LOC_Os09g38550 // LOC_Os06g20340 // LOC_Os03g59530 // LOC_Os05g38290 // LOC_Os12g05660 // LOC_Os01g24470
GO:0022804	F	active transmembrane transporter activity	34	1475	562	54971	2.4e-05	0.00087	// LOC_Os01g71240 // LOC_Os05g40650 // LOC_Os02g57580 // LOC_Os02g55400 // LOC_Os02g58660 // LOC_Os12g44300 // LOC_Os12g32760 // LOC_Os08g08070 // LOC_Os01g60140 // LOC_Os09g30446 // LOC_Os02g57570 // LOC_Os06g08310 // LOC_Os06g05160 // LOC_Os05g50280 // LOC_Os10g30090 // LOC_Os10g40950 // LOC_Os10g11860 // LOC_Os06g36990 // LOC_Os05g39600 // LOC_Os05g19500 // LOC_Os03g10640 // LOC_Os04g40570 // …
GO:0005083	F	small GTPase regulator activity	11	1475	80	54971	2.6e-05	0.00091	// LOC_Os07g34130 // LOC_Os02g56570 // LOC_Os05g31720 // LOC_Os08g25010 // LOC_Os02g49070 // LOC_Os01g72230 // LOC_Os01g68540 // LOC_Os03g17540 // LOC_Os07g37650 // LOC_Os08g42530 // LOC_Os03g16900
GO:0003779	F	actin binding	10	1475	67	54971	3.2e-05	0.0011	// LOC_Os04g51440 // LOC_Os07g36150 // LOC_Os10g17660 // LOC_Os06g29350 // LOC_Os08g34780 // LOC_Os02g37580 // LOC_Os07g30090 // LOC_Os04g46910 // LOC_Os07g23200 // LOC_Os02g44470
GO:0016773	F	phosphotransferase activity, alcohol group as acceptor	94	1475	2252	54971	3.3e-05	0.0011	// LOC_Os02g05820 // LOC_Os03g12570 // LOC_Os11g13860 // LOC_Os05g20150 // LOC_Os06g09180 // LOC_Os01g59360 // LOC_Os06g08680 // LOC_Os02g08240 // LOC_Os06g09230 // LOC_Os09g38700 // LOC_Os03g12520 // LOC_Os01g57420 // LOC_Os10g33650 // LOC_Os09g33910 // LOC_Os01g43910 // LOC_Os05g14750 // LOC_Os07g32400 // LOC_Os06g45240 // LOC_Os10g01560 // LOC_Os06g09860 // LOC_Os08g38200 // LOC_Os08g15090 // …
GO:0008092	F	cytoskeletal protein binding	10	1475	69	54971	4e-05	0.0012	// LOC_Os04g51440 // LOC_Os07g36150 // LOC_Os10g17660 // LOC_Os06g29350 // LOC_Os08g34780 // LOC_Os02g37580 // LOC_Os07g30090 // LOC_Os04g46910 // LOC_Os07g23200 // LOC_Os02g44470
GO:0030695	F	GTPase regulator activity	11	1475	85	54971	4.3e-05	0.0013	// LOC_Os07g34130 // LOC_Os02g56570 // LOC_Os05g31720 // LOC_Os08g25010 // LOC_Os02g49070 // LOC_Os01g72230 // LOC_Os01g68540 // LOC_Os03g17540 // LOC_Os07g37650 // LOC_Os08g42530 // LOC_Os03g16900
GO:0005215	F	transporter activity	67	1475	1492	54971	6.2e-05	0.0018	// LOC_Os01g71240 // LOC_Os04g55200 // LOC_Os07g07910 // LOC_Os01g12470 // LOC_Os02g57580 // LOC_Os02g55400 // LOC_Os02g06650 // LOC_Os02g58660 // LOC_Os01g39380 // LOC_Os12g32760 // LOC_Os12g44300 // LOC_Os05g40230 // LOC_Os06g42030 // LOC_Os07g27750 // LOC_Os03g20410 // LOC_Os08g08070 // LOC_Os01g60140 // LOC_Os02g31940 // LOC_Os09g30446 // LOC_Os02g57570 // LOC_Os01g70940 // LOC_Os06g08310 // …
GO:0005545	F	phosphatidylinositol binding	5	1475	14	54971	0.0001	0.0028	// LOC_Os01g65860 // LOC_Os08g36410 // LOC_Os05g35160 // LOC_Os02g07900 // LOC_Os06g45050
GO:0030276	F	clathrin binding	5	1475	14	54971	0.0001	0.0028	// LOC_Os01g65860 // LOC_Os08g36410 // LOC_Os05g35160 // LOC_Os02g07900 // LOC_Os06g45050
GO:0060589	F	nucleoside-triphosphatase regulator activity	11	1475	97	54971	0.00013	0.0033	// LOC_Os07g34130 // LOC_Os02g56570 // LOC_Os05g31720 // LOC_Os08g25010 // LOC_Os02g49070 // LOC_Os01g72230 // LOC_Os01g68540 // LOC_Os03g17540 // LOC_Os07g37650 // LOC_Os08g42530 // LOC_Os03g16900
GO:0016301	F	kinase activity	92	1475	2305	54971	0.00018	0.0044	// LOC_Os02g05820 // LOC_Os03g12570 // LOC_Os11g13860 // LOC_Os06g09180 // LOC_Os01g59360 // LOC_Os06g08680 // LOC_Os02g08240 // LOC_Os06g09230 // LOC_Os01g62900 // LOC_Os09g38700 // LOC_Os01g57420 // LOC_Os10g33650 // LOC_Os01g43910 // LOC_Os05g14750 // LOC_Os07g32400 // LOC_Os06g45240 // LOC_Os10g01560 // LOC_Os06g09860 // LOC_Os05g20150 // LOC_Os08g15090 // LOC_Os02g58610 // LOC_Os03g53410 // …
GO:0004674	F	protein serine/threonine kinase activity	76	1475	1819	54971	0.00018	0.0044	// LOC_Os05g38770 // LOC_Os02g05820 // LOC_Os03g12570 // LOC_Os01g62080 // LOC_Os11g42440 // LOC_Os08g42750 // LOC_Os11g13860 // LOC_Os01g39970 // LOC_Os01g10900 // LOC_Os07g08000 // LOC_Os07g28930 // LOC_Os02g35300 // LOC_Os10g34220 // LOC_Os08g39460 // LOC_Os11g07130 // LOC_Os12g12860 // LOC_Os05g41950 // LOC_Os11g06140 // LOC_Os01g59360 // LOC_Os05g50120 // LOC_Os06g03610 // LOC_Os09g39930 // …
GO:0005096	F	GTPase activator activity	9	1475	70	54971	0.00022	0.0053	// LOC_Os07g34130 // LOC_Os02g56570 // LOC_Os05g31720 // LOC_Os08g25010 // LOC_Os02g49070 // LOC_Os01g72230 // LOC_Os08g42530 // LOC_Os03g17540 // LOC_Os07g37650
GO:0016740	F	transferase activity	148	1475	4110	54971	0.00025	0.0058	// LOC_Os02g05820 // LOC_Os03g12570 // LOC_Os12g41780 // LOC_Os11g13860 // LOC_Os03g38540 // LOC_Os02g26814 // LOC_Os08g25710 // LOC_Os06g09180 // LOC_Os01g59360 // LOC_Os06g08680 // LOC_Os08g38200 // LOC_Os02g08240 // LOC_Os06g09230 // LOC_Os05g49900 // LOC_Os01g62900 // LOC_Os09g38700 // LOC_Os08g38740 // LOC_Os03g12520 // LOC_Os01g57420 // LOC_Os10g33650 // LOC_Os09g33910 // LOC_Os01g25440 // …
GO:0004713	F	protein tyrosine kinase activity	75	1475	1823	54971	0.00031	0.0069	// LOC_Os05g38770 // LOC_Os02g05820 // LOC_Os03g12570 // LOC_Os01g62080 // LOC_Os11g42440 // LOC_Os08g42750 // LOC_Os11g13860 // LOC_Os01g39970 // LOC_Os01g10900 // LOC_Os07g08000 // LOC_Os05g20150 // LOC_Os10g34220 // LOC_Os08g39460 // LOC_Os11g07130 // LOC_Os12g12860 // LOC_Os05g41950 // LOC_Os11g06140 // LOC_Os01g59360 // LOC_Os05g50120 // LOC_Os06g03610 // LOC_Os09g39930 // LOC_Os02g08240 // …
GO:0016772	F	transferase activity, transferring phosphorus-containing groups	102	1475	2672	54971	0.00038	0.0082	// LOC_Os02g05820 // LOC_Os03g12570 // LOC_Os11g13860 // LOC_Os05g20150 // LOC_Os06g09180 // LOC_Os01g59360 // LOC_Os06g08680 // LOC_Os02g08240 // LOC_Os06g09230 // LOC_Os01g62900 // LOC_Os09g38700 // LOC_Os03g12520 // LOC_Os01g57420 // LOC_Os10g33650 // LOC_Os01g25440 // LOC_Os01g43910 // LOC_Os05g14750 // LOC_Os07g32400 // LOC_Os06g45240 // LOC_Os10g01560 // LOC_Os06g36360 // LOC_Os06g09860 // …
GO:0008047	F	enzyme activator activity	9	1475	76	54971	0.00038	0.0082	// LOC_Os07g34130 // LOC_Os02g56570 // LOC_Os05g31720 // LOC_Os08g25010 // LOC_Os02g49070 // LOC_Os01g72230 // LOC_Os08g42530 // LOC_Os03g17540 // LOC_Os07g37650
GO:0016758	F	transferase activity, transferring hexosyl groups	31	1475	582	54971	0.00044	0.0092	// LOC_Os01g10440 // LOC_Os12g41780 // LOC_Os08g03670 // LOC_Os10g07970 // LOC_Os06g08380 // LOC_Os08g25710 // LOC_Os07g45260 // LOC_Os02g51930 // LOC_Os08g38740 // LOC_Os02g42280 // LOC_Os03g16890 // LOC_Os06g43630 // LOC_Os06g10860 // LOC_Os06g22980 // LOC_Os04g54360 // LOC_Os04g40150 // LOC_Os07g09690 // LOC_Os04g35020 // LOC_Os03g59350 // LOC_Os01g63270 // LOC_Os02g26814 // LOC_Os01g59100 // …
GO:0004620	F	phospholipase activity	7	1475	47	54971	0.0005	0.01	// LOC_Os05g07880 // LOC_Os04g59310 // LOC_Os09g37100 // LOC_Os09g25390 // LOC_Os03g18010 // LOC_Os03g02740 // LOC_Os07g46420
GO:0016757	F	transferase activity, transferring glycosyl groups	33	1475	640	54971	0.00051	0.01	// LOC_Os01g10440 // LOC_Os12g41780 // LOC_Os08g03670 // LOC_Os03g03270 // LOC_Os06g13860 // LOC_Os10g07970 // LOC_Os06g08380 // LOC_Os08g25710 // LOC_Os07g45260 // LOC_Os02g51930 // LOC_Os08g38740 // LOC_Os02g42280 // LOC_Os03g16890 // LOC_Os06g43630 // LOC_Os06g10860 // LOC_Os06g22980 // LOC_Os04g54360 // LOC_Os04g40150 // LOC_Os07g09690 // LOC_Os04g35020 // LOC_Os03g59350 // LOC_Os01g63270 // …
GO:0046873	F	metal ion transmembrane transporter activity	12	1475	138	54971	0.00061	0.012	// LOC_Os02g31940 // LOC_Os02g07630 // LOC_Os01g70940 // LOC_Os03g10640 // LOC_Os07g07910 // LOC_Os01g71240 // LOC_Os06g42030 // LOC_Os08g39950 // LOC_Os12g28260 // LOC_Os04g52120 // LOC_Os01g70660 // LOC_Os12g06570
GO:0008138	F	protein tyrosine/serine/threonine phosphatase activity	6	1475	35	54971	0.00065	0.012	// LOC_Os05g44910 // LOC_Os12g05660 // LOC_Os12g02120 // LOC_Os01g29469 // LOC_Os06g20340 // LOC_Os01g24470
GO:0035091	F	phosphoinositide binding	5	1475	24	54971	0.00085	0.016	// LOC_Os01g65860 // LOC_Os08g36410 // LOC_Os05g35160 // LOC_Os02g07900 // LOC_Os06g45050
GO:0004725	F	protein tyrosine phosphatase activity	6	1475	38	54971	0.00095	0.017	// LOC_Os05g44910 // LOC_Os12g05660 // LOC_Os01g29469 // LOC_Os12g23190 // LOC_Os06g20340 // LOC_Os01g24470
GO:0016298	F	lipase activity	10	1475	109	54971	0.0012	0.021	// LOC_Os05g07880 // LOC_Os04g59310 // LOC_Os05g49830 // LOC_Os09g37100 // LOC_Os09g25390 // LOC_Os04g41200 // LOC_Os03g02740 // LOC_Os07g46420 // LOC_Os01g46250 // LOC_Os03g18010
GO:0004672	F	protein kinase activity	78	1475	2047	54971	0.0018	0.032	// LOC_Os05g38770 // LOC_Os02g05820 // LOC_Os03g12570 // LOC_Os01g62080 // LOC_Os11g42440 // LOC_Os08g42750 // LOC_Os11g13860 // LOC_Os01g60440 // LOC_Os01g39970 // LOC_Os01g10900 // LOC_Os07g08000 // LOC_Os07g28930 // LOC_Os02g35300 // LOC_Os10g34220 // LOC_Os08g39460 // LOC_Os11g07130 // LOC_Os12g12860 // LOC_Os05g41950 // LOC_Os11g06140 // LOC_Os01g59360 // LOC_Os05g50120 // LOC_Os06g08680 // …
GO:0008194	F	UDP-glycosyltransferase activity	11	1475	139	54971	0.002	0.035	// LOC_Os01g10440 // LOC_Os01g54900 // LOC_Os04g40150 // LOC_Os12g41780 // LOC_Os04g35020 // LOC_Os08g25710 // LOC_Os06g08380 // LOC_Os03g16890 // LOC_Os06g43630 // LOC_Os01g69030 // LOC_Os06g22980
GO:0022890	F	inorganic cation transmembrane transporter activity	16	1475	255	54971	0.0023	0.038	// LOC_Os02g31940 // LOC_Os09g30446 // LOC_Os02g07630 // LOC_Os01g70940 // LOC_Os03g10640 // LOC_Os04g32660 // LOC_Os02g06650 // LOC_Os09g24230 // LOC_Os05g40230 // LOC_Os01g71240 // LOC_Os01g65000 // LOC_Os06g42030 // LOC_Os08g39950 // LOC_Os04g52120 // LOC_Os01g70660 // LOC_Os02g33730
GO:0008060	F	ARF GTPase activator activity	5	1475	31	54971	0.0023	0.038	// LOC_Os02g49070 // LOC_Os07g37650 // LOC_Os01g72230 // LOC_Os05g31720 // LOC_Os08g42530
GO:0015079	F	potassium ion transmembrane transporter activity	6	1475	49	54971	0.0031	0.049	// LOC_Os02g31940 // LOC_Os01g70940 // LOC_Os06g42030 // LOC_Os08g39950 // LOC_Os04g52120 // LOC_Os01g70660
GO:0043169	F	cation binding	156	1475	4721	54971	0.0051	0.08	// LOC_Os01g71240 // LOC_Os05g07880 // LOC_Os10g05650 // LOC_Os11g32960 // LOC_Os12g03816 // LOC_Os02g57750 // LOC_Os07g47120 // LOC_Os01g66700 // LOC_Os01g59360 // LOC_Os02g49790 // LOC_Os01g58640 // LOC_Os10g35930 // LOC_Os08g04890 // LOC_Os03g25490 // LOC_Os02g10470 // LOC_Os02g49550 // LOC_Os04g24414 // LOC_Os01g51754 // LOC_Os08g41740 // LOC_Os03g52450 // LOC_Os05g23240 // LOC_Os01g72230 // …
GO:0043167	F	ion binding	156	1475	4725	54971	0.0053	0.081	// LOC_Os01g71240 // LOC_Os05g07880 // LOC_Os10g05650 // LOC_Os11g32960 // LOC_Os12g03816 // LOC_Os02g57750 // LOC_Os07g47120 // LOC_Os01g66700 // LOC_Os01g59360 // LOC_Os02g49790 // LOC_Os01g58640 // LOC_Os10g35930 // LOC_Os08g04890 // LOC_Os03g25490 // LOC_Os02g10470 // LOC_Os02g49550 // LOC_Os04g24414 // LOC_Os01g51754 // LOC_Os08g41740 // LOC_Os03g52450 // LOC_Os05g23240 // LOC_Os01g72230 // …
GO:0016835	F	carbon-oxygen lyase activity	9	1475	116	54971	0.0057	0.085	// LOC_Os06g05260 // LOC_Os11g05520 // LOC_Os12g05730 // LOC_Os09g28150 // LOC_Os03g21950 // LOC_Os09g28130 // LOC_Os06g38510 // LOC_Os06g05209 // LOC_Os02g12300
GO:0004722	F	protein serine/threonine phosphatase activity	7	1475	75	54971	0.0057	0.085	// LOC_Os06g48300 // LOC_Os02g15594 // LOC_Os02g38780 // LOC_Os02g05630 // LOC_Os09g38550 // LOC_Os03g59530 // LOC_Os05g38290
GO:0004553	F	hydrolase activity, hydrolyzing O-glycosyl compounds	26	1475	569	54971	0.0083	0.12	// LOC_Os06g39060 // LOC_Os07g47120 // LOC_Os06g50140 // LOC_Os12g23170 // LOC_Os09g36810 // LOC_Os01g66700 // LOC_Os01g51754 // LOC_Os07g01770 // LOC_Os12g38260 // LOC_Os05g32710 // LOC_Os10g32810 // LOC_Os03g03350 // LOC_Os02g01590 // LOC_Os07g13580 // LOC_Os07g43820 // LOC_Os06g40890 // LOC_Os01g33300 // LOC_Os08g13980 // LOC_Os09g39570 // LOC_Os02g07630 // LOC_Os08g43570 // LOC_Os05g51750 // …
GO:0004650	F	polygalacturonase activity	5	1475	45	54971	0.0097	0.14	// LOC_Os01g33300 // LOC_Os03g03350 // LOC_Os02g10300 // LOC_Os06g40890 // LOC_Os06g35320
GO:0015077	F	monovalent inorganic cation transmembrane transporter activity	12	1475	201	54971	0.011	0.15	// LOC_Os02g31940 // LOC_Os09g30446 // LOC_Os01g70940 // LOC_Os04g32660 // LOC_Os02g06650 // LOC_Os09g24230 // LOC_Os05g40230 // LOC_Os06g42030 // LOC_Os08g39950 // LOC_Os04g52120 // LOC_Os01g70660 // LOC_Os02g33730
GO:0015662	F	ATPase activity, coupled to transmembrane movement of ions, phosphorylative mechanism	7	1475	89	54971	0.013	0.18	// LOC_Os01g71240 // LOC_Os02g07630 // LOC_Os03g10640 // LOC_Os02g55400 // LOC_Os09g22000 // LOC_Os06g08310 // LOC_Os06g36990
GO:0001883	F	purine nucleoside binding	133	1475	4086	54971	0.014	0.19	// LOC_Os02g05820 // LOC_Os03g12570 // LOC_Os11g13860 // LOC_Os01g71240 // LOC_Os06g35590 // LOC_Os06g09180 // LOC_Os01g59360 // LOC_Os06g08680 // LOC_Os02g08240 // LOC_Os01g12660 // LOC_Os09g38700 // LOC_Os03g12520 // LOC_Os10g33650 // LOC_Os09g33910 // LOC_Os01g25440 // LOC_Os01g43910 // LOC_Os05g14750 // LOC_Os07g32400 // LOC_Os06g45240 // LOC_Os10g01560 // LOC_Os03g54091 // LOC_Os11g44880 // …
GO:0001882	F	nucleoside binding	133	1475	4086	54971	0.014	0.19	// LOC_Os02g05820 // LOC_Os03g12570 // LOC_Os11g13860 // LOC_Os01g71240 // LOC_Os06g35590 // LOC_Os06g09180 // LOC_Os01g59360 // LOC_Os06g08680 // LOC_Os02g08240 // LOC_Os01g12660 // LOC_Os09g38700 // LOC_Os03g12520 // LOC_Os10g33650 // LOC_Os09g33910 // LOC_Os01g25440 // LOC_Os01g43910 // LOC_Os05g14750 // LOC_Os07g32400 // LOC_Os06g45240 // LOC_Os10g01560 // LOC_Os03g54091 // LOC_Os11g44880 // …
GO:0030554	F	adenyl nucleotide binding	133	1475	4086	54971	0.014	0.19	// LOC_Os02g05820 // LOC_Os03g12570 // LOC_Os11g13860 // LOC_Os01g71240 // LOC_Os06g35590 // LOC_Os06g09180 // LOC_Os01g59360 // LOC_Os06g08680 // LOC_Os02g08240 // LOC_Os01g12660 // LOC_Os09g38700 // LOC_Os03g12520 // LOC_Os10g33650 // LOC_Os09g33910 // LOC_Os01g25440 // LOC_Os01g43910 // LOC_Os05g14750 // LOC_Os07g32400 // LOC_Os06g45240 // LOC_Os10g01560 // LOC_Os03g54091 // LOC_Os11g44880 // …
GO:0005543	F	phospholipid binding	5	1475	53	54971	0.018	0.23	// LOC_Os01g65860 // LOC_Os08g36410 // LOC_Os05g35160 // LOC_Os02g07900 // LOC_Os06g45050
GO:0017076	F	purine nucleotide binding	139	1475	4351	54971	0.021	0.27	// LOC_Os07g33850 // LOC_Os02g05820 // LOC_Os03g12570 // LOC_Os11g13860 // LOC_Os01g71240 // LOC_Os06g35590 // LOC_Os06g09180 // LOC_Os01g59360 // LOC_Os06g08680 // LOC_Os02g08240 // LOC_Os01g12660 // LOC_Os09g38700 // LOC_Os03g12520 // LOC_Os10g33650 // LOC_Os09g33910 // LOC_Os01g25440 // LOC_Os01g43910 // LOC_Os05g14750 // LOC_Os07g32400 // LOC_Os06g45240 // LOC_Os10g01560 // LOC_Os03g54091 // …
GO:0016798	F	hydrolase activity, acting on glycosyl bonds	26	1475	619	54971	0.021	0.27	// LOC_Os06g39060 // LOC_Os07g47120 // LOC_Os06g50140 // LOC_Os12g23170 // LOC_Os09g36810 // LOC_Os01g66700 // LOC_Os01g51754 // LOC_Os07g01770 // LOC_Os12g38260 // LOC_Os05g32710 // LOC_Os10g32810 // LOC_Os03g03350 // LOC_Os02g01590 // LOC_Os07g13580 // LOC_Os07g43820 // LOC_Os06g40890 // LOC_Os01g33300 // LOC_Os08g13980 // LOC_Os09g39570 // LOC_Os02g07630 // LOC_Os08g43570 // LOC_Os05g51750 // …
GO:0046872	F	metal ion binding	141	1475	4418	54971	0.021	0.27	// LOC_Os01g71240 // LOC_Os05g07880 // LOC_Os10g05650 // LOC_Os11g32960 // LOC_Os12g03816 // LOC_Os02g57750 // LOC_Os01g59360 // LOC_Os02g49790 // LOC_Os01g58640 // LOC_Os10g35930 // LOC_Os08g04890 // LOC_Os03g25490 // LOC_Os02g10470 // LOC_Os02g49550 // LOC_Os04g24414 // LOC_Os01g51754 // LOC_Os08g41740 // LOC_Os03g52450 // LOC_Os05g23240 // LOC_Os01g72230 // LOC_Os01g68900 // LOC_Os08g06090 // …
GO:0005524	F	ATP binding	125	1475	3891	54971	0.024	0.3	// LOC_Os02g05820 // LOC_Os03g12570 // LOC_Os11g13860 // LOC_Os01g71240 // LOC_Os06g09180 // LOC_Os01g59360 // LOC_Os06g08680 // LOC_Os02g08240 // LOC_Os01g12660 // LOC_Os09g38700 // LOC_Os03g12520 // LOC_Os10g33650 // LOC_Os09g33910 // LOC_Os01g25440 // LOC_Os01g43910 // LOC_Os05g14750 // LOC_Os07g32400 // LOC_Os06g45240 // LOC_Os10g01560 // LOC_Os03g54091 // LOC_Os11g44880 // LOC_Os06g09860 // …
GO:0032559	F	adenyl ribonucleotide binding	125	1475	3895	54971	0.025	0.3	// LOC_Os02g05820 // LOC_Os03g12570 // LOC_Os11g13860 // LOC_Os01g71240 // LOC_Os06g09180 // LOC_Os01g59360 // LOC_Os06g08680 // LOC_Os02g08240 // LOC_Os01g12660 // LOC_Os09g38700 // LOC_Os03g12520 // LOC_Os10g33650 // LOC_Os09g33910 // LOC_Os01g25440 // LOC_Os01g43910 // LOC_Os05g14750 // LOC_Os07g32400 // LOC_Os06g45240 // LOC_Os10g01560 // LOC_Os03g54091 // LOC_Os11g44880 // LOC_Os06g09860 // …
GO:0016820	F	hydrolase activity, acting on acid anhydrides, catalyzing transmembrane movement of substances	12	1475	229	54971	0.026	0.3	// LOC_Os01g71240 // LOC_Os05g51090 // LOC_Os02g55400 // LOC_Os03g10640 // LOC_Os12g44300 // LOC_Os09g24230 // LOC_Os09g22000 // LOC_Os06g08310 // LOC_Os05g40230 // LOC_Os02g07630 // LOC_Os04g40570 // LOC_Os06g36990
GO:0042625	F	ATPase activity, coupled to transmembrane movement of ions	9	1475	153	54971	0.027	0.32	// LOC_Os01g71240 // LOC_Os02g07630 // LOC_Os03g10640 // LOC_Os02g55400 // LOC_Os05g40230 // LOC_Os09g24230 // LOC_Os09g22000 // LOC_Os06g08310 // LOC_Os06g36990
GO:0003774	F	motor activity	6	1475	85	54971	0.032	0.37	// LOC_Os11g44880 // LOC_Os02g13580 // LOC_Os09g35890 // LOC_Os05g46030 // LOC_Os02g13570 // LOC_Os06g29350
GO:0042626	F	ATPase activity, coupled to transmembrane movement of substances	11	1475	212	54971	0.034	0.38	// LOC_Os01g71240 // LOC_Os05g51090 // LOC_Os02g55400 // LOC_Os03g10640 // LOC_Os05g40230 // LOC_Os09g24230 // LOC_Os09g22000 // LOC_Os06g08310 // LOC_Os02g07630 // LOC_Os04g40570 // LOC_Os06g36990
GO:0043492	F	ATPase activity, coupled to movement of substances	11	1475	212	54971	0.034	0.38	// LOC_Os01g71240 // LOC_Os05g51090 // LOC_Os02g55400 // LOC_Os03g10640 // LOC_Os05g40230 // LOC_Os09g24230 // LOC_Os09g22000 // LOC_Os06g08310 // LOC_Os02g07630 // LOC_Os04g40570 // LOC_Os06g36990
GO:0032555	F	purine ribonucleotide binding	131	1475	4154	54971	0.035	0.38	// LOC_Os07g33850 // LOC_Os02g05820 // LOC_Os03g12570 // LOC_Os11g13860 // LOC_Os01g71240 // LOC_Os06g09180 // LOC_Os01g59360 // LOC_Os06g08680 // LOC_Os02g08240 // LOC_Os01g12660 // LOC_Os09g38700 // LOC_Os03g12520 // LOC_Os10g33650 // LOC_Os09g33910 // LOC_Os01g25440 // LOC_Os01g43910 // LOC_Os05g14750 // LOC_Os07g32400 // LOC_Os06g45240 // LOC_Os10g01560 // LOC_Os03g54091 // LOC_Os11g44880 // …
GO:0032553	F	ribonucleotide binding	131	1475	4154	54971	0.035	0.38	// LOC_Os07g33850 // LOC_Os02g05820 // LOC_Os03g12570 // LOC_Os11g13860 // LOC_Os01g71240 // LOC_Os06g09180 // LOC_Os01g59360 // LOC_Os06g08680 // LOC_Os02g08240 // LOC_Os01g12660 // LOC_Os09g38700 // LOC_Os03g12520 // LOC_Os10g33650 // LOC_Os09g33910 // LOC_Os01g25440 // LOC_Os01g43910 // LOC_Os05g14750 // LOC_Os07g32400 // LOC_Os06g45240 // LOC_Os10g01560 // LOC_Os03g54091 // LOC_Os11g44880 // …
GO:0051119	F	sugar transmembrane transporter activity	7	1475	114	54971	0.04	0.43	// LOC_Os08g08070 // LOC_Os02g06540 // LOC_Os05g50280 // LOC_Os12g32760 // LOC_Os11g28610 // LOC_Os10g26470 // LOC_Os10g40950
GO:0015144	F	carbohydrate transmembrane transporter activity	7	1475	114	54971	0.04	0.43	// LOC_Os08g08070 // LOC_Os02g06540 // LOC_Os05g50280 // LOC_Os12g32760 // LOC_Os11g28610 // LOC_Os10g26470 // LOC_Os10g40950
GO:0035251	F	UDP-glucosyltransferase activity	6	1475	94	54971	0.048	0.5	// LOC_Os04g35020 // LOC_Os08g25710 // LOC_Os06g08380 // LOC_Os06g43630 // LOC_Os01g69030 // LOC_Os06g22980
GO:0005515	F	protein binding	111	1475	3535	54971	0.054	0.56	// LOC_Os01g69930 // LOC_Os02g57750 // LOC_Os08g40990 // LOC_Os01g41930 // LOC_Os05g31062 // LOC_Os08g36410 // LOC_Os11g06740 // LOC_Os09g38700 // LOC_Os01g15110 // LOC_Os03g08610 // LOC_Os02g49550 // LOC_Os03g59660 // LOC_Os06g45240 // LOC_Os04g47150 // LOC_Os06g45050 // LOC_Os06g09860 // LOC_Os08g06090 // LOC_Os04g32960 // LOC_Os01g08340 // LOC_Os05g37170 // LOC_Os11g16590 // LOC_Os08g13000 // …
GO:0016817	F	hydrolase activity, acting on acid anhydrides	36	1475	1012	54971	0.061	0.63	// LOC_Os01g71240 // LOC_Os06g51460 // LOC_Os02g55400 // LOC_Os12g44300 // LOC_Os02g13580 // LOC_Os05g46030 // LOC_Os04g57350 // LOC_Os03g53500 // LOC_Os02g06490 // LOC_Os01g12660 // LOC_Os06g08310 // LOC_Os01g40150 // LOC_Os03g10640 // LOC_Os06g36990 // LOC_Os09g35890 // LOC_Os01g66330 // LOC_Os07g31370 // LOC_Os04g40570 // LOC_Os01g72310 // LOC_Os11g44880 // LOC_Os09g24230 // LOC_Os09g22000 // …
GO:0016462	F	pyrophosphatase activity	35	1475	993	54971	0.07	0.71	// LOC_Os01g71240 // LOC_Os06g51460 // LOC_Os02g55400 // LOC_Os02g13580 // LOC_Os05g46030 // LOC_Os04g57350 // LOC_Os03g53500 // LOC_Os02g06490 // LOC_Os01g12660 // LOC_Os06g08310 // LOC_Os01g40150 // LOC_Os03g10640 // LOC_Os06g36990 // LOC_Os09g35890 // LOC_Os01g66330 // LOC_Os07g31370 // LOC_Os04g40570 // LOC_Os01g72310 // LOC_Os11g44880 // LOC_Os09g24230 // LOC_Os09g22000 // LOC_Os05g40230 // …
GO:0016818	F	hydrolase activity, acting on acid anhydrides, in phosphorus-containing anhydrides	35	1475	995	54971	0.072	0.71	// LOC_Os01g71240 // LOC_Os06g51460 // LOC_Os02g55400 // LOC_Os02g13580 // LOC_Os05g46030 // LOC_Os04g57350 // LOC_Os03g53500 // LOC_Os02g06490 // LOC_Os01g12660 // LOC_Os06g08310 // LOC_Os01g40150 // LOC_Os03g10640 // LOC_Os06g36990 // LOC_Os09g35890 // LOC_Os01g66330 // LOC_Os07g31370 // LOC_Os04g40570 // LOC_Os01g72310 // LOC_Os11g44880 // LOC_Os09g24230 // LOC_Os09g22000 // LOC_Os05g40230 // …
GO:0005351	F	sugar:hydrogen symporter activity	6	1475	106	54971	0.074	0.71	// LOC_Os08g08070 // LOC_Os02g06540 // LOC_Os05g50280 // LOC_Os12g32760 // LOC_Os11g28610 // LOC_Os10g40950
GO:0005402	F	cation:sugar symporter activity	6	1475	106	54971	0.074	0.71	// LOC_Os08g08070 // LOC_Os02g06540 // LOC_Os05g50280 // LOC_Os12g32760 // LOC_Os11g28610 // LOC_Os10g40950
GO:0015295	F	solute:hydrogen symporter activity	6	1475	106	54971	0.074	0.71	// LOC_Os08g08070 // LOC_Os02g06540 // LOC_Os05g50280 // LOC_Os12g32760 // LOC_Os11g28610 // LOC_Os10g40950
GO:0015399	F	primary active transmembrane transporter activity	11	1475	246	54971	0.076	0.72	// LOC_Os01g71240 // LOC_Os05g51090 // LOC_Os02g55400 // LOC_Os03g10640 // LOC_Os05g40230 // LOC_Os09g24230 // LOC_Os09g22000 // LOC_Os06g08310 // LOC_Os02g07630 // LOC_Os04g40570 // LOC_Os06g36990
GO:0015405	F	P-P-bond-hydrolysis-driven transmembrane transporter activity	11	1475	246	54971	0.076	0.72	// LOC_Os01g71240 // LOC_Os05g51090 // LOC_Os02g55400 // LOC_Os03g10640 // LOC_Os05g40230 // LOC_Os09g24230 // LOC_Os09g22000 // LOC_Os06g08310 // LOC_Os02g07630 // LOC_Os04g40570 // LOC_Os06g36990
GO:0017111	F	nucleoside-triphosphatase activity	33	1475	947	54971	0.086	0.8	// LOC_Os01g71240 // LOC_Os06g51460 // LOC_Os02g55400 // LOC_Os02g13580 // LOC_Os05g46030 // LOC_Os04g57350 // LOC_Os03g53500 // LOC_Os02g06490 // LOC_Os01g12660 // LOC_Os06g08310 // LOC_Os01g40150 // LOC_Os03g10640 // LOC_Os06g36990 // LOC_Os11g22350 // LOC_Os01g66330 // LOC_Os07g31370 // LOC_Os04g40570 // LOC_Os01g72310 // LOC_Os11g44880 // LOC_Os09g24230 // LOC_Os09g22000 // LOC_Os05g40230 // …
GO:0050660	F	FAD binding	9	1475	194	54971	0.087	0.8	// LOC_Os10g33540 // LOC_Os01g61410 // LOC_Os11g05970 // LOC_Os06g35590 // LOC_Os01g12490 // LOC_Os04g14690 // LOC_Os05g26660 // LOC_Os05g06750 // LOC_Os05g38980
GO:0016836	F	hydro-lyase activity	5	1475	86	54971	0.09	0.83	// LOC_Os12g05730 // LOC_Os11g05520 // LOC_Os09g28130 // LOC_Os03g21950 // LOC_Os09g28150
GO:0050662	F	coenzyme binding	19	1475	503	54971	0.095	0.86	// LOC_Os02g54890 // LOC_Os04g53830 // LOC_Os01g61410 // LOC_Os02g48330 // LOC_Os05g32710 // LOC_Os11g05970 // LOC_Os01g74000 // LOC_Os07g49250 // LOC_Os06g35590 // LOC_Os06g08810 // LOC_Os10g33540 // LOC_Os02g56720 // LOC_Os01g12490 // LOC_Os04g14690 // LOC_Os05g26660 // LOC_Os09g32020 // LOC_Os05g38980 // LOC_Os10g35960 // LOC_Os05g06750
GO:0000166	F	nucleotide binding	149	1475	4986	54971	0.096	0.86	// LOC_Os07g33850 // LOC_Os02g05820 // LOC_Os03g12570 // LOC_Os11g13860 // LOC_Os01g71240 // LOC_Os06g35590 // LOC_Os06g09180 // LOC_Os01g59360 // LOC_Os06g08680 // LOC_Os02g08240 // LOC_Os01g12660 // LOC_Os09g38700 // LOC_Os03g12520 // LOC_Os10g33650 // LOC_Os09g33910 // LOC_Os01g25440 // LOC_Os03g17030 // LOC_Os05g14750 // LOC_Os07g32400 // LOC_Os06g45240 // LOC_Os10g01560 // LOC_Os03g54091 // …
GO:0005507	F	copper ion binding	7	1475	143	54971	0.099	0.88	// LOC_Os04g57750 // LOC_Os02g07630 // LOC_Os05g40740 // LOC_Os03g44630 // LOC_Os01g60080 // LOC_Os01g03640 // LOC_Os05g49580
GO:0046527	F	glucosyltransferase activity	6	1475	117	54971	0.1	0.91	// LOC_Os04g35020 // LOC_Os08g25710 // LOC_Os06g08380 // LOC_Os06g43630 // LOC_Os01g69030 // LOC_Os06g22980
GO:0015294	F	solute:cation symporter activity	6	1475	118	54971	0.11	0.92	// LOC_Os08g08070 // LOC_Os02g06540 // LOC_Os05g50280 // LOC_Os12g32760 // LOC_Os11g28610 // LOC_Os10g40950
GO:0015293	F	symporter activity	6	1475	118	54971	0.11	0.92	// LOC_Os08g08070 // LOC_Os02g06540 // LOC_Os05g50280 // LOC_Os12g32760 // LOC_Os11g28610 // LOC_Os10g40950
GO:0008289	F	lipid binding	6	1475	119	54971	0.11	0.94	// LOC_Os03g50280 // LOC_Os08g36410 // LOC_Os05g35160 // LOC_Os01g65860 // LOC_Os06g45050 // LOC_Os02g07900
GO:0003924	F	GTPase activity	6	1475	150	54971	0.22	1	// LOC_Os07g31370 // LOC_Os01g40150 // LOC_Os08g32920 // LOC_Os05g48980 // LOC_Os01g62950 // LOC_Os04g57350
GO:0031072	F	heat shock protein binding	7	1475	184	54971	0.23	1	// LOC_Os05g31062 // LOC_Os01g69930 // LOC_Os04g59060 // LOC_Os07g28800 // LOC_Os01g17040 // LOC_Os11g43950 // LOC_Os06g11440
GO:0005488	F	binding	429	1475	15324	54971	0.16	1	// LOC_Os01g12470 // LOC_Os11g13860 // LOC_Os08g38590 // LOC_Os01g69930 // LOC_Os06g19630 // LOC_Os06g09180 // LOC_Os04g53830 // LOC_Os01g58640 // LOC_Os04g37460 // LOC_Os10g33650 // LOC_Os03g25490 // LOC_Os04g24414 // LOC_Os03g22140 // LOC_Os01g63620 // LOC_Os06g36360 // LOC_Os07g46420 // LOC_Os02g58610 // LOC_Os12g05730 // LOC_Os02g35760 // LOC_Os10g22980 // LOC_Os01g10890 // LOC_Os11g05520 // …
GO:0008415	F	acyltransferase activity	6	1475	223	54971	0.55	1	// LOC_Os03g10810 // LOC_Os05g49900 // LOC_Os06g49790 // LOC_Os07g13980 // LOC_Os01g71800 // LOC_Os01g26000
GO:0015078	F	hydrogen ion transmembrane transporter activity	6	1475	152	54971	0.23	1	// LOC_Os09g30446 // LOC_Os04g32660 // LOC_Os02g06650 // LOC_Os09g24230 // LOC_Os05g40230 // LOC_Os02g33730
GO:0043565	F	sequence-specific DNA binding	20	1475	631	54971	0.26	1	// LOC_Os04g30450 // LOC_Os03g52450 // LOC_Os06g49840 // LOC_Os02g09830 // LOC_Os01g10504 // LOC_Os07g40570 // LOC_Os01g66030 // LOC_Os08g38590 // LOC_Os05g34940 // LOC_Os11g43740 // LOC_Os09g09630 // LOC_Os12g44300 // LOC_Os12g09250 // LOC_Os06g11970 // LOC_Os01g11350 // LOC_Os02g36924 // LOC_Os04g38770 // LOC_Os03g58620 // LOC_Os03g21800 // LOC_Os05g37170
GO:0000287	F	magnesium ion binding	6	1475	169	54971	0.31	1	// LOC_Os02g17780 // LOC_Os05g32710 // LOC_Os05g36260 // LOC_Os10g26600 // LOC_Os07g49250 // LOC_Os06g36990
GO:0005506	F	iron ion binding	13	1475	837	54971	0.99	1	// LOC_Os08g41740 // LOC_Os06g02019 // LOC_Os07g07420 // LOC_Os03g44500 // LOC_Os02g50770 // LOC_Os01g27890 // LOC_Os03g25490 // LOC_Os06g27850 // LOC_Os06g30179 // LOC_Os12g35710 // LOC_Os12g07700 // LOC_Os03g12660 // LOC_Os05g38980
GO:0048037	F	cofactor binding	22	1475	736	54971	0.34	1	// LOC_Os02g54890 // LOC_Os10g33540 // LOC_Os10g05650 // LOC_Os11g05970 // LOC_Os01g74000 // LOC_Os06g35590 // LOC_Os05g26660 // LOC_Os02g48330 // LOC_Os04g53830 // LOC_Os04g37460 // LOC_Os02g56720 // LOC_Os04g14690 // LOC_Os09g32020 // LOC_Os05g06750 // LOC_Os01g61410 // LOC_Os05g32710 // LOC_Os07g49250 // LOC_Os01g63270 // LOC_Os10g35960 // LOC_Os05g38980 // LOC_Os06g08810 // LOC_Os01g12490
GO:0016853	F	isomerase activity	8	1475	230	54971	0.28	1	// LOC_Os02g54890 // LOC_Os06g08810 // LOC_Os05g34180 // LOC_Os02g42920 // LOC_Os06g49470 // LOC_Os03g54091 // LOC_Os10g22450 // LOC_Os09g22090
GO:0004190	F	aspartic-type endopeptidase activity	5	1475	258	54971	0.82	1	// LOC_Os03g49360 // LOC_Os01g68620 // LOC_Os04g26790 // LOC_Os04g26834 // LOC_Os05g51750
GO:0015267	F	channel activity	5	1475	98	54971	0.13	1	// LOC_Os07g07910 // LOC_Os12g28260 // LOC_Os03g44440 // LOC_Os09g26160 // LOC_Os12g06570
GO:0070011	F	peptidase activity, acting on L-amino acid peptides	14	1475	1141	54971	1	1	// LOC_Os01g68620 // LOC_Os05g40650 // LOC_Os02g50220 // LOC_Os05g51750 // LOC_Os01g51060 // LOC_Os06g08400 // LOC_Os03g49360 // LOC_Os03g09190 // LOC_Os07g29760 // LOC_Os01g54040 // LOC_Os04g26834 // LOC_Os07g01740 // LOC_Os04g26790 // LOC_Os09g21370
GO:0004497	F	monooxygenase activity	7	1475	467	54971	0.97	1	// LOC_Os06g02019 // LOC_Os01g12490 // LOC_Os01g27890 // LOC_Os06g30179 // LOC_Os03g25490 // LOC_Os04g14690 // LOC_Os03g12660
GO:0016746	F	transferase activity, transferring acyl groups	8	1475	252	54971	0.37	1	// LOC_Os02g10070 // LOC_Os01g26000 // LOC_Os11g33240 // LOC_Os03g10810 // LOC_Os05g49900 // LOC_Os06g49790 // LOC_Os07g13980 // LOC_Os01g71800
GO:0016747	F	transferase activity, transferring acyl groups other than amino-acyl groups	6	1475	223	54971	0.55	1	// LOC_Os03g10810 // LOC_Os05g49900 // LOC_Os06g49790 // LOC_Os07g13980 // LOC_Os01g71800 // LOC_Os01g26000
GO:0020037	F	heme binding	8	1475	707	54971	1	1	// LOC_Os08g41740 // LOC_Os06g02019 // LOC_Os02g50770 // LOC_Os01g27890 // LOC_Os03g25490 // LOC_Os06g27850 // LOC_Os06g30179 // LOC_Os03g12660
GO:0019001	F	guanyl nucleotide binding	9	1475	310	54971	0.45	1	// LOC_Os07g33850 // LOC_Os03g10370 // LOC_Os07g31370 // LOC_Os01g62950 // LOC_Os08g32920 // LOC_Os06g30179 // LOC_Os01g40150 // LOC_Os04g57350 // LOC_Os05g48980
GO:0046983	F	protein dimerization activity	8	1475	528	54971	0.97	1	// LOC_Os02g09830 // LOC_Os01g51060 // LOC_Os12g44300 // LOC_Os12g09250 // LOC_Os03g58350 // LOC_Os01g11350 // LOC_Os03g21800 // LOC_Os05g37170
GO:0016491	F	oxidoreductase activity	44	1475	2166	54971	0.98	1	// LOC_Os10g33540 // LOC_Os06g02019 // LOC_Os05g28530 // LOC_Os01g27890 // LOC_Os11g05970 // LOC_Os01g74000 // LOC_Os02g50770 // LOC_Os01g60080 // LOC_Os04g54860 // LOC_Os06g35590 // LOC_Os06g27850 // LOC_Os05g26660 // LOC_Os02g48964 // LOC_Os02g48330 // LOC_Os06g03610 // LOC_Os10g35960 // LOC_Os11g01340 // LOC_Os01g16900 // LOC_Os01g62900 // LOC_Os02g06650 // LOC_Os09g20440 // LOC_Os03g25490 // …
GO:0016874	F	ligase activity	7	1475	447	54971	0.95	1	// LOC_Os06g51130 // LOC_Os08g37570 // LOC_Os09g16580 // LOC_Os04g41250 // LOC_Os01g74310 // LOC_Os05g26660 // LOC_Os10g32570
GO:0032561	F	guanyl ribonucleotide binding	9	1475	304	54971	0.43	1	// LOC_Os07g33850 // LOC_Os03g10370 // LOC_Os07g31370 // LOC_Os01g62950 // LOC_Os08g32920 // LOC_Os06g30179 // LOC_Os01g40150 // LOC_Os04g57350 // LOC_Os05g48980
GO:0005216	F	ion channel activity	5	1475	98	54971	0.13	1	// LOC_Os07g07910 // LOC_Os12g28260 // LOC_Os03g44440 // LOC_Os09g26160 // LOC_Os12g06570
GO:0004175	F	endopeptidase activity	9	1475	492	54971	0.91	1	// LOC_Os01g68620 // LOC_Os05g40650 // LOC_Os02g50220 // LOC_Os05g51750 // LOC_Os03g49360 // LOC_Os07g29760 // LOC_Os04g26790 // LOC_Os04g26834 // LOC_Os09g21370
GO:0003676	F	nucleic acid binding	84	1475	4380	54971	1	1	// LOC_Os08g39950 // LOC_Os08g34170 // LOC_Os03g12570 // LOC_Os03g58620 // LOC_Os06g07030 // LOC_Os07g02170 // LOC_Os02g09830 // LOC_Os04g56750 // LOC_Os01g66030 // LOC_Os08g38590 // LOC_Os06g01340 // LOC_Os04g46670 // LOC_Os12g37690 // LOC_Os12g21700 // LOC_Os01g47100 // LOC_Os12g44300 // LOC_Os05g37640 // LOC_Os02g36924 // LOC_Os04g38770 // LOC_Os05g04860 // LOC_Os01g62660 // LOC_Os03g21800 // …
GO:0030246	F	carbohydrate binding	10	1475	374	54971	0.55	1	// LOC_Os07g09690 // LOC_Os09g36810 // LOC_Os08g43570 // LOC_Os08g08140 // LOC_Os08g03670 // LOC_Os07g46790 // LOC_Os06g47110 // LOC_Os12g20150 // LOC_Os02g26814 // LOC_Os12g18960
GO:0003700	F	transcription factor activity	24	1475	861	54971	0.46	1	// LOC_Os04g38770 // LOC_Os06g07030 // LOC_Os02g09830 // LOC_Os01g66030 // LOC_Os08g38590 // LOC_Os12g44300 // LOC_Os07g40570 // LOC_Os02g36924 // LOC_Os05g37640 // LOC_Os06g19630 // LOC_Os03g21800 // LOC_Os04g30450 // LOC_Os06g11970 // LOC_Os03g52450 // LOC_Os11g43740 // LOC_Os01g10504 // LOC_Os06g49840 // LOC_Os01g11350 // LOC_Os05g37170 // LOC_Os09g09630 // LOC_Os09g19950 // LOC_Os05g34940 // …
GO:0060089	F	molecular transducer activity	7	1475	266	54971	0.57	1	// LOC_Os06g19630 // LOC_Os01g45620 // LOC_Os11g32960 // LOC_Os09g26160 // LOC_Os01g09730 // LOC_Os01g43910 // LOC_Os05g50120
GO:0070001	F	aspartic-type peptidase activity	5	1475	258	54971	0.82	1	// LOC_Os03g49360 // LOC_Os01g68620 // LOC_Os04g26790 // LOC_Os04g26834 // LOC_Os05g51750
GO:0016887	F	ATPase activity	17	1475	505	54971	0.21	1	// LOC_Os01g66330 // LOC_Os06g51460 // LOC_Os05g51090 // LOC_Os03g10640 // LOC_Os02g55400 // LOC_Os05g40230 // LOC_Os08g32920 // LOC_Os09g24230 // LOC_Os09g22000 // LOC_Os06g08310 // LOC_Os01g71240 // LOC_Os01g54040 // LOC_Os11g22350 // LOC_Os02g07630 // LOC_Os04g40570 // LOC_Os06g36990 // LOC_Os02g58610
GO:0003677	F	DNA binding	50	1475	2590	54971	0.99	1	// LOC_Os03g12570 // LOC_Os06g07030 // LOC_Os02g09830 // LOC_Os07g40570 // LOC_Os01g66030 // LOC_Os08g38590 // LOC_Os06g01340 // LOC_Os12g37690 // LOC_Os12g44300 // LOC_Os05g37640 // LOC_Os02g36924 // LOC_Os04g38770 // LOC_Os06g19630 // LOC_Os01g62660 // LOC_Os03g21800 // LOC_Os04g30450 // LOC_Os02g25910 // LOC_Os02g48370 // LOC_Os06g11970 // LOC_Os08g22200 // LOC_Os05g36900 // LOC_Os01g36850 // …
GO:0042623	F	ATPase activity, coupled	13	1475	395	54971	0.27	1	// LOC_Os02g55400 // LOC_Os01g71240 // LOC_Os05g51090 // LOC_Os04g40570 // LOC_Os03g10640 // LOC_Os05g40230 // LOC_Os08g32920 // LOC_Os09g24230 // LOC_Os09g22000 // LOC_Os06g08310 // LOC_Os01g54040 // LOC_Os02g07630 // LOC_Os06g36990
GO:0005529	F	sugar binding	6	1475	292	54971	0.79	1	// LOC_Os07g09690 // LOC_Os09g36810 // LOC_Os08g43570 // LOC_Os08g03670 // LOC_Os08g08140 // LOC_Os12g18960
GO:0005525	F	GTP binding	9	1475	304	54971	0.43	1	// LOC_Os07g33850 // LOC_Os03g10370 // LOC_Os07g31370 // LOC_Os01g62950 // LOC_Os08g32920 // LOC_Os06g30179 // LOC_Os01g40150 // LOC_Os04g57350 // LOC_Os05g48980
GO:0016830	F	carbon-carbon lyase activity	5	1475	154	54971	0.4	1	// LOC_Os01g02050 // LOC_Os07g49250 // LOC_Os04g37460 // LOC_Os02g10990 // LOC_Os10g08022
GO:0008233	F	peptidase activity	14	1475	1154	54971	1	1	// LOC_Os01g68620 // LOC_Os05g40650 // LOC_Os02g50220 // LOC_Os05g51750 // LOC_Os01g51060 // LOC_Os06g08400 // LOC_Os03g49360 // LOC_Os03g09190 // LOC_Os07g29760 // LOC_Os01g54040 // LOC_Os04g26834 // LOC_Os07g01740 // LOC_Os04g26790 // LOC_Os09g21370
GO:0004518	F	nuclease activity	8	1475	281	54971	0.48	1	// LOC_Os11g16590 // LOC_Os12g04934 // LOC_Os11g01074 // LOC_Os03g18940 // LOC_Os04g32960 // LOC_Os01g47100 // LOC_Os08g15090 // LOC_Os12g07680
GO:0046906	F	tetrapyrrole binding	8	1475	714	54971	1	1	// LOC_Os08g41740 // LOC_Os06g02019 // LOC_Os02g50770 // LOC_Os01g27890 // LOC_Os03g25490 // LOC_Os06g27850 // LOC_Os06g30179 // LOC_Os03g12660
GO:0022838	F	substrate-specific channel activity	5	1475	98	54971	0.13	1	// LOC_Os07g07910 // LOC_Os12g28260 // LOC_Os03g44440 // LOC_Os09g26160 // LOC_Os12g06570
GO:0009055	F	electron carrier activity	7	1475	281	54971	0.63	1	// LOC_Os05g28530 // LOC_Os04g57750 // LOC_Os03g44630 // LOC_Os02g06650 // LOC_Os09g20440 // LOC_Os04g54860 // LOC_Os05g49580
GO:0019842	F	vitamin binding	8	1475	288	54971	0.51	1	// LOC_Os10g05650 // LOC_Os06g51460 // LOC_Os05g32710 // LOC_Os04g37460 // LOC_Os07g49250 // LOC_Os01g63270 // LOC_Os07g37920 // LOC_Os03g38540
GO:0008270	F	zinc ion binding	74	1475	2429	54971	0.15	1	// LOC_Os11g05520 // LOC_Os02g02560 // LOC_Os01g19050 // LOC_Os10g05650 // LOC_Os02g44120 // LOC_Os04g56750 // LOC_Os04g55510 // LOC_Os10g34030 // LOC_Os06g01340 // LOC_Os01g47740 // LOC_Os12g21700 // LOC_Os02g49550 // LOC_Os05g11860 // LOC_Os11g32960 // LOC_Os08g42640 // LOC_Os06g21390 // LOC_Os05g31720 // LOC_Os02g49790 // LOC_Os10g35930 // LOC_Os01g50470 // LOC_Os08g33580 // LOC_Os02g03760 // …
GO:0016614	F	oxidoreductase activity, acting on CH-OH group of donors	7	1475	161	54971	0.15	1	// LOC_Os10g33540 // LOC_Os10g35960 // LOC_Os01g74000 // LOC_Os01g16900 // LOC_Os02g48330 // LOC_Os01g69030 // LOC_Os02g38200
GO:0016616	F	oxidoreductase activity, acting on the CH-OH group of donors, NAD or NADP as acceptor	6	1475	147	54971	0.21	1	// LOC_Os10g35960 // LOC_Os01g74000 // LOC_Os01g16900 // LOC_Os02g48330 // LOC_Os01g69030 // LOC_Os02g38200
GO:0022803	F	passive transmembrane transporter activity	5	1475	98	54971	0.13	1	// LOC_Os07g07910 // LOC_Os12g28260 // LOC_Os03g44440 // LOC_Os09g26160 // LOC_Os12g06570
GO:0016829	F	lyase activity	15	1475	441	54971	0.22	1	// LOC_Os06g05260 // LOC_Os11g05520 // LOC_Os12g05730 // LOC_Os09g28150 // LOC_Os04g37460 // LOC_Os07g49250 // LOC_Os03g21950 // LOC_Os02g17780 // LOC_Os06g05209 // LOC_Os10g08022 // LOC_Os06g38510 // LOC_Os02g12300 // LOC_Os01g02050 // LOC_Os09g28130 // LOC_Os02g10990
GO:0003723	F	RNA binding	6	1475	509	54971	0.99	1	// LOC_Os07g01260 // LOC_Os06g36360 // LOC_Os05g04860 // LOC_Os06g30179 // LOC_Os03g17030 // LOC_Os03g36900
GO:0004871	F	signal transducer activity	7	1475	266	54971	0.57	1	// LOC_Os06g19630 // LOC_Os01g45620 // LOC_Os11g32960 // LOC_Os09g26160 // LOC_Os01g09730 // LOC_Os01g43910 // LOC_Os05g50120
GO:0030528	F	transcription regulator activity	33	1475	1354	54971	0.73	1	// LOC_Os03g07510 // LOC_Os06g07030 // LOC_Os02g09830 // LOC_Os04g47059 // LOC_Os01g66030 // LOC_Os08g38590 // LOC_Os12g44300 // LOC_Os07g40570 // LOC_Os02g36924 // LOC_Os05g37640 // LOC_Os06g19630 // LOC_Os03g21800 // LOC_Os04g30450 // LOC_Os06g11970 // LOC_Os09g35890 // LOC_Os02g48060 // LOC_Os03g52450 // LOC_Os11g43740 // LOC_Os01g10504 // LOC_Os05g43450 // LOC_Os02g02820 // LOC_Os09g09630 // …
GO:0005198	F	structural molecule activity	10	1475	659	54971	0.98	1	// LOC_Os10g41534 // LOC_Os02g42940 // LOC_Os03g44580 // LOC_Os04g55200 // LOC_Os10g40170 // LOC_Os12g30030 // LOC_Os04g40570 // LOC_Os10g40140 // LOC_Os07g27750 // LOC_Os11g32210
GO:0046914	F	transition metal ion binding	95	1475	3563	54971	0.54	1	// LOC_Os10g05650 // LOC_Os11g32960 // LOC_Os02g57750 // LOC_Os02g49790 // LOC_Os08g33580 // LOC_Os03g25490 // LOC_Os02g49550 // LOC_Os04g24414 // LOC_Os08g41740 // LOC_Os03g52450 // LOC_Os05g23240 // LOC_Os01g72230 // LOC_Os01g68900 // LOC_Os08g06090 // LOC_Os01g08340 // LOC_Os08g41580 // LOC_Os05g38980 // LOC_Os12g05730 // LOC_Os09g28150 // LOC_Os02g07630 // LOC_Os03g57500 // LOC_Os05g39380 // …
GO:0016020	C	membrane	138	1475	2807	54971	3.1e-11	6.4e-09	// LOC_Os01g71240 // LOC_Os05g07880 // LOC_Os01g12470 // LOC_Os12g41780 // LOC_Os02g58660 // LOC_Os11g32960 // LOC_Os04g55260 // LOC_Os04g39450 // LOC_Os08g25710 // LOC_Os08g36410 // LOC_Os02g31940 // LOC_Os11g06740 // LOC_Os02g55990 // LOC_Os01g15110 // LOC_Os03g59660 // LOC_Os03g16890 // LOC_Os01g70800 // LOC_Os06g22980 // LOC_Os02g04630 // LOC_Os05g19500 // LOC_Os07g09690 // LOC_Os08g02450 // …
GO:0044464	C	cell part	283	1475	7550	54971	6.6e-09	4.5e-07	// LOC_Os07g33850 // LOC_Os08g34170 // LOC_Os03g12570 // LOC_Os01g49270 // LOC_Os01g12470 // LOC_Os11g05540 // LOC_Os12g41780 // LOC_Os02g38780 // LOC_Os02g58660 // LOC_Os11g32960 // LOC_Os08g38590 // LOC_Os04g32960 // LOC_Os01g16900 // LOC_Os03g17540 // LOC_Os01g71240 // LOC_Os08g42530 // LOC_Os04g55260 // LOC_Os04g39450 // LOC_Os02g36924 // LOC_Os05g07880 // LOC_Os05g37170 // LOC_Os06g19630 // …
GO:0005623	C	cell	283	1475	7550	54971	6.6e-09	4.5e-07	// LOC_Os07g33850 // LOC_Os08g34170 // LOC_Os03g12570 // LOC_Os01g49270 // LOC_Os01g12470 // LOC_Os11g05540 // LOC_Os12g41780 // LOC_Os02g38780 // LOC_Os02g58660 // LOC_Os11g32960 // LOC_Os08g38590 // LOC_Os04g32960 // LOC_Os01g16900 // LOC_Os03g17540 // LOC_Os01g71240 // LOC_Os08g42530 // LOC_Os04g55260 // LOC_Os04g39450 // LOC_Os02g36924 // LOC_Os05g07880 // LOC_Os05g37170 // LOC_Os06g19630 // …
GO:0005618	C	cell wall	15	1475	94	54971	1.7e-07	8.7e-06	// LOC_Os11g43830 // LOC_Os03g19610 // LOC_Os09g26360 // LOC_Os07g49100 // LOC_Os03g18860 // LOC_Os03g28090 // LOC_Os08g34910 // LOC_Os11g45730 // LOC_Os11g45720 // LOC_Os02g03550 // LOC_Os04g38560 // LOC_Os04g54850 // LOC_Os08g13980 // LOC_Os04g35770 // LOC_Os12g37660
GO:0030312	C	external encapsulating structure	15	1475	114	54971	1.6e-06	6.3e-05	// LOC_Os11g43830 // LOC_Os03g19610 // LOC_Os09g26360 // LOC_Os07g49100 // LOC_Os03g18860 // LOC_Os03g28090 // LOC_Os08g34910 // LOC_Os11g45730 // LOC_Os11g45720 // LOC_Os02g03550 // LOC_Os04g38560 // LOC_Os04g54850 // LOC_Os08g13980 // LOC_Os04g35770 // LOC_Os12g37660
GO:0044425	C	membrane part	62	1475	1327	54971	4e-05	0.0014	// LOC_Os05g09050 // LOC_Os01g68620 // LOC_Os04g55200 // LOC_Os06g07780 // LOC_Os01g56230 // LOC_Os05g35160 // LOC_Os05g39600 // LOC_Os02g55400 // LOC_Os02g06650 // LOC_Os08g06440 // LOC_Os12g32760 // LOC_Os12g44300 // LOC_Os05g50280 // LOC_Os05g40650 // LOC_Os07g27750 // LOC_Os05g43540 // LOC_Os08g08070 // LOC_Os08g36410 // LOC_Os01g66510 // LOC_Os09g30446 // LOC_Os02g07900 // LOC_Os11g01820 // …
GO:0031224	C	intrinsic to membrane	49	1475	1018	54971	0.00013	0.0037	// LOC_Os05g09050 // LOC_Os01g68620 // LOC_Os05g40650 // LOC_Os06g07780 // LOC_Os01g56230 // LOC_Os05g39600 // LOC_Os02g55400 // LOC_Os08g06440 // LOC_Os12g32760 // LOC_Os12g44300 // LOC_Os05g50280 // LOC_Os05g43540 // LOC_Os08g08070 // LOC_Os01g60140 // LOC_Os09g30446 // LOC_Os02g55990 // LOC_Os06g05160 // LOC_Os01g17214 // LOC_Os04g42960 // LOC_Os06g08310 // LOC_Os03g13040 // LOC_Os10g40950 // …
GO:0016021	C	integral to membrane	48	1475	1002	54971	0.00017	0.0042	// LOC_Os05g09050 // LOC_Os01g68620 // LOC_Os05g40650 // LOC_Os06g07780 // LOC_Os01g56230 // LOC_Os05g39600 // LOC_Os02g55400 // LOC_Os08g06440 // LOC_Os12g32760 // LOC_Os12g44300 // LOC_Os05g50280 // LOC_Os05g43540 // LOC_Os08g08070 // LOC_Os01g60140 // LOC_Os09g30446 // LOC_Os02g55990 // LOC_Os06g05160 // LOC_Os01g17214 // LOC_Os04g42960 // LOC_Os06g08310 // LOC_Os03g13040 // LOC_Os10g40950 // …
GO:0005576	C	extracellular region	17	1475	245	54971	0.0006	0.014	// LOC_Os03g01640 // LOC_Os06g45150 // LOC_Os10g40090 // LOC_Os08g44790 // LOC_Os04g25160 // LOC_Os06g44470 // LOC_Os03g01610 // LOC_Os04g25190 // LOC_Os05g51680 // LOC_Os05g11720 // LOC_Os02g03550 // LOC_Os06g45160 // LOC_Os12g43700 // LOC_Os04g26230 // LOC_Os12g36040 // LOC_Os08g13980 // LOC_Os05g51660
GO:0030118	C	clathrin coat	7	1475	51	54971	0.00077	0.016	// LOC_Os08g36410 // LOC_Os05g35160 // LOC_Os06g45050 // LOC_Os01g65860 // LOC_Os03g59660 // LOC_Os07g27750 // LOC_Os02g07900
GO:0008287	C	protein serine/threonine phosphatase complex	9	1475	92	54971	0.0013	0.025	// LOC_Os06g48300 // LOC_Os02g15594 // LOC_Os01g08310 // LOC_Os02g38780 // LOC_Os02g05630 // LOC_Os06g36770 // LOC_Os09g38550 // LOC_Os03g59530 // LOC_Os05g38290
GO:0015629	C	actin cytoskeleton	5	1475	28	54971	0.0016	0.026	// LOC_Os11g32210 // LOC_Os10g17660 // LOC_Os07g23200 // LOC_Os05g46030 // LOC_Os06g29350
GO:0048475	C	coated membrane	9	1475	102	54971	0.0026	0.038	// LOC_Os08g36410 // LOC_Os04g55200 // LOC_Os02g07900 // LOC_Os06g45050 // LOC_Os01g65860 // LOC_Os03g59660 // LOC_Os07g27750 // LOC_Os05g35160 // LOC_Os01g21850
GO:0030117	C	membrane coat	9	1475	102	54971	0.0026	0.038	// LOC_Os08g36410 // LOC_Os04g55200 // LOC_Os02g07900 // LOC_Os06g45050 // LOC_Os01g65860 // LOC_Os03g59660 // LOC_Os07g27750 // LOC_Os05g35160 // LOC_Os01g21850
GO:0005743	C	mitochondrial inner membrane	8	1475	86	54971	0.0033	0.042	// LOC_Os01g12470 // LOC_Os09g10740 // LOC_Os02g45100 // LOC_Os02g06650 // LOC_Os06g40200 // LOC_Os01g51250 // LOC_Os09g29050 // LOC_Os01g70800
GO:0019866	C	organelle inner membrane	8	1475	86	54971	0.0033	0.042	// LOC_Os01g12470 // LOC_Os09g10740 // LOC_Os02g45100 // LOC_Os02g06650 // LOC_Os06g40200 // LOC_Os01g51250 // LOC_Os09g29050 // LOC_Os01g70800
GO:0043234	C	protein complex	44	1475	1068	54971	0.0048	0.058	// LOC_Os04g55200 // LOC_Os01g21850 // LOC_Os02g38780 // LOC_Os02g05630 // LOC_Os01g08310 // LOC_Os12g44300 // LOC_Os02g13580 // LOC_Os09g38550 // LOC_Os05g46030 // LOC_Os11g06700 // LOC_Os07g27750 // LOC_Os08g36410 // LOC_Os12g06840 // LOC_Os06g48300 // LOC_Os08g37570 // LOC_Os09g36810 // LOC_Os06g33170 // LOC_Os02g07900 // LOC_Os06g36770 // LOC_Os04g58870 // LOC_Os03g59660 // LOC_Os01g74000 // …
GO:0005856	C	cytoskeleton	11	1475	163	54971	0.0063	0.071	// LOC_Os04g46079 // LOC_Os02g13570 // LOC_Os02g13580 // LOC_Os11g44880 // LOC_Os11g32210 // LOC_Os10g17660 // LOC_Os09g35890 // LOC_Os05g46030 // LOC_Os04g01150 // LOC_Os07g23200 // LOC_Os06g29350
GO:0031966	C	mitochondrial membrane	8	1475	103	54971	0.0088	0.094	// LOC_Os01g12470 // LOC_Os09g10740 // LOC_Os02g45100 // LOC_Os02g06650 // LOC_Os06g40200 // LOC_Os01g51250 // LOC_Os09g29050 // LOC_Os01g70800
GO:0031090	C	organelle membrane	13	1475	235	54971	0.014	0.14	// LOC_Os04g55200 // LOC_Os01g12470 // LOC_Os09g10740 // LOC_Os02g45100 // LOC_Os02g06650 // LOC_Os06g40200 // LOC_Os01g51250 // LOC_Os09g29050 // LOC_Os04g14690 // LOC_Os03g59660 // LOC_Os07g27750 // LOC_Os01g70800 // LOC_Os01g21850
GO:0005739	C	mitochondrion	10	1475	162	54971	0.015	0.15	// LOC_Os09g10740 // LOC_Os01g12470 // LOC_Os01g16900 // LOC_Os02g45100 // LOC_Os02g06650 // LOC_Os06g40200 // LOC_Os01g51250 // LOC_Os09g29050 // LOC_Os01g70800 // LOC_Os02g38200
GO:0005740	C	mitochondrial envelope	8	1475	123	54971	0.022	0.2	// LOC_Os01g12470 // LOC_Os09g10740 // LOC_Os02g45100 // LOC_Os02g06650 // LOC_Os06g40200 // LOC_Os01g51250 // LOC_Os09g29050 // LOC_Os01g70800
GO:0044429	C	mitochondrial part	8	1475	139	54971	0.04	0.35	// LOC_Os01g12470 // LOC_Os09g10740 // LOC_Os02g45100 // LOC_Os02g06650 // LOC_Os06g40200 // LOC_Os01g51250 // LOC_Os09g29050 // LOC_Os01g70800
GO:0000145	C	exocyst	5	1475	71	54971	0.049	0.4	// LOC_Os04g58870 // LOC_Os03g06760 // LOC_Os12g06840 // LOC_Os06g33170 // LOC_Os11g06700
GO:0005938	C	cell cortex	5	1475	72	54971	0.051	0.4	// LOC_Os04g58870 // LOC_Os03g06760 // LOC_Os12g06840 // LOC_Os06g33170 // LOC_Os11g06700
GO:0044448	C	cell cortex part	5	1475	72	54971	0.051	0.4	// LOC_Os04g58870 // LOC_Os03g06760 // LOC_Os12g06840 // LOC_Os06g33170 // LOC_Os11g06700
GO:0044430	C	cytoskeletal part	7	1475	133	54971	0.075	0.56	// LOC_Os02g13580 // LOC_Os11g44880 // LOC_Os09g35890 // LOC_Os02g13570 // LOC_Os05g46030 // LOC_Os07g23200 // LOC_Os06g29350
GO:0031967	C	organelle envelope	8	1475	161	54971	0.077	0.56	// LOC_Os01g12470 // LOC_Os09g10740 // LOC_Os02g45100 // LOC_Os02g06650 // LOC_Os06g40200 // LOC_Os01g51250 // LOC_Os09g29050 // LOC_Os01g70800
GO:0031975	C	envelope	8	1475	181	54971	0.12	0.87	// LOC_Os01g12470 // LOC_Os09g10740 // LOC_Os02g45100 // LOC_Os02g06650 // LOC_Os06g40200 // LOC_Os01g51250 // LOC_Os09g29050 // LOC_Os01g70800
GO:0044424	C	intracellular part	109	1475	4171	54971	0.63	1	// LOC_Os08g34170 // LOC_Os03g12570 // LOC_Os01g12470 // LOC_Os04g47059 // LOC_Os08g38590 // LOC_Os04g32960 // LOC_Os08g42530 // LOC_Os02g36924 // LOC_Os05g37640 // LOC_Os06g19630 // LOC_Os01g40400 // LOC_Os08g36410 // LOC_Os08g37570 // LOC_Os01g62900 // LOC_Os03g59660 // LOC_Os05g37170 // LOC_Os01g70800 // LOC_Os03g52450 // LOC_Os03g54091 // LOC_Os06g45050 // LOC_Os09g09630 // LOC_Os04g01150 // …
GO:0044422	C	organelle part	25	1475	811	54971	0.27	1	// LOC_Os03g12570 // LOC_Os01g12470 // LOC_Os02g45100 // LOC_Os04g32960 // LOC_Os02g13580 // LOC_Os05g46030 // LOC_Os04g55200 // LOC_Os07g27750 // LOC_Os02g25910 // LOC_Os02g06650 // LOC_Os06g40200 // LOC_Os09g29050 // LOC_Os04g14690 // LOC_Os03g59660 // LOC_Os09g35890 // LOC_Os05g43450 // LOC_Os11g44880 // LOC_Os05g38560 // LOC_Os07g23200 // LOC_Os09g10740 // LOC_Os01g70800 // LOC_Os01g51250 // …
GO:0043231	C	intracellular membrane-bounded organelle	63	1475	2485	54971	0.69	1	// LOC_Os03g07510 // LOC_Os04g47059 // LOC_Os08g34170 // LOC_Os03g12570 // LOC_Os06g07030 // LOC_Os01g12470 // LOC_Os02g09830 // LOC_Os07g40570 // LOC_Os01g66030 // LOC_Os08g38590 // LOC_Os04g32960 // LOC_Os06g13860 // LOC_Os12g44300 // LOC_Os04g38770 // LOC_Os02g36924 // LOC_Os04g55200 // LOC_Os06g19630 // LOC_Os07g27750 // LOC_Os03g21800 // LOC_Os04g30450 // LOC_Os01g40400 // LOC_Os07g01260 // …
GO:0043232	C	intracellular non-membrane-bounded organelle	20	1475	894	54971	0.82	1	// LOC_Os03g44580 // LOC_Os03g12570 // LOC_Os02g25910 // LOC_Os04g46079 // LOC_Os01g41990 // LOC_Os04g40570 // LOC_Os04g32960 // LOC_Os02g13580 // LOC_Os03g54091 // LOC_Os11g44880 // LOC_Os01g32120 // LOC_Os11g32210 // LOC_Os10g17660 // LOC_Os09g35890 // LOC_Os05g46030 // LOC_Os04g01150 // LOC_Os02g13570 // LOC_Os05g38560 // LOC_Os07g23200 // LOC_Os06g29350
GO:0043229	C	intracellular organelle	78	1475	3299	54971	0.89	1	// LOC_Os03g07510 // LOC_Os04g47059 // LOC_Os08g34170 // LOC_Os03g12570 // LOC_Os06g07030 // LOC_Os01g12470 // LOC_Os02g09830 // LOC_Os07g40570 // LOC_Os01g66030 // LOC_Os08g38590 // LOC_Os04g32960 // LOC_Os06g13860 // LOC_Os12g44300 // LOC_Os02g13580 // LOC_Os05g46030 // LOC_Os04g38770 // LOC_Os02g36924 // LOC_Os04g55200 // LOC_Os06g19630 // LOC_Os07g27750 // LOC_Os03g21800 // LOC_Os11g32210 // …
GO:0043228	C	non-membrane-bounded organelle	20	1475	894	54971	0.82	1	// LOC_Os03g44580 // LOC_Os03g12570 // LOC_Os02g25910 // LOC_Os04g46079 // LOC_Os01g41990 // LOC_Os04g40570 // LOC_Os04g32960 // LOC_Os02g13580 // LOC_Os03g54091 // LOC_Os11g44880 // LOC_Os01g32120 // LOC_Os11g32210 // LOC_Os10g17660 // LOC_Os09g35890 // LOC_Os05g46030 // LOC_Os04g01150 // LOC_Os02g13570 // LOC_Os05g38560 // LOC_Os07g23200 // LOC_Os06g29350
GO:0005622	C	intracellular	144	1475	5067	54971	0.25	1	// LOC_Os07g33850 // LOC_Os08g34170 // LOC_Os03g12570 // LOC_Os01g49270 // LOC_Os01g12470 // LOC_Os11g05540 // LOC_Os04g47059 // LOC_Os08g38590 // LOC_Os04g32960 // LOC_Os03g17540 // LOC_Os08g42530 // LOC_Os02g36924 // LOC_Os05g37640 // LOC_Os06g19630 // LOC_Os01g40400 // LOC_Os08g36410 // LOC_Os08g25010 // LOC_Os03g11140 // LOC_Os01g62900 // LOC_Os03g59660 // LOC_Os05g37170 // LOC_Os01g70800 // …
GO:0043227	C	membrane-bounded organelle	63	1475	2503	54971	0.71	1	// LOC_Os03g07510 // LOC_Os04g47059 // LOC_Os08g34170 // LOC_Os03g12570 // LOC_Os06g07030 // LOC_Os01g12470 // LOC_Os02g09830 // LOC_Os07g40570 // LOC_Os01g66030 // LOC_Os08g38590 // LOC_Os04g32960 // LOC_Os06g13860 // LOC_Os12g44300 // LOC_Os04g38770 // LOC_Os02g36924 // LOC_Os04g55200 // LOC_Os06g19630 // LOC_Os07g27750 // LOC_Os03g21800 // LOC_Os04g30450 // LOC_Os01g40400 // LOC_Os07g01260 // …
GO:0043226	C	organelle	78	1475	3299	54971	0.89	1	// LOC_Os03g07510 // LOC_Os04g47059 // LOC_Os08g34170 // LOC_Os03g12570 // LOC_Os06g07030 // LOC_Os01g12470 // LOC_Os02g09830 // LOC_Os07g40570 // LOC_Os01g66030 // LOC_Os08g38590 // LOC_Os04g32960 // LOC_Os06g13860 // LOC_Os12g44300 // LOC_Os02g13580 // LOC_Os05g46030 // LOC_Os04g38770 // LOC_Os02g36924 // LOC_Os04g55200 // LOC_Os06g19630 // LOC_Os07g27750 // LOC_Os03g21800 // LOC_Os11g32210 // …
GO:0044446	C	intracellular organelle part	25	1475	811	54971	0.27	1	// LOC_Os03g12570 // LOC_Os01g12470 // LOC_Os02g45100 // LOC_Os04g32960 // LOC_Os02g13580 // LOC_Os05g46030 // LOC_Os04g55200 // LOC_Os07g27750 // LOC_Os02g25910 // LOC_Os02g06650 // LOC_Os06g40200 // LOC_Os09g29050 // LOC_Os04g14690 // LOC_Os03g59660 // LOC_Os09g35890 // LOC_Os05g43450 // LOC_Os11g44880 // LOC_Os05g38560 // LOC_Os07g23200 // LOC_Os09g10740 // LOC_Os01g70800 // LOC_Os01g51250 // …
GO:0044444	C	cytoplasmic part	32	1475	1273	54971	0.67	1	// LOC_Os04g55200 // LOC_Os01g12470 // LOC_Os01g74000 // LOC_Os02g45100 // LOC_Os11g06700 // LOC_Os07g27750 // LOC_Os08g36410 // LOC_Os12g06840 // LOC_Os06g33170 // LOC_Os02g07900 // LOC_Os01g16900 // LOC_Os02g06650 // LOC_Os06g40200 // LOC_Os09g29050 // LOC_Os04g58870 // LOC_Os03g59660 // LOC_Os05g24770 // LOC_Os01g70800 // LOC_Os03g44580 // LOC_Os04g40570 // LOC_Os03g21950 // LOC_Os06g45050 // …
GO:0012505	C	endomembrane system	5	1475	137	54971	0.31	1	// LOC_Os04g14690 // LOC_Os07g27750 // LOC_Os04g55200 // LOC_Os03g59660 // LOC_Os01g21850
GO:0005737	C	cytoplasm	44	1475	1693	54971	0.61	1	// LOC_Os04g55200 // LOC_Os01g12470 // LOC_Os01g74000 // LOC_Os02g45100 // LOC_Os01g74310 // LOC_Os08g42530 // LOC_Os05g26660 // LOC_Os11g06700 // LOC_Os07g27750 // LOC_Os08g36410 // LOC_Os12g06840 // LOC_Os06g33170 // LOC_Os02g07900 // LOC_Os01g16900 // LOC_Os01g62900 // LOC_Os02g06650 // LOC_Os01g68540 // LOC_Os06g40200 // LOC_Os02g04170 // LOC_Os09g29050 // LOC_Os04g58870 // LOC_Os03g59660 // …
GO:0005634	C	nucleus	47	1475	2053	54971	0.88	1	// LOC_Os03g07510 // LOC_Os04g47059 // LOC_Os08g34170 // LOC_Os03g12570 // LOC_Os06g07030 // LOC_Os02g09830 // LOC_Os07g40570 // LOC_Os01g66030 // LOC_Os08g38590 // LOC_Os04g32960 // LOC_Os06g13860 // LOC_Os12g44300 // LOC_Os04g38770 // LOC_Os02g36924 // LOC_Os05g37640 // LOC_Os06g19630 // LOC_Os03g21800 // LOC_Os04g30450 // LOC_Os01g40400 // LOC_Os07g01260 // LOC_Os02g25910 // LOC_Os01g42080 // …
GO:0030529	C	ribonucleoprotein complex	5	1475	664	54971	1	1	// LOC_Os07g01260 // LOC_Os03g44580 // LOC_Os04g40570 // LOC_Os04g32960 // LOC_Os03g36900
GO:0032991	C	macromolecular complex	51	1475	1795	54971	0.36	1	// LOC_Os04g55200 // LOC_Os01g21850 // LOC_Os02g38780 // LOC_Os02g05630 // LOC_Os01g08310 // LOC_Os12g44300 // LOC_Os02g13580 // LOC_Os09g38550 // LOC_Os05g46030 // LOC_Os11g06700 // LOC_Os07g27750 // LOC_Os08g36410 // LOC_Os12g06840 // LOC_Os07g01260 // LOC_Os02g25910 // LOC_Os08g37570 // LOC_Os09g36810 // LOC_Os06g33170 // LOC_Os02g07900 // LOC_Os06g36770 // LOC_Os04g58870 // LOC_Os03g59660 // …
GO:0005694	C	chromosome	5	1475	150	54971	0.38	1	// LOC_Os03g54091 // LOC_Os03g12570 // LOC_Os05g38560 // LOC_Os04g32960 // LOC_Os02g25910
