# Supplementary material for: The mature anther-preferentially expressed genes are associated with pollen fertility, pollen germination and anther dehiscence in rice
Source: BMC Genomics. 2015 Feb 19;16(1):101. doi: 10.1186/s12864-015-1305-y (PMC4340671; doi:10.1186/s12864-015-1305-y)
Supplement: Additional file 8: Table S7. — Detailed information of cis-elements in the OsSTA promoters and cis-elements for phytohormone responses. [file 12864_2015_1305_MOESM8_ESM.xls]

## Sheet: Table S7a
Table S7.The detailed information of cis-elements of OsSTA gene promoters.
NO.	Gene Name	Accession Number
1	OsSTA1	S000392	S000122	S000143	S000353	S000414	S000507	S000415	S000131	S000132	S000232	S000020	S000477	S000478	S000270	S000454	S000024	S000498	S000296	S000028	S000042	S000449	S000148	S000431	S000370	S000497	S000205	S000501	S000252	S000411	S000493	S000265	S000292	S000144	S000494	S000439	S000039	S000430	S000198	S000125	S000453	S000378	S000053	S000124	S000199	S000395	S000086	S000505	S000067
2	OsSTA2	S000392	S000001	S000122	S000414	S000507	S000130	S000415	S000132	S000021	S000477	S000478	S000454	S000317	S000371	S000498	S000492	S000028	S000042	S000449	S000148	S000431	S000497	S000030	S000205	S000252	S000491	S000493	S000265	S000292	S000144	S000494	S000142	S000420	S000039	S000198	S000453	S000378	S000200	S000373	S000199	S000395	S000086	S000465	S000067	S000408	S000177	S000409	S000176
3	OsSTA3	S000392	S000122	S000414	S000130	S000415	S000132	S000232	S000020	S000478	S000270	S000454	S000498	S000296	S000492	S000352	S000028	S000449	S000421	S000431	S000497	S000030	S000205	S000252	S000493	S000265	S000292	S000144	S000494	S000142	S000037	S000419	S000039	S000430	S000372	S000198	S000125	S000453	S000378	S000146	S000124	S000199	S000424	S000395	S000432	S000465	S000250	S000153	S000408
4	OsSTA4	S000001	S000122	S000414	S000507	S000415	S000131	S000477	S000478	S000454	S000024	S000498	S000492	S000028	S000449	S000431	S000497	S000030	S000205	S000501	S000252	S000491	S000460	S000493	S000265	S000292	S000418	S000144	S000494	S000039	S000430	S000198	S000453	S000378	S000146	S000053	S000124	S000199	S000424	S000395	S000153	S000408	S000409	S000176	S000502	S000167	S000179	S000407	S000461
5	OsSTA5	S000001	S000122	S000143	S000414	S000507	S000394	S000415	S000020	S000477	S000270	S000454	S000498	S000226	S000296	S000492	S000352	S000028	S000042	S000449	S000148	S000421	S000404	S000431	S000370	S000149	S000030	S000205	S000501	S000252	S000491	S000493	S000265	S000292	S000396	S000366	S000476	S000144	S000494	S000142	S000438	S000419	S000439	S000039	S000198	S000125	S000453	S000378	S000124
6	OsSTA6	S000392	S000122	S000478	S000479	S000454	S000024	S000498	S000296	S000028	S000449	S000148	S000421	S000370	S000497	S000030	S000205	S000501	S000491	S000493	S000265	S000292	S000401	S000402	S000418	S000396	S000366	S000476	S000144	S000494	S000037	S000385	S000039	S000430	S000220	S000198	S000125	S000453	S000378	S000146	S000199	S000395	S000086	S000250	S000153	S000067	S000408	S000409	S000176
7	OsSTA7	S000392	S000001	S000122	S000414	S000507	S000130	S000415	S000477	S000478	S000454	S000024	S000026	S000498	S000296	S000492	S000028	S000449	S000431	S000370	S000149	S000030	S000501	S000252	S000511	S000491	S000493	S000265	S000292	S000144	S000494	S000452	S000037	S000439	S000039	S000198	S000125	S000453	S000378	S000053	S000124	S000199	S000424	S000395	S000086	S000250	S000067	S000408	S000182
8	OsSTA8	S000392	S000143	S000353	S000414	S000507	S000130	S000415	S000131	S000020	S000477	S000478	S000454	S000024	S000498	S000296	S000028	S000449	S000148	S000421	S000431	S000370	S000497	S000030	S000205	S000501	S000491	S000460	S000493	S000265	S000292	S000402	S000418	S000476	S000144	S000494	S000142	S000439	S000039	S000430	S000198	S000453	S000378	S000146	S000053	S000199	S000395	S000086	S000153
9	OsSTA9	S000392	S000507	S000415	S000374	S000477	S000454	S000024	S000498	S000492	S000028	S000449	S000148	S000431	S000370	S000497	S000030	S000031	S000205	S000501	S000252	S000493	S000265	S000292	S000402	S000418	S000476	S000144	S000494	S000439	S000039	S000198	S000125	S000453	S000378	S000053	S000124	S000199	S000424	S000395	S000465	S000157	S000153	S000063	S000251	S000408	S000443	S000409	S000176
10	OsSTA10	S000122	S000353	S000414	S000507	S000415	S000232	S000374	S000020	S000477	S000478	S000270	S000454	S000024	S000498	S000296	S000492	S000436	S000028	S000449	S000421	S000497	S000030	S000205	S000501	S000252	S000491	S000411	S000493	S000265	S000292	S000402	S000418	S000476	S000144	S000494	S000142	S000037	S000419	S000039	S000430	S000277	S000198	S000453	S000378	S000146	S000199	S000395	S000086
11	OsSTA11	S000392	S000122	S000353	S000414	S000012	S000507	S000415	S000478	S000479	S000454	S000024	S000498	S000296	S000492	S000352	S000028	S000449	S000148	S000421	S000431	S000497	S000030	S000205	S000501	S000491	S000493	S000331	S000265	S000418	S000476	S000144	S000494	S000439	S000039	S000430	S000198	S000125	S000453	S000378	S000146	S000053	S000199	S000395	S000465	S000250	S000153	S000064	S000408
12	OsSTA12	S000392	S000122	S000415	S000131	S000020	S000021	S000477	S000479	S000270	S000454	S000024	S000317	S000371	S000498	S000296	S000492	S000028	S000449	S000431	S000370	S000149	S000030	S000033	S000205	S000252	S000493	S000265	S000144	S000494	S000142	S000419	S000439	S000039	S000198	S000125	S000453	S000051	S000378	S000124	S000199	S000424	S000465	S000250	S000067	S000408	S000177	S000409	S000176
13	OsSTA13	S000392	S000122	S000353	S000414	S000415	S000131	S000132	S000020	S000021	S000477	S000270	S000454	S000024	S000498	S000296	S000352	S000028	S000449	S000421	S000370	S000030	S000205	S000501	S000493	S000265	S000292	S000476	S000144	S000494	S000142	S000439	S000039	S000198	S000453	S000378	S000199	S000395	S000250	S000067	S000408	S000409	S000176	S000502	S000181	S000167	S000179	S000180	S000407
14	OsSTA14	S000392	S000001	S000353	S000414	S000415	S000020	S000021	S000477	S000270	S000454	S000498	S000296	S000028	S000449	S000148	S000431	S000370	S000497	S000149	S000030	S000205	S000252	S000491	S000460	S000493	S000265	S000292	S000476	S000144	S000494	S000142	S000037	S000427	S000405	S000419	S000420	S000439	S000039	S000198	S000125	S000453	S000378	S000373	S000146	S000124	S000199	S000424	S000395
15	OsSTA15	S000392	S000353	S000415	S000477	S000270	S000454	S000024	S000026	S000498	S000296	S000492	S000352	S000028	S000449	S000431	S000030	S000205	S000491	S000493	S000265	S000292	S000144	S000494	S000142	S000039	S000198	S000125	S000453	S000378	S000200	S000146	S000053	S000199	S000395	S000086	S000386	S000250	S000067	S000408	S000176	S000167	S000179	S000180	S000407	S000070	S000461	S000462	S000273
16	OsSTA16	S000143	S000353	S000414	S000507	S000415	S000232	S000477	S000270	S000454	S000024	S000498	S000226	S000028	S000042	S000449	S000148	S000421	S000431	S000370	S000497	S000030	S000205	S000501	S000511	S000491	S000411	S000493	S000265	S000292	S000144	S000494	S000039	S000430	S000198	S000125	S000453	S000378	S000146	S000334	S000053	S000124	S000199	S000424	S000395	S000086	S000067	S000408	S000443
17	OsSTA17	S000392	S000001	S000122	S000414	S000012	S000415	S000020	S000021	S000479	S000454	S000024	S000399	S000498	S000296	S000028	S000449	S000148	S000431	S000497	S000030	S000205	S000501	S000252	S000491	S000460	S000493	S000265	S000292	S000402	S000418	S000476	S000144	S000494	S000037	S000439	S000039	S000198	S000453	S000378	S000334	S000053	S000199	S000395	S000085	S000386	S000250	S000157	S000153
18	OsSTA18	S000392	S000122	S000143	S000507	S000415	S000131	S000374	S000020	S000454	S000024	S000317	S000371	S000398	S000498	S000226	S000296	S000028	S000449	S000148	S000421	S000431	S000370	S000497	S000030	S000034	S000501	S000252	S000491	S000493	S000265	S000292	S000418	S000144	S000494	S000037	S000439	S000039	S000198	S000125	S000453	S000378	S000053	S000124	S000199	S000424	S000395	S000086	S000386
19	OsSTA19	S000122	S000353	S000414	S000507	S000130	S000415	S000131	S000020	S000477	S000479	S000480	S000454	S000024	S000498	S000296	S000436	S000028	S000449	S000431	S000370	S000497	S000149	S000030	S000205	S000501	S000491	S000493	S000265	S000292	S000476	S000144	S000494	S000142	S000439	S000039	S000430	S000198	S000453	S000378	S000146	S000124	S000199	S000395	S000386	S000432	S000250	S000153	S000067
20	OsSTA20	S000392	S000001	S000122	S000143	S000353	S000414	S000415	S000477	S000478	S000454	S000498	S000296	S000028	S000449	S000148	S000431	S000030	S000205	S000501	S000491	S000460	S000493	S000265	S000144	S000494	S000142	S000452	S000037	S000439	S000039	S000198	S000453	S000378	S000199	S000395	S000465	S000067	S000408	S000443	S000177	S000409	S000176	S000502	S000413	S000174	S000407	S000070	S000461
21	OsSTA21	S000392	S000122	S000143	S000353	S000414	S000507	S000415	S000374	S000021	S000477	S000478	S000454	S000024	S000399	S000498	S000296	S000028	S000042	S000449	S000148	S000421	S000404	S000431	S000497	S000149	S000030	S000205	S000501	S000252	S000491	S000493	S000265	S000292	S000418	S000476	S000144	S000494	S000142	S000439	S000039	S000430	S000198	S000125	S000453	S000378	S000200	S000146	S000124
22	OsSTA22	S000392	S000143	S000414	S000507	S000415	S000375	S000477	S000478	S000270	S000454	S000024	S000317	S000371	S000498	S000226	S000296	S000352	S000028	S000042	S000449	S000148	S000431	S000497	S000149	S000030	S000205	S000501	S000252	S000491	S000411	S000493	S000265	S000292	S000402	S000418	S000476	S000144	S000494	S000037	S000039	S000277	S000198	S000453	S000378	S000146	S000053	S000124	S000199
23	OsSTA24	S000392	S000122	S000414	S000507	S000130	S000415	S000232	S000477	S000478	S000480	S000454	S000024	S000498	S000296	S000492	S000352	S000028	S000042	S000449	S000431	S000497	S000030	S000205	S000501	S000493	S000265	S000292	S000402	S000418	S000367	S000476	S000144	S000142	S000039	S000430	S000198	S000453	S000378	S000146	S000199	S000395	S000086	S000250	S000153	S000408	S000177	S000409	S000176
24	OsSTA25	S000392	S000122	S000406	S000414	S000012	S000394	S000415	S000131	S000278	S000020	S000477	S000478	S000479	S000454	S000024	S000026	S000498	S000296	S000229	S000492	S000352	S000028	S000449	S000148	S000431	S000370	S000497	S000030	S000031	S000205	S000501	S000252	S000491	S000411	S000493	S000265	S000292	S000418	S000476	S000144	S000494	S000142	S000155	S000438	S000439	S000039	S000430	S000277
25	OsSTA26	S000392	S000122	S000414	S000415	S000131	S000021	S000477	S000479	S000454	S000024	S000498	S000296	S000492	S000028	S000449	S000431	S000497	S000030	S000491	S000460	S000493	S000265	S000292	S000402	S000418	S000144	S000494	S000142	S000039	S000198	S000453	S000378	S000053	S000124	S000199	S000424	S000395	S000086	S000465	S000157	S000153	S000067	S000408	S000177	S000409	S000176	S000179	S000180
26	OsSTA27	S000392	S000122	S000414	S000507	S000130	S000415	S000232	S000020	S000477	S000479	S000454	S000024	S000498	S000226	S000296	S000492	S000028	S000449	S000421	S000431	S000370	S000030	S000205	S000501	S000252	S000493	S000265	S000292	S000144	S000494	S000142	S000037	S000419	S000039	S000430	S000198	S000125	S000453	S000378	S000124	S000199	S000424	S000395	S000086	S000465	S000067	S000408	S000177
27	OsSTA28	S000392	S000122	S000414	S000012	S000507	S000130	S000394	S000415	S000021	S000477	S000478	S000479	S000270	S000454	S000024	S000235	S000498	S000226	S000296	S000229	S000492	S000028	S000449	S000421	S000404	S000431	S000370	S000497	S000030	S000252	S000493	S000265	S000292	S000476	S000144	S000494	S000439	S000039	S000198	S000125	S000453	S000378	S000373	S000334	S000053	S000124	S000199	S000395
28	OsSTA29	S000392	S000001	S000122	S000415	S000232	S000477	S000478	S000454	S000317	S000371	S000399	S000498	S000226	S000296	S000352	S000028	S000449	S000431	S000497	S000030	S000205	S000501	S000252	S000460	S000493	S000265	S000292	S000144	S000494	S000037	S000385	S000427	S000405	S000039	S000430	S000198	S000453	S000378	S000146	S000124	S000199	S000424	S000395	S000086	S000465	S000250	S000153	S000067
29	OsSTA30	S000392	S000122	S000143	S000012	S000130	S000415	S000131	S000020	S000454	S000024	S000025	S000498	S000296	S000028	S000449	S000148	S000421	S000431	S000370	S000497	S000030	S000205	S000501	S000252	S000491	S000493	S000265	S000292	S000476	S000144	S000037	S000439	S000039	S000198	S000125	S000453	S000051	S000378	S000373	S000124	S000199	S000424	S000395	S000386	S000465	S000250	S000408	S000443
30	OsSTA31	S000392	S000414	S000507	S000415	S000020	S000477	S000478	S000022	S000270	S000454	S000024	S000317	S000371	S000026	S000498	S000296	S000028	S000449	S000148	S000370	S000497	S000030	S000205	S000501	S000252	S000511	S000491	S000411	S000493	S000265	S000402	S000418	S000144	S000494	S000142	S000419	S000439	S000039	S000430	S000277	S000360	S000198	S000125	S000453	S000378	S000146	S000124	S000199
31	OsSTA32	S000392	S000406	S000414	S000012	S000507	S000394	S000415	S000278	S000132	S000232	S000478	S000022	S000454	S000024	S000498	S000229	S000436	S000352	S000028	S000449	S000148	S000497	S000030	S000205	S000501	S000252	S000493	S000265	S000292	S000402	S000418	S000144	S000494	S000039	S000430	S000198	S000453	S000378	S000146	S000199	S000086	S000231	S000153	S000067	S000251	S000409	S000176	S000502
32	OsSTA33	S000392	S000143	S000353	S000507	S000020	S000021	S000477	S000478	S000454	S000498	S000226	S000028	S000449	S000148	S000370	S000497	S000030	S000501	S000252	S000491	S000460	S000493	S000265	S000292	S000144	S000494	S000037	S000439	S000039	S000198	S000125	S000453	S000378	S000199	S000395	S000086	S000432	S000465	S000153	S000064	S000067	S000408	S000177	S000409	S000176	S000502	S000181	S000180
33	OsSTA34	S000392	S000122	S000353	S000008	S000414	S000507	S000394	S000415	S000020	S000021	S000477	S000270	S000454	S000024	S000234	S000498	S000296	S000492	S000028	S000449	S000148	S000431	S000497	S000149	S000030	S000205	S000501	S000491	S000493	S000265	S000292	S000476	S000144	S000494	S000037	S000438	S000419	S000039	S000198	S000125	S000453	S000378	S000334	S000053	S000199	S000395	S000086	S000153
34	OsSTA35	S000392	S000414	S000507	S000130	S000415	S000278	S000444	S000477	S000478	S000479	S000270	S000454	S000024	S000498	S000296	S000028	S000449	S000148	S000421	S000404	S000431	S000497	S000030	S000205	S000501	S000411	S000493	S000265	S000292	S000396	S000366	S000476	S000144	S000494	S000037	S000039	S000198	S000453	S000378	S000146	S000124	S000199	S000086	S000386	S000067	S000408	S000443	S000409
35	OsSTA36	S000143	S000406	S000218	S000414	S000012	S000507	S000133	S000394	S000415	S000132	S000232	S000477	S000270	S000454	S000024	S000498	S000296	S000229	S000492	S000028	S000042	S000449	S000148	S000421	S000370	S000497	S000030	S000440	S000205	S000501	S000511	S000313	S000460	S000493	S000265	S000292	S000402	S000418	S000476	S000144	S000494	S000119	S000438	S000427	S000405	S000039	S000041	S000430
36	OsSTA37	S000392	S000122	S000414	S000299	S000507	S000394	S000281	S000415	S000132	S000020	S000477	S000454	S000024	S000317	S000371	S000498	S000296	S000492	S000028	S000449	S000148	S000431	S000446	S000030	S000501	S000491	S000265	S000292	S000401	S000476	S000144	S000494	S000142	S000037	S000438	S000420	S000439	S000039	S000198	S000125	S000453	S000378	S000199	S000465	S000064	S000067	S000408	S000443
37	OsSTA38	S000392	S000353	S000140	S000406	S000218	S000414	S000012	S000507	S000133	S000394	S000415	S000278	S000232	S000444	S000477	S000478	S000454	S000024	S000498	S000226	S000229	S000352	S000028	S000042	S000449	S000148	S000404	S000497	S000030	S000205	S000501	S000252	S000511	S000313	S000460	S000493	S000265	S000292	S000402	S000418	S000476	S000144	S000119	S000439	S000039	S000041	S000430	S000050
38	OsSTA39	S000353	S000414	S000507	S000415	S000132	S000232	S000375	S000477	S000270	S000454	S000024	S000498	S000296	S000492	S000436	S000352	S000028	S000449	S000421	S000404	S000497	S000030	S000205	S000501	S000460	S000493	S000265	S000418	S000476	S000144	S000494	S000142	S000037	S000039	S000430	S000198	S000453	S000378	S000199	S000395	S000465	S000153	S000067	S000251	S000408	S000443	S000409	S000175
39	OsSTA40	S000392	S000122	S000143	S000353	S000414	S000012	S000507	S000394	S000415	S000477	S000478	S000270	S000454	S000024	S000498	S000296	S000229	S000492	S000028	S000042	S000449	S000148	S000421	S000431	S000497	S000149	S000030	S000205	S000501	S000252	S000511	S000411	S000493	S000265	S000292	S000401	S000402	S000418	S000476	S000144	S000494	S000142	S000039	S000198	S000453	S000378	S000124	S000199
40	OsSTA41	S000143	S000353	S000414	S000507	S000130	S000415	S000374	S000477	S000478	S000480	S000270	S000454	S000024	S000498	S000296	S000492	S000028	S000449	S000148	S000404	S000431	S000370	S000030	S000501	S000252	S000493	S000265	S000292	S000476	S000144	S000494	S000037	S000420	S000039	S000430	S000198	S000125	S000453	S000378	S000373	S000199	S000395	S000086	S000432	S000465	S000408	S000443	S000409
41	OsSTA42	S000392	S000122	S000143	S000414	S000507	S000130	S000415	S000020	S000477	S000480	S000481	S000270	S000454	S000498	S000296	S000492	S000028	S000042	S000449	S000148	S000421	S000431	S000370	S000030	S000252	S000491	S000493	S000265	S000292	S000476	S000144	S000494	S000142	S000439	S000039	S000198	S000125	S000453	S000378	S000373	S000199	S000395	S000086	S000432	S000465	S000067	S000408	S000443
42	OsSTA43	S000392	S000122	S000143	S000353	S000414	S000415	S000477	S000478	S000270	S000454	S000498	S000296	S000492	S000028	S000449	S000148	S000421	S000370	S000497	S000149	S000030	S000205	S000252	S000493	S000265	S000292	S000401	S000418	S000476	S000144	S000494	S000142	S000420	S000039	S000198	S000125	S000453	S000378	S000124	S000199	S000424	S000395	S000153	S000408	S000443	S000177	S000409	S000176
43	OsSTA44	S000353	S000414	S000012	S000507	S000415	S000232	S000477	S000478	S000479	S000454	S000024	S000498	S000226	S000492	S000436	S000352	S000028	S000042	S000449	S000370	S000497	S000030	S000205	S000501	S000252	S000411	S000493	S000265	S000292	S000402	S000418	S000476	S000144	S000494	S000037	S000039	S000430	S000198	S000125	S000453	S000378	S000146	S000124	S000199	S000424	S000395	S000086	S000250
44	OsSTA45	S000001	S000122	S000002	S000020	S000021	S000477	S000478	S000454	S000024	S000498	S000226	S000296	S000492	S000352	S000028	S000449	S000497	S000030	S000033	S000252	S000493	S000265	S000292	S000401	S000144	S000494	S000142	S000419	S000439	S000039	S000277	S000451	S000198	S000125	S000453	S000378	S000124	S000199	S000424	S000395	S000086	S000250	S000408	S000177	S000409	S000176	S000502	S000181
45	OsSTA46	S000392	S000122	S000143	S000414	S000507	S000130	S000394	S000415	S000278	S000232	S000374	S000020	S000454	S000024	S000498	S000296	S000229	S000492	S000352	S000028	S000042	S000449	S000148	S000421	S000431	S000370	S000497	S000030	S000205	S000501	S000252	S000491	S000493	S000265	S000402	S000418	S000476	S000144	S000494	S000419	S000039	S000430	S000277	S000198	S000125	S000453	S000378	S000053
46	OsSTA47	S000122	S000477	S000478	S000454	S000498	S000296	S000492	S000028	S000449	S000431	S000370	S000497	S000149	S000030	S000205	S000252	S000491	S000460	S000493	S000265	S000292	S000476	S000144	S000494	S000037	S000427	S000405	S000439	S000039	S000198	S000453	S000378	S000199	S000395	S000086	S000250	S000153	S000236	S000408	S000177	S000409	S000176	S000502	S000167	S000179	S000180	S000413	S000174
47	OsSTA48	S000122	S000353	S000507	S000415	S000232	S000020	S000478	S000270	S000454	S000024	S000498	S000296	S000352	S000028	S000449	S000431	S000370	S000497	S000030	S000032	S000205	S000501	S000252	S000491	S000493	S000265	S000402	S000418	S000476	S000144	S000494	S000142	S000439	S000039	S000430	S000198	S000125	S000453	S000378	S000146	S000124	S000199	S000424	S000395	S000086	S000432	S000250	S000157
48	OsSTA49	S000392	S000001	S000122	S000353	S000414	S000012	S000415	S000131	S000020	S000477	S000479	S000270	S000454	S000024	S000498	S000296	S000492	S000028	S000449	S000497	S000030	S000205	S000252	S000460	S000493	S000265	S000292	S000418	S000144	S000494	S000037	S000420	S000439	S000039	S000198	S000125	S000453	S000378	S000373	S000146	S000053	S000124	S000199	S000395	S000386	S000432	S000465	S000250
49	OsSTA50	S000392	S000122	S000414	S000130	S000507	S000130	S000415	S000131	S000132	S000020	S000021	S000478	S000454	S000024	S000498	S000296	S000492	S000352	S000028	S000449	S000421	S000404	S000431	S000370	S000497	S000149	S000030	S000205	S000501	S000252	S000460	S000265	S000418	S000476	S000144	S000494	S000142	S000427	S000405	S000439	S000039	S000430	S000198	S000125	S000453	S000378	S000146	S000334
50	OsSTA51	S000122	S000143	S000414	S000012	S000415	S000131	S000477	S000478	S000270	S000454	S000024	S000318	S000371	S000498	S000296	S000492	S000028	S000449	S000148	S000431	S000497	S000030	S000205	S000252	S000491	S000493	S000265	S000292	S000418	S000144	S000494	S000142	S000037	S000039	S000198	S000453	S000378	S000053	S000199	S000395	S000432	S000153	S000067	S000408	S000443	S000177	S000409	S000176
51	OsSTA52	S000122	S000143	S000353	S000415	S000232	S000020	S000021	S000477	S000454	S000498	S000296	S000492	S000028	S000449	S000148	S000421	S000404	S000431	S000370	S000497	S000030	S000205	S000501	S000252	S000460	S000493	S000265	S000292	S000402	S000418	S000367	S000476	S000144	S000494	S000037	S000427	S000405	S000419	S000439	S000039	S000430	S000198	S000125	S000453	S000378	S000373	S000199	S000395
52	OsSTA53	S000392	S000001	S000122	S000353	S000414	S000507	S000394	S000415	S000131	S000132	S000020	S000477	S000479	S000022	S000270	S000454	S000024	S000235	S000498	S000296	S000229	S000028	S000042	S000449	S000148	S000497	S000030	S000205	S000501	S000252	S000493	S000265	S000292	S000144	S000494	S000037	S000439	S000039	S000430	S000198	S000125	S000453	S000378	S000334	S000053	S000124	S000199	S000424
53	OsSTA54	S000392	S000001	S000122	S000406	S000013	S000414	S000012	S000507	S000130	S000394	S000415	S000131	S000278	S000020	S000021	S000477	S000270	S000454	S000024	S000498	S000229	S000028	S000042	S000449	S000148	S000431	S000370	S000497	S000030	S000205	S000501	S000252	S000493	S000265	S000292	S000401	S000402	S000418	S000144	S000494	S000119	S000037	S000439	S000039	S000041	S000198	S000125	S000453
54	OsSTA55	S000392	S000122	S000143	S000020	S000477	S000454	S000498	S000296	S000028	S000449	S000148	S000421	S000030	S000252	S000491	S000493	S000265	S000292	S000144	S000494	S000142	S000439	S000039	S000198	S000125	S000453	S000378	S000124	S000199	S000424	S000395	S000086	S000250	S000408	S000182	S000175	S000176	S000181	S000167	S000180	S000413	S000174	S000407	S000461	S000462	S000467	S000468	S000080
55	OsSTA56	S000392	S000122	S000143	S000414	S000507	S000415	S000131	S000478	S000479	S000270	S000454	S000024	S000498	S000492	S000028	S000042	S000449	S000148	S000421	S000431	S000497	S000030	S000205	S000501	S000252	S000491	S000493	S000265	S000292	S000402	S000418	S000144	S000494	S000039	S000430	S000198	S000453	S000378	S000053	S000124	S000199	S000424	S000395	S000250	S000153	S000067	S000408	S000409
56	OsSTA58	S000392	S000122	S000143	S000353	S000414	S000507	S000415	S000477	S000479	S000454	S000024	S000498	S000296	S000492	S000352	S000028	S000449	S000148	S000421	S000431	S000497	S000030	S000205	S000501	S000252	S000491	S000460	S000493	S000265	S000292	S000402	S000418	S000144	S000494	S000037	S000039	S000430	S000198	S000125	S000453	S000051	S000378	S000146	S000124	S000199	S000424	S000395	S000086
57	OsSTA61	S000392	S000122	S000414	S000507	S000130	S000415	S000278	S000020	S000479	S000270	S000454	S000024	S000498	S000296	S000436	S000028	S000449	S000148	S000431	S000497	S000030	S000205	S000501	S000491	S000460	S000493	S000265	S000292	S000402	S000418	S000476	S000144	S000494	S000142	S000427	S000405	S000439	S000039	S000198	S000125	S000453	S000378	S000053	S000199	S000395	S000432	S000250	S000153
58	OsSTA63	S000122	S000414	S000012	S000507	S000133	S000415	S000479	S000454	S000024	S000498	S000296	S000492	S000028	S000042	S000449	S000431	S000497	S000030	S000033	S000205	S000501	S000252	S000493	S000265	S000401	S000402	S000418	S000476	S000144	S000494	S000142	S000039	S000430	S000198	S000125	S000453	S000378	S000199	S000395	S000505	S000250	S000157	S000153	S000067	S000408	S000409	S000175	S000176
59	OsSTA64	S000392	S000001	S000122	S000414	S000507	S000415	S000374	S000477	S000270	S000454	S000024	S000498	S000226	S000296	S000028	S000449	S000431	S000497	S000030	S000205	S000501	S000493	S000265	S000418	S000144	S000494	S000452	S000037	S000039	S000430	S000198	S000453	S000378	S000146	S000053	S000199	S000395	S000250	S000153	S000063	S000067	S000408	S000177	S000409	S000176	S000502	S000179	S000180
60	OsSTA65	S000140	S000406	S000414	S000012	S000507	S000394	S000415	S000232	S000478	S000479	S000454	S000024	S000026	S000498	S000226	S000296	S000229	S000492	S000436	S000028	S000042	S000449	S000421	S000431	S000497	S000149	S000030	S000033	S000205	S000501	S000411	S000460	S000493	S000265	S000292	S000402	S000418	S000417	S000476	S000144	S000494	S000142	S000420	S000039	S000430	S000277	S000360	S000198
61	OsSTA66	S000392	S000507	S000232	S000477	S000478	S000270	S000454	S000024	S000498	S000226	S000296	S000352	S000028	S000449	S000431	S000446	S000497	S000030	S000205	S000501	S000491	S000493	S000265	S000292	S000418	S000396	S000366	S000476	S000144	S000494	S000039	S000430	S000277	S000198	S000453	S000378	S000146	S000199	S000395	S000086	S000432	S000153	S000408	S000409	S000176	S000502	S000180	S000407
62	OsSTA67	S000122	S000414	S000394	S000415	S000278	S000021	S000477	S000270	S000454	S000024	S000399	S000235	S000498	S000296	S000229	S000492	S000028	S000449	S000421	S000431	S000370	S000030	S000205	S000252	S000491	S000493	S000265	S000292	S000144	S000494	S000142	S000037	S000438	S000039	S000198	S000125	S000378	S000334	S000053	S000124	S000199	S000424	S000395	S000465	S000408	S000177	S000409	S000176
63	OsSTA68	S000001	S000122	S000353	S000414	S000507	S000130	S000415	S000375	S000020	S000021	S000477	S000270	S000454	S000296	S000028	S000449	S000431	S000370	S000497	S000030	S000501	S000252	S000491	S000460	S000493	S000265	S000292	S000144	S000494	S000439	S000039	S000430	S000198	S000125	S000453	S000378	S000373	S000124	S000199	S000424	S000395	S000465	S000250	S000067	S000251	S000408	S000177	S000409
64	OsSTA69	S000392	S000143	S000353	S000415	S000132	S000375	S000020	S000021	S000478	S000270	S000454	S000024	S000498	S000296	S000028	S000449	S000148	S000421	S000431	S000446	S000370	S000497	S000149	S000030	S000205	S000501	S000491	S000493	S000265	S000292	S000402	S000418	S000476	S000144	S000494	S000142	S000439	S000039	S000198	S000125	S000453	S000378	S000199	S000395	S000086	S000386	S000153	S000408
65	OsSTA70	S000392	S000122	S000353	S000406	S000013	S000414	S000012	S000507	S000394	S000415	S000132	S000374	S000477	S000478	S000479	S000022	S000270	S000454	S000024	S000026	S000498	S000226	S000229	S000492	S000028	S000042	S000449	S000421	S000370	S000497	S000030	S000205	S000501	S000252	S000511	S000493	S000265	S000292	S000402	S000418	S000476	S000144	S000494	S000438	S000039	S000430	S000360	S000198
66	OsSTA71	S000392	S000001	S000122	S000143	S000353	S000414	S000507	S000415	S000477	S000479	S000454	S000024	S000498	S000296	S000436	S000352	S000028	S000368	S000042	S000449	S000148	S000431	S000497	S000149	S000033	S000205	S000501	S000252	S000460	S000493	S000265	S000292	S000402	S000418	S000144	S000494	S000142	S000037	S000039	S000430	S000198	S000453	S000378	S000199	S000395	S000465	S000157	S000153
67	OsSTA72	S000122	S000143	S000353	S000414	S000012	S000130	S000415	S000131	S000232	S000478	S000480	S000454	S000024	S000492	S000352	S000028	S000449	S000148	S000421	S000497	S000149	S000030	S000031	S000205	S000501	S000252	S000511	S000491	S000493	S000265	S000292	S000402	S000418	S000476	S000144	S000439	S000039	S000430	S000198	S000125	S000453	S000378	S000146	S000053	S000124	S000199	S000424	S000086
68	OsSTA73	S000122	S000414	S000415	S000278	S000477	S000478	S000022	S000454	S000024	S000498	S000296	S000352	S000028	S000449	S000148	S000421	S000370	S000497	S000030	S000501	S000491	S000493	S000265	S000418	S000476	S000144	S000494	S000142	S000420	S000039	S000198	S000453	S000378	S000124	S000199	S000424	S000395	S000085	S000386	S000432	S000250	S000153	S000408	S000443	S000177	S000409	S000176	S000502
69	OsSTA74	S000392	S000122	S000353	S000414	S000507	S000130	S000394	S000415	S000020	S000477	S000478	S000454	S000024	S000498	S000296	S000229	S000492	S000028	S000449	S000148	S000421	S000404	S000431	S000497	S000030	S000205	S000501	S000252	S000491	S000493	S000265	S000292	S000401	S000402	S000418	S000476	S000144	S000494	S000142	S000037	S000439	S000039	S000198	S000453	S000378	S000146	S000124	S000199
70	OsSTA75	S000392	S000122	S000143	S000353	S000406	S000414	S000012	S000507	S000130	S000394	S000415	S000131	S000278	S000132	S000477	S000478	S000270	S000454	S000024	S000498	S000226	S000296	S000229	S000352	S000028	S000449	S000148	S000421	S000431	S000497	S000030	S000205	S000501	S000411	S000460	S000493	S000265	S000292	S000401	S000418	S000476	S000144	S000494	S000142	S000039	S000430	S000198	S000125
71	OsSTA76	S000001	S000122	S000353	S000414	S000507	S000394	S000415	S000374	S000477	S000478	S000479	S000454	S000024	S000498	S000296	S000229	S000492	S000352	S000028	S000042	S000449	S000148	S000431	S000497	S000030	S000252	S000491	S000493	S000265	S000292	S000401	S000402	S000418	S000367	S000476	S000144	S000494	S000452	S000439	S000039	S000198	S000125	S000453	S000378	S000053	S000124	S000199	S000231
72	OsSTA78	S000392	S000414	S000012	S000507	S000415	S000131	S000021	S000477	S000454	S000024	S000296	S000492	S000352	S000028	S000449	S000421	S000370	S000497	S000030	S000205	S000501	S000252	S000493	S000265	S000292	S000418	S000144	S000494	S000142	S000037	S000039	S000430	S000198	S000125	S000453	S000378	S000146	S000199	S000395	S000086	S000153	S000251	S000408	S000409	S000176	S000502	S000167	S000179
73	OsSTA79	S000392	S000353	S000013	S000414	S000507	S000415	S000132	S000375	S000477	S000478	S000454	S000024	S000498	S000296	S000352	S000028	S000449	S000421	S000431	S000497	S000030	S000205	S000501	S000252	S000491	S000493	S000265	S000292	S000402	S000418	S000476	S000144	S000494	S000142	S000037	S000039	S000198	S000453	S000378	S000146	S000053	S000124	S000199	S000424	S000395	S000086	S000465	S000250
74	OsSTA80	S000392	S000122	S000353	S000013	S000414	S000012	S000507	S000394	S000415	S000132	S000232	S000477	S000454	S000024	S000498	S000296	S000436	S000028	S000042	S000449	S000421	S000404	S000431	S000370	S000497	S000030	S000205	S000501	S000411	S000493	S000265	S000292	S000402	S000418	S000144	S000494	S000037	S000438	S000039	S000430	S000198	S000125	S000453	S000378	S000146	S000124	S000199	S000424
75	OsSTA81	S000392	S000122	S000143	S000414	S000507	S000415	S000278	S000376	S000020	S000477	S000478	S000481	S000454	S000024	S000498	S000296	S000028	S000449	S000148	S000421	S000431	S000497	S000149	S000030	S000205	S000460	S000493	S000265	S000292	S000418	S000367	S000476	S000144	S000494	S000142	S000037	S000439	S000039	S000198	S000453	S000051	S000378	S000146	S000053	S000199	S000395	S000086	S000153
76	OsSTA82	S000392	S000414	S000507	S000130	S000415	S000131	S000132	S000020	S000478	S000454	S000024	S000498	S000226	S000296	S000492	S000028	S000449	S000148	S000431	S000370	S000497	S000030	S000031	S000205	S000501	S000252	S000511	S000491	S000493	S000265	S000292	S000144	S000494	S000142	S000439	S000039	S000277	S000198	S000453	S000378	S000199	S000395	S000086	S000386	S000465	S000153	S000408	S000177
77	OsSTA83	S000392	S000122	S000143	S000353	S000478	S000479	S000270	S000454	S000399	S000498	S000296	S000492	S000028	S000449	S000148	S000421	S000431	S000497	S000030	S000252	S000491	S000460	S000493	S000265	S000292	S000418	S000144	S000494	S000037	S000427	S000039	S000198	S000125	S000453	S000378	S000373	S000124	S000199	S000424	S000395	S000086	S000153	S000067	S000408	S000177	S000409	S000176	S000502
78	OsSTA84	S000392	S000122	S000353	S000414	S000507	S000415	S000132	S000477	S000478	S000454	S000024	S000498	S000492	S000028	S000449	S000421	S000370	S000030	S000205	S000501	S000252	S000491	S000493	S000265	S000292	S000476	S000144	S000494	S000039	S000430	S000198	S000453	S000051	S000378	S000146	S000053	S000124	S000199	S000424	S000395	S000086	S000386	S000153	S000069	S000408	S000443	S000177	S000409
79	OsSTA85	S000392	S000122	S000014	S000414	S000507	S000394	S000415	S000278	S000020	S000477	S000454	S000024	S000498	S000296	S000229	S000492	S000436	S000352	S000028	S000042	S000449	S000431	S000497	S000030	S000033	S000205	S000501	S000252	S000491	S000493	S000265	S000292	S000402	S000418	S000152	S000476	S000144	S000494	S000142	S000037	S000439	S000039	S000430	S000198	S000453	S000378	S000200	S000146
80	OsSTA86	S000122	S000143	S000353	S000414	S000507	S000130	S000394	S000415	S000132	S000020	S000478	S000270	S000454	S000024	S000235	S000498	S000229	S000492	S000028	S000449	S000148	S000421	S000404	S000497	S000030	S000205	S000501	S000252	S000491	S000493	S000265	S000292	S000401	S000402	S000418	S000144	S000494	S000439	S000039	S000198	S000125	S000453	S000378	S000334	S000053	S000199	S000395	S000086
81	OsSTA87	S000122	S000143	S000414	S000415	S000132	S000374	S000020	S000477	S000478	S000479	S000454	S000024	S000498	S000226	S000296	S000352	S000028	S000449	S000148	S000421	S000404	S000431	S000370	S000497	S000149	S000030	S000205	S000501	S000252	S000491	S000493	S000265	S000292	S000476	S000144	S000494	S000142	S000420	S000439	S000039	S000430	S000198	S000125	S000453	S000378	S000146	S000053	S000124
82	OsSTA88	S000392	S000001	S000406	S000218	S000414	S000012	S000507	S000133	S000394	S000415	S000278	S000021	S000477	S000270	S000454	S000024	S000234	S000498	S000296	S000229	S000492	S000352	S000028	S000042	S000449	S000148	S000421	S000431	S000497	S000030	S000205	S000501	S000252	S000491	S000411	S000460	S000493	S000265	S000292	S000402	S000418	S000476	S000144	S000494	S000119	S000420	S000039	S000041
83	OsSTA89	S000122	S000353	S000414	S000507	S000394	S000415	S000444	S000020	S000477	S000479	S000270	S000454	S000024	S000498	S000352	S000028	S000449	S000421	S000404	S000431	S000370	S000497	S000030	S000205	S000501	S000252	S000491	S000411	S000493	S000265	S000402	S000418	S000152	S000476	S000144	S000494	S000142	S000037	S000385	S000438	S000439	S000039	S000198	S000453	S000378	S000146	S000053	S000124
84	OsSTA90	S000392	S000122	S000414	S000507	S000415	S000477	S000478	S000454	S000024	S000498	S000296	S000436	S000028	S000449	S000431	S000370	S000030	S000252	S000493	S000265	S000292	S000144	S000494	S000142	S000439	S000039	S000198	S000125	S000453	S000378	S000053	S000124	S000199	S000424	S000395	S000086	S000067	S000408	S000443	S000409	S000176	S000502	S000179	S000180	S000413	S000174	S000407	S000461
85	OsSTA91	S000392	S000143	S000353	S000414	S000012	S000507	S000415	S000131	S000132	S000020	S000021	S000477	S000270	S000454	S000024	S000498	S000028	S000449	S000148	S000421	S000431	S000446	S000370	S000497	S000030	S000205	S000501	S000252	S000491	S000411	S000493	S000265	S000292	S000418	S000476	S000144	S000494	S000439	S000039	S000430	S000198	S000453	S000378	S000053	S000056	S000199	S000395	S000386
86	OsSTA92	S000392	S000414	S000299	S000130	S000394	S000281	S000415	S000020	S000477	S000478	S000270	S000454	S000024	S000498	S000226	S000492	S000352	S000028	S000449	S000431	S000497	S000030	S000205	S000501	S000511	S000491	S000460	S000493	S000265	S000292	S000144	S000494	S000142	S000438	S000419	S000039	S000430	S000198	S000378	S000199	S000395	S000086	S000465	S000250	S000153	S000408	S000177	S000409
87	OsSTA93	S000143	S000353	S000013	S000414	S000130	S000415	S000278	S000477	S000270	S000454	S000498	S000296	S000492	S000028	S000449	S000148	S000370	S000497	S000030	S000031	S000205	S000501	S000491	S000493	S000265	S000292	S000401	S000418	S000476	S000144	S000494	S000039	S000198	S000125	S000453	S000378	S000146	S000199	S000395	S000250	S000153	S000064	S000067	S000408	S000409	S000176	S000502	S000179
88	OsSTA96	S000122	S000414	S000507	S000130	S000394	S000415	S000132	S000232	S000477	S000479	S000270	S000454	S000024	S000498	S000226	S000492	S000436	S000028	S000449	S000431	S000370	S000497	S000030	S000205	S000501	S000252	S000491	S000460	S000493	S000265	S000292	S000402	S000418	S000476	S000144	S000494	S000142	S000438	S000427	S000405	S000039	S000430	S000198	S000453	S000378	S000146	S000334	S000053
89	OsSTA97	S000414	S000012	S000507	S000415	S000131	S000278	S000132	S000020	S000478	S000454	S000024	S000492	S000352	S000028	S000449	S000497	S000030	S000205	S000501	S000491	S000411	S000493	S000265	S000402	S000418	S000476	S000144	S000494	S000439	S000039	S000430	S000198	S000125	S000453	S000378	S000146	S000334	S000053	S000395	S000086	S000157	S000153	S000067	S000408	S000176	S000502	S000181	S000180
90	OsSTA98	S000392	S000001	S000122	S000414	S000507	S000415	S000020	S000477	S000480	S000270	S000454	S000498	S000436	S000028	S000368	S000449	S000148	S000421	S000431	S000446	S000497	S000149	S000030	S000205	S000501	S000252	S000460	S000493	S000265	S000292	S000402	S000418	S000476	S000144	S000494	S000142	S000452	S000037	S000439	S000039	S000430	S000198	S000453	S000378	S000199	S000395	S000086	S000386
91	OsSTA99	S000392	S000001	S000122	S000414	S000507	S000130	S000394	S000415	S000278	S000444	S000020	S000478	S000454	S000024	S000498	S000296	S000229	S000492	S000436	S000352	S000028	S000029	S000449	S000421	S000431	S000370	S000497	S000030	S000252	S000511	S000491	S000411	S000493	S000265	S000292	S000402	S000418	S000476	S000144	S000494	S000142	S000452	S000419	S000439	S000039	S000430	S000198	S000125
92	OsSTA100	S000392	S000122	S000353	S000415	S000020	S000477	S000478	S000479	S000270	S000454	S000024	S000026	S000498	S000296	S000492	S000028	S000449	S000148	S000431	S000370	S000497	S000030	S000205	S000252	S000491	S000493	S000265	S000292	S000402	S000418	S000144	S000494	S000142	S000419	S000420	S000439	S000039	S000277	S000198	S000125	S000378	S000053	S000124	S000199	S000424	S000395	S000086	S000386
93	OsSTA101	S000392	S000001	S000122	S000415	S000131	S000444	S000020	S000480	S000270	S000454	S000024	S000498	S000296	S000492	S000028	S000368	S000449	S000404	S000431	S000370	S000497	S000030	S000205	S000460	S000493	S000265	S000292	S000401	S000476	S000144	S000494	S000142	S000452	S000427	S000405	S000419	S000039	S000198	S000125	S000453	S000051	S000378	S000146	S000053	S000199	S000395	S000086	S000386
94	OsSTA102	S000122	S000414	S000012	S000507	S000415	S000131	S000132	S000232	S000374	S000477	S000478	S000270	S000454	S000024	S000399	S000498	S000222	S000296	S000492	S000352	S000028	S000042	S000449	S000431	S000370	S000497	S000030	S000031	S000205	S000252	S000511	S000491	S000493	S000265	S000292	S000402	S000418	S000396	S000366	S000476	S000144	S000142	S000385	S000039	S000430	S000198	S000453	S000378
95	OsSTA104	S000122	S000414	S000012	S000507	S000394	S000415	S000131	S000444	S000020	S000270	S000454	S000024	S000498	S000229	S000492	S000436	S000028	S000042	S000449	S000148	S000421	S000431	S000370	S000497	S000030	S000205	S000501	S000252	S000493	S000265	S000292	S000418	S000144	S000494	S000142	S000037	S000439	S000039	S000430	S000198	S000125	S000453	S000378	S000146	S000199	S000395	S000086	S000386
96	OsSTA105	S000392	S000122	S000143	S000414	S000507	S000130	S000415	S000278	S000132	S000020	S000021	S000478	S000479	S000454	S000498	S000296	S000492	S000352	S000028	S000042	S000449	S000148	S000421	S000431	S000370	S000497	S000205	S000501	S000252	S000491	S000411	S000493	S000265	S000292	S000418	S000367	S000476	S000144	S000494	S000142	S000037	S000439	S000039	S000198	S000453	S000378	S000146	S000124
97	OsSTA106	S000122	S000414	S000012	S000507	S000415	S000131	S000232	S000477	S000454	S000024	S000026	S000498	S000492	S000436	S000352	S000028	S000368	S000042	S000449	S000497	S000030	S000205	S000501	S000252	S000491	S000411	S000493	S000265	S000418	S000476	S000144	S000494	S000142	S000039	S000430	S000198	S000453	S000378	S000200	S000053	S000199	S000395	S000086	S000250	S000153	S000067	S000408	S000177
98	OsSTA107	S000353	S000414	S000012	S000507	S000133	S000415	S000232	S000020	S000477	S000479	S000454	S000024	S000498	S000492	S000352	S000028	S000042	S000449	S000148	S000421	S000431	S000370	S000497	S000030	S000205	S000501	S000252	S000511	S000411	S000493	S000265	S000292	S000418	S000476	S000144	S000494	S000439	S000039	S000430	S000198	S000453	S000378	S000146	S000124	S000199	S000424	S000395	S000086
99	OsSTA108	S000392	S000122	S000353	S000414	S000507	S000130	S000415	S000132	S000020	S000477	S000480	S000270	S000454	S000024	S000498	S000296	S000492	S000028	S000042	S000449	S000421	S000404	S000431	S000446	S000370	S000497	S000030	S000205	S000501	S000252	S000511	S000491	S000411	S000460	S000493	S000265	S000292	S000401	S000476	S000144	S000494	S000142	S000427	S000405	S000439	S000039	S000198	S000125
100	OsSTA109	S000392	S000122	S000406	S000013	S000414	S000012	S000507	S000133	S000394	S000415	S000131	S000278	S000020	S000477	S000478	S000022	S000270	S000454	S000024	S000399	S000498	S000226	S000296	S000229	S000028	S000042	S000449	S000421	S000431	S000497	S000149	S000030	S000031	S000033	S000205	S000501	S000252	S000411	S000460	S000493	S000265	S000292	S000418	S000476	S000144	S000494	S000119	S000037
101	OsSTA110	S000392	S000414	S000507	S000415	S000132	S000021	S000478	S000454	S000024	S000498	S000296	S000028	S000042	S000449	S000421	S000431	S000370	S000497	S000030	S000440	S000205	S000501	S000491	S000493	S000265	S000292	S000418	S000367	S000476	S000144	S000494	S000142	S000439	S000039	S000430	S000198	S000453	S000378	S000146	S000053	S000124	S000199	S000424	S000395	S000505	S000465	S000250	S000153
102	OsSTA111	S000392	S000001	S000122	S000414	S000507	S000415	S000278	S000478	S000479	S000454	S000024	S000498	S000296	S000492	S000028	S000449	S000421	S000497	S000030	S000205	S000501	S000491	S000411	S000493	S000265	S000292	S000402	S000418	S000367	S000476	S000144	S000494	S000142	S000037	S000039	S000198	S000453	S000378	S000053	S000199	S000395	S000432	S000465	S000153	S000408	S000177	S000409	S000176
103	OsSTA112	S000001	S000122	S000143	S000353	S000414	S000507	S000415	S000020	S000021	S000477	S000478	S000479	S000454	S000024	S000498	S000492	S000352	S000028	S000449	S000148	S000431	S000370	S000030	S000501	S000252	S000491	S000493	S000265	S000292	S000476	S000144	S000494	S000142	S000037	S000385	S000439	S000039	S000198	S000125	S000453	S000378	S000334	S000053	S000199	S000395	S000432	S000465	S000408
104	OsSTA113	S000392	S000406	S000013	S000414	S000012	S000507	S000130	S000394	S000415	S000232	S000444	S000374	S000375	S000477	S000478	S000479	S000270	S000454	S000024	S000399	S000498	S000226	S000229	S000028	S000042	S000449	S000148	S000421	S000431	S000370	S000497	S000149	S000030	S000205	S000501	S000252	S000491	S000411	S000460	S000493	S000265	S000292	S000402	S000418	S000144	S000494	S000142	S000119
105	OsSTA114	S000392	S000122	S000143	S000414	S000012	S000507	S000133	S000394	S000415	S000131	S000021	S000477	S000478	S000270	S000454	S000024	S000498	S000229	S000492	S000436	S000352	S000028	S000368	S000042	S000449	S000148	S000404	S000370	S000497	S000030	S000205	S000501	S000252	S000491	S000493	S000265	S000292	S000418	S000476	S000144	S000494	S000142	S000039	S000380	S000430	S000198	S000125	S000453
106	OsSTA115	S000392	S000001	S000353	S000414	S000415	S000132	S000444	S000020	S000477	S000478	S000479	S000454	S000024	S000498	S000296	S000492	S000436	S000028	S000449	S000421	S000431	S000370	S000030	S000031	S000033	S000252	S000491	S000493	S000265	S000292	S000144	S000494	S000439	S000039	S000198	S000125	S000453	S000378	S000200	S000124	S000199	S000395	S000432	S000465	S000064	S000067	S000408	S000443
107	OsSTA117	S000392	S000122	S000002	S000143	S000414	S000507	S000415	S000132	S000374	S000021	S000477	S000478	S000270	S000454	S000024	S000498	S000296	S000492	S000028	S000042	S000449	S000148	S000431	S000497	S000030	S000501	S000252	S000493	S000265	S000292	S000418	S000476	S000144	S000494	S000385	S000439	S000039	S000430	S000277	S000451	S000198	S000453	S000378	S000124	S000199	S000395	S000086	S000153
108	OsSTA118	S000392	S000013	S000414	S000012	S000507	S000130	S000415	S000278	S000132	S000020	S000478	S000479	S000270	S000454	S000024	S000399	S000498	S000226	S000296	S000352	S000028	S000042	S000449	S000421	S000404	S000431	S000370	S000497	S000030	S000033	S000205	S000501	S000252	S000493	S000265	S000292	S000402	S000418	S000476	S000144	S000494	S000142	S000439	S000039	S000198	S000125	S000453	S000378
109	OsSTA119	S000001	S000122	S000353	S000406	S000414	S000507	S000394	S000415	S000132	S000021	S000477	S000478	S000270	S000454	S000498	S000229	S000028	S000042	S000449	S000421	S000431	S000370	S000497	S000149	S000030	S000205	S000252	S000493	S000265	S000292	S000418	S000476	S000144	S000494	S000142	S000119	S000039	S000198	S000125	S000453	S000378	S000200	S000146	S000124	S000199	S000424	S000395	S000086
110	OsSTA120	S000392	S000122	S000414	S000507	S000133	S000415	S000021	S000478	S000454	S000024	S000498	S000226	S000296	S000492	S000352	S000028	S000042	S000449	S000148	S000421	S000431	S000497	S000149	S000030	S000205	S000501	S000491	S000493	S000265	S000292	S000418	S000476	S000144	S000494	S000037	S000039	S000351	S000277	S000198	S000125	S000453	S000378	S000053	S000124	S000199	S000424	S000395	S000505
111	OsSTA121	S000392	S000001	S000122	S000353	S000020	S000021	S000478	S000454	S000498	S000296	S000028	S000449	S000030	S000252	S000491	S000493	S000265	S000292	S000144	S000494	S000439	S000039	S000277	S000198	S000378	S000124	S000199	S000395	S000086	S000386	S000432	S000408	S000177	S000409	S000175	S000176	S000181	S000180	S000413	S000174	S000407	S000461	S000462	S000273	S000467	S000468	S000459	S000080
112	OsSTA122	S000122	S000414	S000012	S000507	S000415	S000232	S000020	S000478	S000270	S000454	S000024	S000352	S000028	S000042	S000449	S000148	S000421	S000431	S000497	S000149	S000030	S000033	S000205	S000501	S000460	S000493	S000265	S000292	S000418	S000396	S000366	S000417	S000476	S000144	S000494	S000037	S000439	S000039	S000430	S000198	S000453	S000378	S000146	S000053	S000199	S000395	S000086	S000465
113	OsSTA123	S000392	S000353	S000406	S000013	S000145	S000414	S000507	S000015	S000133	S000394	S000415	S000131	S000232	S000021	S000477	S000270	S000454	S000024	S000026	S000498	S000226	S000296	S000229	S000492	S000436	S000028	S000042	S000449	S000421	S000404	S000431	S000370	S000497	S000030	S000205	S000501	S000252	S000491	S000493	S000265	S000292	S000418	S000476	S000144	S000119	S000385	S000438	S000039
114	OsSTA124	S000392	S000122	S000353	S000507	S000130	S000415	S000131	S000375	S000020	S000021	S000477	S000270	S000454	S000498	S000296	S000028	S000449	S000421	S000431	S000370	S000149	S000030	S000440	S000205	S000501	S000252	S000491	S000493	S000265	S000292	S000476	S000144	S000142	S000439	S000039	S000198	S000125	S000453	S000378	S000124	S000199	S000424	S000395	S000086	S000063	S000067	S000408	S000443
115	OsSTA125	S000392	S000143	S000406	S000414	S000012	S000507	S000394	S000415	S000232	S000021	S000477	S000478	S000454	S000024	S000498	S000226	S000229	S000492	S000352	S000028	S000042	S000449	S000148	S000421	S000370	S000497	S000030	S000205	S000501	S000252	S000411	S000493	S000265	S000292	S000402	S000418	S000476	S000144	S000494	S000119	S000037	S000039	S000041	S000430	S000198	S000453	S000378	S000146
116	OsSTA126	S000001	S000122	S000353	S000414	S000507	S000415	S000194	S000020	S000477	S000478	S000479	S000454	S000024	S000498	S000296	S000492	S000436	S000352	S000028	S000042	S000449	S000148	S000421	S000431	S000497	S000030	S000205	S000501	S000491	S000493	S000265	S000292	S000418	S000144	S000494	S000142	S000452	S000037	S000439	S000039	S000430	S000198	S000125	S000453	S000378	S000053	S000124	S000199
117	OsSTA127	S000122	S000143	S000414	S000012	S000394	S000415	S000131	S000232	S000477	S000270	S000454	S000024	S000498	S000226	S000296	S000229	S000352	S000028	S000449	S000148	S000421	S000404	S000497	S000030	S000205	S000501	S000252	S000493	S000265	S000292	S000402	S000418	S000476	S000144	S000494	S000142	S000039	S000430	S000198	S000453	S000378	S000146	S000053	S000086	S000157	S000153	S000067	S000408
118	OsSTA128	S000392	S000122	S000353	S000414	S000507	S000415	S000131	S000477	S000454	S000498	S000296	S000492	S000436	S000352	S000028	S000042	S000449	S000421	S000370	S000497	S000030	S000205	S000252	S000491	S000493	S000265	S000292	S000418	S000476	S000144	S000494	S000142	S000385	S000039	S000277	S000198	S000125	S000453	S000378	S000056	S000199	S000395	S000086	S000432	S000465	S000153	S000408	S000443
119	OsSTA129	S000406	S000414	S000012	S000507	S000394	S000415	S000232	S000020	S000477	S000478	S000270	S000454	S000024	S000235	S000498	S000229	S000028	S000042	S000449	S000421	S000431	S000497	S000030	S000205	S000501	S000252	S000493	S000265	S000292	S000476	S000144	S000494	S000438	S000419	S000439	S000039	S000430	S000198	S000378	S000146	S000334	S000053	S000199	S000395	S000505	S000250	S000153	S000067
120	OsSTA130	S000392	S000122	S000134	S000140	S000406	S000414	S000012	S000507	S000133	S000394	S000415	S000132	S000232	S000477	S000478	S000022	S000270	S000454	S000024	S000498	S000226	S000296	S000229	S000028	S000042	S000449	S000421	S000497	S000030	S000205	S000501	S000460	S000493	S000265	S000292	S000402	S000418	S000417	S000144	S000494	S000142	S000039	S000430	S000277	S000198	S000453	S000378	S000373
121	OsSTA131	S000392	S000122	S000353	S000414	S000507	S000130	S000394	S000415	S000132	S000232	S000444	S000020	S000021	S000477	S000022	S000454	S000498	S000296	S000229	S000436	S000352	S000028	S000449	S000148	S000421	S000497	S000030	S000205	S000501	S000252	S000493	S000265	S000292	S000476	S000144	S000494	S000142	S000037	S000439	S000039	S000430	S000198	S000125	S000453	S000378	S000373	S000124	S000199
122	OsSTA132	S000122	S000353	S000414	S000507	S000415	S000278	S000374	S000477	S000478	S000479	S000022	S000454	S000024	S000498	S000296	S000492	S000028	S000449	S000148	S000431	S000446	S000370	S000497	S000030	S000033	S000205	S000501	S000252	S000491	S000493	S000265	S000292	S000401	S000402	S000418	S000476	S000144	S000494	S000142	S000037	S000039	S000430	S000198	S000453	S000378	S000146	S000053	S000199
123	OsSTA133	S000392	S000353	S000414	S000507	S000130	S000415	S000374	S000020	S000477	S000478	S000270	S000454	S000024	S000498	S000296	S000028	S000449	S000421	S000431	S000497	S000030	S000205	S000501	S000252	S000511	S000493	S000265	S000292	S000144	S000494	S000142	S000439	S000039	S000430	S000198	S000125	S000453	S000378	S000373	S000199	S000395	S000086	S000153	S000063	S000408	S000409	S000175	S000176
124	OsSTA134	S000392	S000122	S000143	S000414	S000507	S000415	S000232	S000477	S000478	S000270	S000454	S000024	S000026	S000498	S000296	S000492	S000436	S000352	S000028	S000449	S000148	S000421	S000431	S000497	S000030	S000031	S000205	S000501	S000252	S000411	S000493	S000265	S000292	S000418	S000476	S000144	S000494	S000142	S000420	S000039	S000430	S000277	S000360	S000198	S000125	S000453	S000378	S000200
125	OsSTA135	S000392	S000122	S000353	S000414	S000507	S000394	S000415	S000020	S000477	S000270	S000454	S000024	S000498	S000296	S000492	S000028	S000449	S000421	S000370	S000497	S000030	S000205	S000501	S000252	S000491	S000411	S000460	S000493	S000265	S000292	S000418	S000476	S000144	S000494	S000142	S000438	S000439	S000039	S000430	S000198	S000453	S000378	S000053	S000124	S000199	S000424	S000395	S000086
126	OsSTA137	S000122	S000414	S000507	S000394	S000415	S000132	S000020	S000477	S000454	S000024	S000399	S000498	S000226	S000296	S000229	S000436	S000028	S000449	S000431	S000030	S000205	S000501	S000511	S000491	S000493	S000265	S000292	S000144	S000494	S000142	S000037	S000439	S000039	S000198	S000453	S000378	S000334	S000053	S000124	S000199	S000395	S000465	S000153	S000067	S000408	S000409	S000176	S000502
127	OsSTA138	S000122	S000353	S000014	S000414	S000012	S000415	S000020	S000477	S000478	S000480	S000022	S000270	S000454	S000024	S000399	S000498	S000296	S000028	S000449	S000370	S000030	S000205	S000501	S000493	S000265	S000292	S000476	S000144	S000037	S000439	S000039	S000430	S000198	S000125	S000453	S000378	S000373	S000146	S000053	S000124	S000199	S000424	S000395	S000465	S000067	S000408	S000177	S000409
128	OsSTA139	S000392	S000122	S000143	S000414	S000507	S000415	S000131	S000278	S000374	S000478	S000480	S000270	S000454	S000024	S000498	S000226	S000296	S000492	S000352	S000028	S000449	S000148	S000421	S000404	S000431	S000446	S000370	S000497	S000030	S000033	S000205	S000501	S000493	S000265	S000292	S000402	S000418	S000476	S000144	S000494	S000039	S000430	S000198	S000453	S000051	S000378	S000146	S000053
129	OsSTA140	S000392	S000122	S000414	S000507	S000130	S000415	S000132	S000477	S000454	S000024	S000498	S000296	S000492	S000028	S000042	S000449	S000148	S000421	S000431	S000497	S000030	S000205	S000501	S000252	S000491	S000493	S000265	S000292	S000144	S000494	S000142	S000037	S000420	S000439	S000039	S000198	S000453	S000378	S000199	S000395	S000386	S000067	S000409	S000176	S000502	S000167	S000180	S000413
130	OsSTA141	S000392	S000122	S000353	S000415	S000374	S000020	S000477	S000478	S000270	S000454	S000024	S000498	S000296	S000028	S000449	S000148	S000431	S000370	S000030	S000034	S000252	S000491	S000493	S000265	S000292	S000144	S000494	S000142	S000037	S000419	S000420	S000439	S000039	S000277	S000198	S000125	S000453	S000051	S000378	S000199	S000395	S000386	S000302	S000067	S000408	S000182	S000177	S000409
131	OsSTA144	S000122	S000353	S000414	S000507	S000415	S000131	S000021	S000477	S000478	S000454	S000024	S000498	S000296	S000492	S000028	S000449	S000148	S000497	S000149	S000030	S000501	S000252	S000491	S000411	S000460	S000493	S000265	S000292	S000402	S000418	S000144	S000494	S000439	S000039	S000198	S000125	S000378	S000334	S000053	S000124	S000199	S000424	S000395	S000432	S000250	S000157	S000153	S000408
132	OsSTA146	S000392	S000122	S000415	S000477	S000478	S000480	S000270	S000454	S000024	S000498	S000296	S000352	S000028	S000449	S000421	S000431	S000370	S000497	S000030	S000205	S000501	S000252	S000491	S000493	S000265	S000292	S000402	S000418	S000144	S000494	S000037	S000385	S000039	S000430	S000198	S000453	S000378	S000146	S000199	S000395	S000386	S000465	S000153	S000067	S000408	S000409	S000176	S000502
133	OsSTA147	S000392	S000001	S000122	S000143	S000414	S000507	S000394	S000415	S000132	S000020	S000021	S000478	S000022	S000270	S000454	S000024	S000235	S000498	S000296	S000229	S000492	S000352	S000028	S000449	S000148	S000431	S000497	S000030	S000205	S000501	S000252	S000511	S000491	S000411	S000493	S000265	S000401	S000418	S000417	S000476	S000144	S000494	S000452	S000439	S000039	S000430	S000198	S000453
134	OsSTA148	S000392	S000001	S000122	S000353	S000406	S000013	S000145	S000414	S000507	S000015	S000130	S000394	S000415	S000374	S000020	S000477	S000479	S000270	S000454	S000024	S000498	S000229	S000352	S000028	S000042	S000449	S000148	S000421	S000431	S000149	S000030	S000501	S000252	S000301	S000491	S000493	S000265	S000292	S000476	S000144	S000494	S000142	S000119	S000452	S000037	S000438	S000439	S000039
135	OsSTA149	S000122	S000353	S000414	S000507	S000415	S000444	S000375	S000477	S000270	S000454	S000024	S000498	S000436	S000028	S000042	S000449	S000421	S000431	S000497	S000149	S000030	S000205	S000501	S000252	S000491	S000493	S000265	S000292	S000402	S000418	S000144	S000494	S000142	S000420	S000039	S000430	S000198	S000453	S000378	S000146	S000053	S000199	S000086	S000505	S000432	S000153	S000067	S000408
136	OsSTA150	S000392	S000122	S000414	S000507	S000394	S000415	S000020	S000021	S000477	S000478	S000454	S000024	S000498	S000028	S000042	S000449	S000148	S000421	S000431	S000370	S000497	S000030	S000205	S000252	S000411	S000493	S000265	S000292	S000144	S000494	S000142	S000438	S000419	S000439	S000039	S000198	S000453	S000051	S000378	S000124	S000199	S000424	S000395	S000086	S000386	S000250	S000153	S000067
137	OsSTA151	S000122	S000414	S000507	S000415	S000375	S000477	S000478	S000022	S000270	S000454	S000024	S000498	S000436	S000028	S000449	S000421	S000431	S000370	S000497	S000030	S000501	S000511	S000493	S000265	S000292	S000402	S000418	S000476	S000144	S000494	S000142	S000420	S000039	S000430	S000277	S000198	S000453	S000378	S000124	S000199	S000424	S000395	S000085	S000250	S000153	S000251	S000443	S000177
138	OsSTA152	S000392	S000122	S000414	S000012	S000507	S000415	S000232	S000478	S000479	S000454	S000024	S000498	S000226	S000492	S000028	S000449	S000421	S000431	S000497	S000030	S000205	S000501	S000493	S000265	S000292	S000401	S000418	S000476	S000144	S000494	S000142	S000039	S000430	S000198	S000125	S000453	S000378	S000146	S000124	S000199	S000395	S000086	S000250	S000153	S000067	S000408	S000177	S000409
139	OsSTA153	S000392	S000122	S000007	S000406	S000013	S000414	S000012	S000507	S000394	S000415	S000478	S000270	S000454	S000024	S000498	S000226	S000229	S000352	S000028	S000449	S000148	S000421	S000431	S000370	S000497	S000030	S000440	S000205	S000501	S000491	S000493	S000265	S000292	S000476	S000144	S000494	S000420	S000039	S000430	S000198	S000453	S000378	S000146	S000334	S000053	S000199	S000395	S000465
140	OsSTA154	S000122	S000414	S000012	S000507	S000130	S000394	S000415	S000374	S000375	S000477	S000454	S000024	S000026	S000498	S000296	S000492	S000352	S000028	S000042	S000449	S000148	S000431	S000497	S000030	S000205	S000501	S000511	S000411	S000493	S000265	S000292	S000401	S000402	S000418	S000476	S000144	S000438	S000439	S000039	S000430	S000198	S000125	S000453	S000378	S000200	S000361	S000053	S000124
141	OsSTA155	S000392	S000122	S000353	S000375	S000020	S000477	S000478	S000454	S000024	S000498	S000296	S000028	S000449	S000370	S000497	S000030	S000031	S000501	S000252	S000511	S000491	S000460	S000493	S000265	S000292	S000402	S000418	S000476	S000144	S000494	S000427	S000405	S000419	S000039	S000198	S000453	S000378	S000124	S000199	S000424	S000395	S000086	S000432	S000465	S000250	S000153	S000064	S000067
142	OsSTA156	S000122	S000415	S000375	S000477	S000478	S000480	S000270	S000454	S000024	S000498	S000296	S000028	S000449	S000148	S000404	S000497	S000030	S000205	S000252	S000491	S000493	S000265	S000292	S000401	S000402	S000418	S000144	S000494	S000142	S000037	S000039	S000198	S000125	S000453	S000378	S000146	S000199	S000395	S000432	S000250	S000153	S000069	S000236	S000408	S000443	S000177	S000409	S000175
143	OsSTA157	S000122	S000414	S000012	S000507	S000133	S000394	S000415	S000131	S000232	S000478	S000454	S000024	S000235	S000498	S000229	S000436	S000352	S000028	S000042	S000449	S000421	S000431	S000370	S000497	S000030	S000205	S000501	S000252	S000411	S000493	S000265	S000292	S000402	S000418	S000144	S000494	S000039	S000430	S000198	S000453	S000378	S000146	S000334	S000053	S000086	S000505	S000231	S000157
144	OsSTA158	S000392	S000122	S000414	S000507	S000415	S000278	S000132	S000477	S000478	S000480	S000270	S000454	S000498	S000296	S000352	S000028	S000449	S000421	S000030	S000440	S000501	S000511	S000491	S000493	S000265	S000292	S000144	S000494	S000039	S000198	S000125	S000453	S000378	S000199	S000395	S000465	S000153	S000067	S000408	S000177	S000409	S000176	S000502	S000167	S000180	S000407	S000461	S000462
145	OsSTA159	S000392	S000122	S000414	S000012	S000507	S000133	S000130	S000394	S000415	S000131	S000278	S000020	S000477	S000478	S000479	S000270	S000454	S000024	S000025	S000498	S000296	S000229	S000028	S000042	S000449	S000421	S000497	S000030	S000205	S000501	S000411	S000493	S000265	S000292	S000418	S000417	S000144	S000494	S000419	S000039	S000430	S000198	S000453	S000378	S000146	S000053	S000086	S000505
146	OsSTA160	S000392	S000406	S000414	S000507	S000394	S000415	S000131	S000232	S000444	S000021	S000478	S000270	S000454	S000024	S000498	S000229	S000492	S000028	S000042	S000449	S000431	S000370	S000497	S000030	S000205	S000501	S000493	S000265	S000292	S000418	S000476	S000144	S000494	S000439	S000039	S000430	S000198	S000378	S000146	S000334	S000053	S000124	S000199	S000424	S000395	S000086	S000250	S000153
147	OsSTA161	S000392	S000122	S000143	S000414	S000507	S000130	S000415	S000132	S000020	S000477	S000478	S000479	S000454	S000024	S000498	S000028	S000042	S000449	S000148	S000421	S000497	S000031	S000032	S000501	S000491	S000493	S000265	S000292	S000144	S000494	S000439	S000039	S000198	S000453	S000378	S000053	S000199	S000395	S000086	S000386	S000250	S000408	S000176	S000502	S000181	S000167	S000180	S000413
148	OsSTA162	S000001	S000353	S000414	S000507	S000415	S000020	S000021	S000477	S000478	S000270	S000454	S000024	S000498	S000028	S000449	S000421	S000431	S000497	S000030	S000205	S000501	S000252	S000491	S000411	S000493	S000265	S000292	S000402	S000418	S000367	S000476	S000144	S000494	S000439	S000039	S000430	S000198	S000453	S000051	S000378	S000124	S000199	S000395	S000086	S000153	S000067	S000408	S000177
149	OsSTA163	S000392	S000122	S000414	S000507	S000130	S000415	S000020	S000477	S000270	S000454	S000498	S000296	S000028	S000042	S000449	S000148	S000431	S000030	S000031	S000205	S000252	S000493	S000265	S000292	S000401	S000476	S000144	S000494	S000142	S000439	S000039	S000198	S000125	S000453	S000378	S000124	S000199	S000395	S000386	S000153	S000408	S000443	S000409	S000176	S000502	S000181	S000180	S000413
150	OsSTA164	S000001	S000122	S000143	S000353	S000406	S000414	S000012	S000507	S000130	S000394	S000415	S000131	S000132	S000375	S000020	S000477	S000454	S000024	S000498	S000229	S000028	S000042	S000449	S000148	S000421	S000404	S000431	S000370	S000497	S000030	S000252	S000493	S000265	S000292	S000476	S000144	S000494	S000142	S000119	S000452	S000385	S000419	S000039	S000198	S000125	S000453	S000378	S000054
151	OsSTA165	S000392	S000414	S000012	S000507	S000394	S000415	S000478	S000479	S000270	S000454	S000024	S000235	S000498	S000229	S000492	S000352	S000028	S000449	S000421	S000431	S000370	S000497	S000030	S000205	S000501	S000511	S000411	S000493	S000265	S000292	S000418	S000476	S000144	S000494	S000142	S000037	S000439	S000039	S000430	S000198	S000125	S000453	S000378	S000200	S000361	S000334	S000053	S000124
152	OsSTA166	S000414	S000507	S000394	S000415	S000132	S000232	S000477	S000478	S000270	S000454	S000498	S000296	S000229	S000492	S000028	S000449	S000421	S000497	S000030	S000205	S000501	S000252	S000491	S000460	S000493	S000265	S000292	S000418	S000476	S000144	S000494	S000142	S000039	S000430	S000198	S000453	S000378	S000146	S000199	S000395	S000086	S000153	S000408	S000409	S000176	S000502	S000179	S000413
153	OsSTA167	S000122	S000415	S000232	S000444	S000020	S000477	S000478	S000454	S000024	S000498	S000296	S000352	S000028	S000449	S000421	S000431	S000370	S000497	S000030	S000033	S000205	S000252	S000491	S000493	S000265	S000292	S000418	S000476	S000144	S000494	S000142	S000037	S000439	S000039	S000351	S000430	S000198	S000125	S000453	S000378	S000146	S000124	S000199	S000424	S000395	S000086	S000153	S000063
154	OsSTA168	S000392	S000122	S000353	S000130	S000415	S000132	S000020	S000478	S000454	S000498	S000296	S000028	S000449	S000421	S000431	S000370	S000149	S000030	S000033	S000252	S000493	S000265	S000144	S000494	S000142	S000419	S000439	S000039	S000198	S000125	S000453	S000378	S000124	S000199	S000395	S000086	S000067	S000408	S000177	S000409	S000176	S000502	S000181	S000180	S000413	S000174	S000407	S000461
155	OsSTA169	S000392	S000122	S000353	S000444	S000020	S000021	S000478	S000454	S000024	S000498	S000296	S000492	S000028	S000449	S000421	S000431	S000030	S000252	S000491	S000493	S000265	S000292	S000144	S000494	S000439	S000039	S000277	S000198	S000125	S000453	S000378	S000373	S000124	S000199	S000395	S000386	S000067	S000408	S000443	S000177	S000409	S000176	S000181	S000167	S000179	S000180	S000413	S000174
156	OsSTA170	S000392	S000414	S000012	S000507	S000415	S000232	S000444	S000478	S000270	S000454	S000024	S000498	S000492	S000028	S000449	S000431	S000370	S000497	S000149	S000030	S000205	S000501	S000252	S000511	S000491	S000411	S000493	S000265	S000292	S000401	S000402	S000418	S000476	S000144	S000494	S000039	S000430	S000198	S000125	S000378	S000146	S000124	S000199	S000424	S000086	S000153	S000408	S000443
157	OsSTA171	S000122	S000012	S000415	S000477	S000270	S000454	S000024	S000498	S000028	S000449	S000148	S000421	S000431	S000370	S000497	S000030	S000205	S000501	S000491	S000411	S000460	S000493	S000265	S000418	S000476	S000144	S000494	S000142	S000420	S000039	S000430	S000198	S000453	S000378	S000146	S000199	S000395	S000465	S000153	S000408	S000177	S000409	S000176	S000502	S000167	S000180	S000407	S000462
158	OsSTA172	S000392	S000122	S000232	S000478	S000454	S000024	S000498	S000352	S000028	S000449	S000497	S000149	S000030	S000205	S000501	S000252	S000460	S000493	S000265	S000402	S000418	S000476	S000144	S000494	S000039	S000430	S000198	S000453	S000378	S000373	S000199	S000395	S000086	S000250	S000153	S000067	S000177	S000409	S000176	S000502	S000179	S000180	S000407	S000461	S000462	S000467	S000468	S000137
159	OsSTA173	S000392	S000001	S000122	S000414	S000415	S000020	S000478	S000454	S000024	S000498	S000296	S000028	S000449	S000148	S000421	S000431	S000030	S000501	S000252	S000491	S000265	S000144	S000494	S000142	S000452	S000037	S000419	S000039	S000198	S000453	S000378	S000199	S000395	S000465	S000067	S000443	S000177	S000409	S000176	S000502	S000407	S000070	S000461	S000462	S000071	S000273	S000467	S000468
160	OsSTA174	S000122	S000414	S000507	S000415	S000477	S000478	S000479	S000454	S000024	S000498	S000296	S000492	S000352	S000028	S000449	S000421	S000431	S000370	S000497	S000149	S000030	S000205	S000501	S000491	S000493	S000265	S000292	S000402	S000418	S000476	S000144	S000494	S000142	S000037	S000039	S000430	S000198	S000453	S000378	S000124	S000199	S000424	S000395	S000086	S000432	S000250	S000153	S000408
161	OsSTA175	S000001	S000414	S000507	S000415	S000278	S000454	S000024	S000498	S000296	S000028	S000449	S000148	S000421	S000431	S000149	S000030	S000033	S000205	S000501	S000252	S000493	S000265	S000292	S000476	S000144	S000494	S000037	S000420	S000039	S000430	S000198	S000453	S000051	S000378	S000124	S000199	S000424	S000395	S000386	S000465	S000067	S000408	S000182	S000409	S000176	S000502	S000167	S000179
162	OsSTA176	S000392	S000122	S000353	S000414	S000012	S000394	S000415	S000278	S000132	S000232	S000020	S000477	S000478	S000479	S000454	S000024	S000498	S000226	S000296	S000028	S000449	S000148	S000431	S000030	S000205	S000501	S000493	S000265	S000292	S000476	S000144	S000494	S000037	S000438	S000439	S000039	S000430	S000198	S000125	S000453	S000378	S000199	S000395	S000086	S000250	S000153	S000067	S000408
163	OsSTA177	S000392	S000353	S000415	S000020	S000021	S000270	S000454	S000024	S000498	S000226	S000296	S000028	S000449	S000404	S000431	S000370	S000497	S000030	S000205	S000252	S000491	S000265	S000418	S000144	S000494	S000419	S000439	S000039	S000198	S000453	S000378	S000124	S000199	S000424	S000386	S000153	S000067	S000409	S000176	S000502	S000181	S000180	S000407	S000070	S000461	S000462	S000273	S000467
164	OsSTA181	S000392	S000122	S000414	S000394	S000415	S000020	S000477	S000022	S000270	S000454	S000024	S000025	S000235	S000498	S000296	S000229	S000028	S000449	S000148	S000421	S000431	S000030	S000205	S000501	S000252	S000493	S000265	S000292	S000144	S000494	S000142	S000037	S000439	S000039	S000027	S000198	S000453	S000051	S000378	S000334	S000053	S000199	S000395	S000086	S000465	S000250	S000153	S000067
165	OsSTA182	S000392	S000122	S000353	S000414	S000012	S000507	S000415	S000131	S000278	S000232	S000021	S000477	S000454	S000024	S000296	S000492	S000352	S000028	S000449	S000421	S000370	S000497	S000149	S000030	S000205	S000501	S000252	S000411	S000493	S000265	S000418	S000476	S000144	S000494	S000039	S000430	S000198	S000453	S000378	S000146	S000199	S000395	S000086	S000153	S000408	S000443	S000409	S000176
166	OsSTA183	S000353	S000414	S000012	S000507	S000130	S000415	S000194	S000020	S000021	S000270	S000454	S000024	S000498	S000296	S000492	S000028	S000042	S000449	S000148	S000431	S000370	S000497	S000030	S000205	S000501	S000252	S000491	S000493	S000265	S000292	S000401	S000418	S000476	S000144	S000494	S000037	S000439	S000039	S000430	S000198	S000125	S000453	S000378	S000124	S000199	S000395	S000086	S000505
167	OsSTA184	S000392	S000001	S000122	S000406	S000414	S000012	S000130	S000394	S000415	S000132	S000375	S000478	S000479	S000454	S000024	S000498	S000226	S000296	S000229	S000492	S000028	S000449	S000148	S000421	S000431	S000497	S000149	S000205	S000252	S000493	S000265	S000292	S000418	S000144	S000494	S000142	S000420	S000039	S000198	S000125	S000453	S000378	S000373	S000146	S000199	S000395	S000465	S000153
168	OsSTA185	S000392	S000001	S000122	S000353	S000414	S000507	S000130	S000415	S000020	S000021	S000477	S000478	S000454	S000024	S000498	S000296	S000028	S000042	S000449	S000148	S000431	S000370	S000497	S000030	S000205	S000511	S000460	S000493	S000265	S000292	S000144	S000494	S000142	S000452	S000439	S000039	S000198	S000453	S000051	S000378	S000053	S000199	S000395	S000086	S000432	S000465	S000067	S000408
169	OsSTA186	S000392	S000001	S000122	S000002	S000143	S000414	S000507	S000415	S000444	S000375	S000020	S000021	S000477	S000478	S000454	S000024	S000498	S000296	S000028	S000449	S000148	S000421	S000431	S000370	S000497	S000149	S000030	S000205	S000501	S000252	S000491	S000493	S000265	S000292	S000476	S000144	S000494	S000142	S000037	S000419	S000039	S000277	S000451	S000198	S000125	S000453	S000378	S000146
170	OsSTA188	S000392	S000353	S000414	S000012	S000507	S000415	S000131	S000339	S000020	S000021	S000477	S000270	S000454	S000024	S000498	S000296	S000028	S000042	S000449	S000421	S000431	S000370	S000497	S000030	S000205	S000501	S000493	S000265	S000292	S000367	S000476	S000144	S000494	S000142	S000439	S000039	S000277	S000451	S000198	S000125	S000453	S000378	S000053	S000199	S000395	S000086	S000505	S000465
171	OsSTA189	S000392	S000001	S000122	S000406	S000414	S000299	S000012	S000507	S000133	S000130	S000394	S000281	S000415	S000278	S000020	S000479	S000270	S000454	S000498	S000296	S000229	S000028	S000042	S000449	S000421	S000370	S000497	S000030	S000031	S000205	S000252	S000491	S000460	S000493	S000265	S000292	S000144	S000494	S000119	S000452	S000438	S000439	S000039	S000041	S000198	S000125	S000453	S000051
172	OsSTA191	S000392	S000001	S000122	S000353	S000414	S000415	S000375	S000020	S000477	S000270	S000454	S000498	S000296	S000028	S000449	S000421	S000431	S000497	S000030	S000205	S000501	S000252	S000493	S000265	S000292	S000418	S000476	S000144	S000494	S000142	S000419	S000439	S000039	S000277	S000198	S000125	S000453	S000051	S000378	S000124	S000199	S000424	S000395	S000153	S000064	S000067	S000408	S000409
173	OsSTA192	S000001	S000122	S000143	S000414	S000507	S000415	S000478	S000479	S000454	S000399	S000498	S000226	S000492	S000028	S000042	S000449	S000148	S000431	S000446	S000497	S000030	S000205	S000501	S000252	S000491	S000460	S000493	S000265	S000292	S000402	S000418	S000476	S000144	S000494	S000427	S000405	S000039	S000198	S000453	S000051	S000378	S000124	S000199	S000395	S000086	S000250	S000153	S000408
174	OsSTA193	S000392	S000122	S000353	S000414	S000394	S000415	S000132	S000020	S000477	S000478	S000480	S000022	S000454	S000024	S000234	S000498	S000226	S000296	S000229	S000352	S000028	S000449	S000421	S000431	S000497	S000030	S000205	S000501	S000511	S000491	S000411	S000493	S000265	S000292	S000402	S000418	S000144	S000494	S000142	S000037	S000439	S000039	S000430	S000198	S000453	S000378	S000200	S000373
175	OsSTA194	S000392	S000122	S000002	S000414	S000507	S000415	S000020	S000021	S000477	S000270	S000454	S000498	S000296	S000492	S000028	S000449	S000148	S000431	S000370	S000497	S000030	S000501	S000491	S000493	S000265	S000292	S000402	S000418	S000144	S000494	S000142	S000037	S000419	S000439	S000039	S000277	S000451	S000198	S000125	S000453	S000051	S000378	S000373	S000199	S000395	S000432	S000153	S000067
176	OsSTA195	S000392	S000122	S000406	S000218	S000414	S000012	S000507	S000133	S000394	S000415	S000278	S000375	S000477	S000478	S000270	S000454	S000024	S000026	S000498	S000296	S000229	S000492	S000436	S000352	S000028	S000042	S000449	S000148	S000431	S000497	S000030	S000205	S000501	S000252	S000313	S000460	S000493	S000265	S000292	S000401	S000402	S000418	S000476	S000144	S000494	S000119	S000039	S000041
177	OsSTA196	S000392	S000122	S000143	S000353	S000414	S000507	S000130	S000415	S000278	S000020	S000477	S000454	S000024	S000498	S000296	S000028	S000368	S000042	S000449	S000148	S000421	S000431	S000370	S000030	S000205	S000501	S000252	S000491	S000493	S000265	S000292	S000144	S000494	S000142	S000385	S000439	S000039	S000430	S000198	S000125	S000453	S000378	S000146	S000199	S000395	S000086	S000386	S000153
178	OsSTA197	S000392	S000122	S000143	S000353	S000414	S000012	S000507	S000130	S000415	S000477	S000478	S000479	S000454	S000024	S000498	S000492	S000436	S000028	S000449	S000148	S000421	S000431	S000030	S000205	S000501	S000252	S000511	S000493	S000265	S000292	S000401	S000476	S000144	S000494	S000142	S000039	S000430	S000277	S000198	S000125	S000453	S000378	S000200	S000146	S000053	S000124	S000199	S000424
179	OsSTA198	S000392	S000001	S000122	S000414	S000507	S000130	S000415	S000132	S000444	S000020	S000021	S000477	S000478	S000454	S000024	S000498	S000296	S000492	S000352	S000028	S000029	S000042	S000449	S000404	S000431	S000497	S000030	S000205	S000501	S000252	S000491	S000493	S000265	S000292	S000418	S000476	S000144	S000494	S000037	S000439	S000039	S000198	S000453	S000378	S000199	S000395	S000432	S000465
180	OsSTA199	S000392	S000353	S000414	S000299	S000507	S000394	S000281	S000415	S000478	S000270	S000454	S000399	S000498	S000296	S000028	S000449	S000148	S000421	S000431	S000370	S000497	S000030	S000033	S000205	S000501	S000511	S000491	S000493	S000265	S000292	S000402	S000418	S000476	S000144	S000494	S000142	S000037	S000438	S000039	S000430	S000198	S000453	S000378	S000373	S000146	S000124	S000199	S000424
181	OsSTA200	S000122	S000353	S000414	S000507	S000133	S000415	S000132	S000477	S000478	S000270	S000454	S000024	S000026	S000498	S000296	S000492	S000028	S000042	S000449	S000148	S000431	S000370	S000497	S000030	S000205	S000501	S000491	S000411	S000493	S000265	S000292	S000402	S000418	S000144	S000494	S000439	S000039	S000380	S000430	S000198	S000125	S000453	S000378	S000373	S000146	S000053	S000124	S000199
182	OsSTA201	S000143	S000406	S000013	S000218	S000414	S000012	S000507	S000133	S000394	S000415	S000232	S000374	S000478	S000454	S000024	S000235	S000498	S000229	S000492	S000436	S000352	S000028	S000042	S000449	S000148	S000421	S000370	S000497	S000030	S000205	S000501	S000252	S000491	S000460	S000493	S000265	S000292	S000418	S000476	S000144	S000142	S000119	S000039	S000041	S000430	S000198	S000453	S000378
183	OsSTA202	S000414	S000130	S000394	S000415	S000278	S000232	S000444	S000374	S000478	S000022	S000454	S000024	S000234	S000235	S000498	S000226	S000296	S000229	S000028	S000449	S000431	S000370	S000497	S000030	S000205	S000501	S000460	S000493	S000265	S000292	S000402	S000418	S000476	S000144	S000494	S000142	S000037	S000427	S000405	S000039	S000430	S000277	S000198	S000453	S000378	S000146	S000334	S000053
184	OsSTA203	S000392	S000122	S000002	S000414	S000507	S000415	S000477	S000479	S000270	S000454	S000498	S000296	S000492	S000028	S000449	S000431	S000497	S000030	S000034	S000501	S000252	S000491	S000460	S000493	S000265	S000292	S000402	S000418	S000144	S000494	S000142	S000420	S000039	S000277	S000451	S000198	S000453	S000378	S000124	S000199	S000395	S000086	S000465	S000250	S000157	S000153	S000067	S000408
185	OsSTA205	S000122	S000143	S000414	S000507	S000130	S000394	S000415	S000131	S000020	S000021	S000477	S000479	S000270	S000454	S000024	S000498	S000296	S000028	S000449	S000148	S000497	S000030	S000205	S000501	S000491	S000411	S000493	S000265	S000292	S000144	S000494	S000142	S000037	S000438	S000439	S000039	S000430	S000277	S000198	S000125	S000453	S000051	S000378	S000146	S000053	S000199	S000395	S000086
186	OsSTA206	S000392	S000122	S000353	S000140	S000406	S000414	S000012	S000507	S000133	S000394	S000415	S000374	S000477	S000478	S000454	S000024	S000235	S000498	S000296	S000229	S000492	S000352	S000028	S000042	S000449	S000030	S000033	S000205	S000501	S000252	S000491	S000460	S000493	S000265	S000292	S000476	S000144	S000494	S000438	S000039	S000430	S000277	S000198	S000125	S000453	S000378	S000200	S000334
187	OsSTA207	S000392	S000122	S000143	S000414	S000012	S000507	S000415	S000021	S000477	S000478	S000454	S000498	S000296	S000492	S000436	S000028	S000042	S000449	S000148	S000431	S000370	S000497	S000149	S000030	S000205	S000252	S000493	S000265	S000292	S000402	S000418	S000476	S000144	S000494	S000142	S000420	S000439	S000039	S000198	S000453	S000378	S000146	S000124	S000199	S000395	S000086	S000505	S000386
188	OsSTA208	S000392	S000414	S000012	S000507	S000415	S000478	S000479	S000022	S000454	S000024	S000026	S000498	S000296	S000492	S000352	S000028	S000449	S000421	S000497	S000030	S000205	S000501	S000252	S000511	S000411	S000460	S000493	S000265	S000292	S000402	S000418	S000144	S000142	S000427	S000405	S000039	S000430	S000198	S000378	S000146	S000124	S000199	S000424	S000395	S000086	S000157	S000153	S000408
189	OsSTA209	S000392	S000122	S000353	S000414	S000130	S000415	S000278	S000444	S000477	S000270	S000454	S000498	S000296	S000028	S000449	S000148	S000421	S000497	S000030	S000031	S000501	S000252	S000511	S000491	S000493	S000265	S000292	S000144	S000494	S000037	S000439	S000039	S000198	S000453	S000378	S000124	S000199	S000424	S000395	S000086	S000067	S000408	S000176	S000502	S000167	S000179	S000180	S000413
190	OsSTA210	S000392	S000001	S000122	S000414	S000012	S000415	S000131	S000132	S000020	S000478	S000454	S000024	S000398	S000498	S000296	S000352	S000028	S000449	S000148	S000431	S000370	S000497	S000030	S000205	S000501	S000252	S000491	S000411	S000493	S000265	S000292	S000401	S000402	S000418	S000144	S000494	S000439	S000039	S000430	S000198	S000125	S000453	S000378	S000146	S000053	S000199	S000395	S000086
191	OsSTA211	S000392	S000353	S000130	S000415	S000131	S000339	S000477	S000478	S000022	S000454	S000024	S000498	S000492	S000352	S000028	S000449	S000421	S000431	S000370	S000497	S000149	S000030	S000033	S000205	S000460	S000493	S000265	S000292	S000418	S000476	S000144	S000494	S000142	S000427	S000405	S000039	S000430	S000198	S000125	S000453	S000051	S000378	S000146	S000053	S000199	S000395	S000250	S000153
192	OsSTA212	S000392	S000122	S000414	S000507	S000415	S000020	S000478	S000022	S000454	S000024	S000498	S000352	S000028	S000449	S000148	S000370	S000497	S000149	S000030	S000031	S000205	S000501	S000252	S000411	S000460	S000493	S000265	S000292	S000418	S000476	S000144	S000142	S000419	S000039	S000430	S000198	S000125	S000453	S000378	S000373	S000334	S000053	S000124	S000199	S000424	S000086	S000386	S000465
193	OsSTA213	S000001	S000122	S000414	S000507	S000415	S000131	S000278	S000339	S000022	S000454	S000024	S000498	S000436	S000028	S000449	S000148	S000421	S000431	S000446	S000497	S000205	S000501	S000252	S000493	S000265	S000292	S000401	S000402	S000418	S000476	S000144	S000494	S000142	S000452	S000039	S000430	S000198	S000125	S000453	S000378	S000200	S000361	S000146	S000053	S000199	S000395	S000086	S000386
194	OsSTA214	S000392	S000122	S000143	S000414	S000012	S000507	S000133	S000394	S000415	S000232	S000477	S000478	S000454	S000024	S000498	S000229	S000492	S000436	S000352	S000028	S000042	S000449	S000148	S000421	S000431	S000370	S000497	S000030	S000031	S000205	S000501	S000491	S000411	S000493	S000265	S000292	S000402	S000418	S000476	S000144	S000494	S000142	S000039	S000430	S000198	S000125	S000453	S000378
195	OsSTA216	S000392	S000001	S000122	S000143	S000353	S000014	S000414	S000507	S000130	S000394	S000415	S000278	S000232	S000020	S000477	S000479	S000270	S000454	S000024	S000498	S000296	S000028	S000042	S000449	S000148	S000421	S000370	S000497	S000149	S000030	S000034	S000205	S000501	S000491	S000411	S000460	S000493	S000265	S000292	S000401	S000402	S000418	S000476	S000144	S000494	S000142	S000452	S000438
196	OsSTA217	S000392	S000353	S000414	S000415	S000232	S000375	S000020	S000021	S000477	S000478	S000270	S000454	S000024	S000498	S000296	S000492	S000436	S000028	S000449	S000431	S000370	S000497	S000030	S000440	S000205	S000501	S000252	S000491	S000493	S000330	S000265	S000292	S000401	S000402	S000418	S000476	S000144	S000494	S000419	S000439	S000039	S000430	S000198	S000453	S000378	S000146	S000124	S000199
197	OsSTA218	S000392	S000122	S000143	S000353	S000414	S000507	S000130	S000415	S000021	S000477	S000478	S000454	S000024	S000399	S000498	S000296	S000492	S000028	S000449	S000148	S000421	S000431	S000370	S000497	S000149	S000030	S000205	S000501	S000252	S000511	S000491	S000493	S000265	S000292	S000476	S000144	S000494	S000142	S000037	S000039	S000198	S000453	S000378	S000124	S000199	S000424	S000395	S000465
198	OsSTA219	S000392	S000122	S000414	S000507	S000415	S000131	S000278	S000132	S000021	S000478	S000454	S000024	S000498	S000226	S000492	S000028	S000449	S000421	S000431	S000497	S000030	S000031	S000205	S000501	S000252	S000493	S000265	S000292	S000476	S000144	S000494	S000142	S000039	S000430	S000198	S000125	S000453	S000378	S000124	S000199	S000424	S000395	S000250	S000408	S000177	S000409	S000175	S000176
199	OsSTA224	S000392	S000122	S000414	S000415	S000020	S000021	S000477	S000480	S000270	S000454	S000024	S000234	S000498	S000296	S000352	S000028	S000449	S000431	S000370	S000497	S000030	S000031	S000205	S000501	S000252	S000491	S000493	S000265	S000292	S000476	S000144	S000494	S000142	S000439	S000039	S000430	S000198	S000125	S000453	S000378	S000373	S000146	S000053	S000124	S000199	S000424	S000395	S000086
200	OsSTA225	S000392	S000001	S000122	S000143	S000353	S000415	S000132	S000477	S000478	S000479	S000454	S000399	S000498	S000296	S000028	S000449	S000148	S000431	S000370	S000030	S000252	S000491	S000493	S000265	S000292	S000144	S000494	S000142	S000385	S000039	S000198	S000125	S000453	S000378	S000124	S000199	S000395	S000086	S000465	S000250	S000067	S000408	S000176	S000180	S000407	S000070	S000461	S000462
201	OsSTA226	S000392	S000122	S000353	S000415	S000132	S000477	S000270	S000454	S000024	S000317	S000371	S000498	S000296	S000352	S000028	S000449	S000431	S000370	S000497	S000030	S000205	S000501	S000252	S000491	S000493	S000265	S000292	S000402	S000418	S000476	S000144	S000494	S000142	S000037	S000439	S000039	S000198	S000453	S000378	S000146	S000053	S000124	S000199	S000424	S000395	S000086	S000465	S000153
202	OsSTA227	S000353	S000414	S000415	S000020	S000021	S000477	S000479	S000270	S000454	S000024	S000498	S000296	S000028	S000449	S000431	S000370	S000030	S000032	S000252	S000491	S000493	S000265	S000292	S000476	S000144	S000494	S000142	S000037	S000385	S000419	S000439	S000039	S000198	S000453	S000378	S000053	S000199	S000395	S000086	S000465	S000153	S000067	S000408	S000177	S000409	S000176	S000502	S000181
203	OsSTA230	S000122	S000353	S000507	S000415	S000020	S000477	S000478	S000479	S000022	S000454	S000024	S000028	S000449	S000431	S000370	S000497	S000149	S000030	S000205	S000501	S000252	S000491	S000493	S000265	S000292	S000418	S000476	S000144	S000494	S000142	S000419	S000439	S000039	S000430	S000198	S000453	S000378	S000146	S000199	S000395	S000086	S000153	S000408	S000409	S000176	S000502	S000181	S000179
204	OsSTA231	S000392	S000122	S000143	S000414	S000507	S000130	S000415	S000131	S000132	S000020	S000021	S000477	S000478	S000270	S000454	S000024	S000026	S000498	S000352	S000028	S000042	S000449	S000148	S000431	S000497	S000030	S000033	S000205	S000493	S000265	S000292	S000418	S000476	S000144	S000142	S000037	S000439	S000039	S000277	S000198	S000125	S000453	S000378	S000124	S000199	S000395	S000153	S000067
205	OsSTA232	S000122	S000353	S000414	S000012	S000507	S000394	S000415	S000375	S000020	S000477	S000478	S000454	S000024	S000498	S000229	S000492	S000352	S000028	S000449	S000431	S000497	S000149	S000030	S000205	S000501	S000252	S000411	S000493	S000265	S000292	S000401	S000402	S000418	S000367	S000476	S000144	S000494	S000142	S000439	S000039	S000198	S000125	S000453	S000378	S000053	S000124	S000199	S000395
206	OsSTA233	S000392	S000414	S000507	S000415	S000131	S000278	S000194	S000232	S000021	S000478	S000479	S000270	S000454	S000024	S000026	S000498	S000492	S000028	S000449	S000148	S000431	S000370	S000497	S000030	S000205	S000501	S000511	S000491	S000460	S000493	S000265	S000292	S000476	S000144	S000494	S000142	S000427	S000039	S000430	S000198	S000453	S000378	S000146	S000053	S000199	S000395	S000465	S000250
207	OsSTA234	S000392	S000001	S000122	S000353	S000007	S000406	S000013	S000414	S000507	S000133	S000394	S000415	S000131	S000232	S000375	S000477	S000478	S000454	S000024	S000498	S000296	S000229	S000352	S000028	S000042	S000449	S000148	S000421	S000497	S000205	S000501	S000252	S000491	S000411	S000460	S000493	S000265	S000292	S000418	S000144	S000142	S000119	S000438	S000039	S000041	S000430	S000198	S000125
208	OsSTA235	S000392	S000122	S000143	S000414	S000012	S000507	S000394	S000415	S000131	S000278	S000374	S000376	S000021	S000478	S000454	S000024	S000498	S000226	S000296	S000229	S000436	S000028	S000449	S000148	S000421	S000431	S000497	S000030	S000205	S000501	S000252	S000491	S000493	S000265	S000418	S000476	S000144	S000494	S000438	S000039	S000430	S000198	S000453	S000378	S000146	S000334	S000053	S000124
209	OsSTA236	S000392	S000143	S000406	S000414	S000507	S000394	S000415	S000131	S000021	S000478	S000479	S000270	S000454	S000024	S000498	S000229	S000492	S000028	S000042	S000449	S000148	S000370	S000497	S000030	S000033	S000501	S000252	S000460	S000493	S000265	S000292	S000402	S000418	S000476	S000144	S000494	S000119	S000037	S000039	S000198	S000453	S000378	S000053	S000124	S000199	S000424	S000395	S000505
210	OsSTA237	S000001	S000122	S000507	S000130	S000415	S000020	S000478	S000270	S000454	S000024	S000498	S000296	S000492	S000028	S000449	S000148	S000421	S000431	S000370	S000497	S000030	S000205	S000501	S000252	S000491	S000493	S000265	S000292	S000418	S000476	S000144	S000494	S000142	S000439	S000039	S000430	S000198	S000453	S000378	S000146	S000199	S000395	S000086	S000153	S000067	S000408	S000177	S000409
211	OsSTA238	S000392	S000122	S000280	S000353	S000414	S000507	S000415	S000131	S000444	S000020	S000477	S000478	S000479	S000270	S000454	S000024	S000026	S000498	S000296	S000028	S000042	S000449	S000148	S000431	S000370	S000497	S000030	S000205	S000501	S000252	S000511	S000493	S000265	S000292	S000418	S000476	S000144	S000494	S000142	S000439	S000039	S000430	S000360	S000198	S000453	S000378	S000053	S000124
212	OsSTA239	S000122	S000414	S000507	S000415	S000278	S000477	S000478	S000479	S000270	S000454	S000024	S000399	S000498	S000436	S000028	S000449	S000370	S000030	S000033	S000501	S000252	S000491	S000493	S000265	S000292	S000476	S000144	S000494	S000142	S000439	S000039	S000198	S000125	S000453	S000378	S000124	S000199	S000395	S000067	S000408	S000409	S000176	S000502	S000179	S000180	S000407	S000462	S000273
213	OsSTA240	S000392	S000001	S000122	S000353	S000414	S000012	S000507	S000415	S000020	S000021	S000477	S000479	S000454	S000024	S000498	S000296	S000028	S000449	S000431	S000370	S000497	S000030	S000205	S000501	S000252	S000491	S000411	S000493	S000265	S000292	S000144	S000494	S000142	S000452	S000385	S000439	S000039	S000198	S000453	S000378	S000373	S000124	S000199	S000395	S000386	S000465	S000250	S000153
214	OsSTA241	S000001	S000122	S000143	S000414	S000507	S000415	S000132	S000374	S000477	S000454	S000399	S000498	S000226	S000028	S000042	S000449	S000148	S000421	S000431	S000370	S000497	S000030	S000440	S000205	S000501	S000252	S000491	S000493	S000265	S000292	S000418	S000476	S000144	S000494	S000142	S000037	S000039	S000430	S000198	S000453	S000378	S000146	S000124	S000199	S000424	S000395	S000505	S000432
215	OsSTA242	S000392	S000122	S000143	S000353	S000406	S000013	S000414	S000507	S000394	S000415	S000020	S000477	S000479	S000454	S000026	S000498	S000296	S000229	S000492	S000028	S000042	S000449	S000148	S000421	S000431	S000370	S000497	S000149	S000030	S000205	S000501	S000252	S000491	S000460	S000493	S000265	S000292	S000401	S000418	S000144	S000142	S000119	S000037	S000438	S000420	S000439	S000039	S000430
216	OsSTA244	S000392	S000122	S000002	S000353	S000414	S000507	S000415	S000478	S000270	S000454	S000024	S000498	S000028	S000449	S000148	S000431	S000497	S000030	S000031	S000205	S000501	S000252	S000491	S000493	S000265	S000292	S000401	S000418	S000476	S000144	S000494	S000142	S000037	S000039	S000430	S000277	S000451	S000198	S000125	S000453	S000378	S000373	S000334	S000053	S000199	S000395	S000465	S000250
217	OsSTA245	S000122	S000353	S000406	S000013	S000414	S000299	S000507	S000130	S000394	S000281	S000415	S000278	S000444	S000020	S000477	S000478	S000479	S000270	S000454	S000498	S000229	S000028	S000042	S000449	S000421	S000431	S000370	S000030	S000252	S000511	S000491	S000460	S000493	S000265	S000292	S000476	S000144	S000494	S000142	S000119	S000037	S000438	S000419	S000420	S000039	S000041	S000430	S000198
218	OsSTA246	S000392	S000143	S000406	S000013	S000414	S000507	S000133	S000394	S000415	S000278	S000016	S000232	S000478	S000479	S000454	S000024	S000498	S000229	S000492	S000436	S000352	S000028	S000042	S000449	S000148	S000431	S000149	S000030	S000205	S000501	S000511	S000493	S000265	S000292	S000476	S000144	S000494	S000119	S000039	S000041	S000430	S000198	S000125	S000453	S000378	S000146	S000199	S000395
219	OsSTA247	S000392	S000001	S000122	S000143	S000414	S000012	S000507	S000394	S000415	S000131	S000478	S000270	S000454	S000024	S000498	S000229	S000352	S000028	S000042	S000449	S000148	S000497	S000030	S000205	S000501	S000493	S000265	S000292	S000418	S000144	S000494	S000438	S000439	S000039	S000430	S000198	S000453	S000378	S000146	S000199	S000395	S000153	S000067	S000408	S000176	S000179	S000180	S000413
220	OsSTA248	S000392	S000001	S000122	S000002	S000414	S000507	S000415	S000020	S000477	S000479	S000454	S000024	S000317	S000371	S000498	S000296	S000028	S000449	S000148	S000431	S000370	S000030	S000501	S000252	S000460	S000493	S000265	S000292	S000144	S000494	S000142	S000419	S000039	S000277	S000451	S000198	S000453	S000378	S000053	S000124	S000199	S000424	S000395	S000086	S000067	S000408	S000409	S000175
221	OsSTA249	S000392	S000001	S000122	S000414	S000415	S000021	S000477	S000478	S000022	S000270	S000454	S000024	S000498	S000226	S000352	S000028	S000449	S000431	S000370	S000497	S000149	S000030	S000205	S000501	S000511	S000411	S000493	S000265	S000292	S000418	S000417	S000144	S000494	S000142	S000452	S000039	S000430	S000277	S000198	S000453	S000378	S000146	S000053	S000124	S000199	S000424	S000395	S000153
222	OsSTA250	S000392	S000444	S000020	S000477	S000478	S000479	S000454	S000498	S000028	S000449	S000148	S000431	S000370	S000497	S000030	S000033	S000252	S000491	S000493	S000265	S000292	S000402	S000418	S000144	S000494	S000142	S000439	S000039	S000198	S000453	S000378	S000124	S000199	S000395	S000086	S000432	S000465	S000250	S000153	S000067	S000408	S000177	S000409	S000176	S000181	S000180	S000407	S000462
223	OsSTA251	S000392	S000122	S000143	S000414	S000012	S000507	S000133	S000394	S000415	S000131	S000444	S000478	S000022	S000454	S000026	S000498	S000296	S000352	S000028	S000042	S000449	S000148	S000421	S000497	S000030	S000205	S000501	S000252	S000411	S000493	S000265	S000292	S000401	S000402	S000418	S000476	S000144	S000494	S000142	S000438	S000039	S000430	S000360	S000198	S000378	S000146	S000199	S000086
224	OsSTA252	S000392	S000122	S000414	S000012	S000507	S000133	S000394	S000415	S000232	S000374	S000020	S000454	S000024	S000498	S000226	S000296	S000028	S000042	S000449	S000421	S000497	S000030	S000205	S000501	S000252	S000460	S000493	S000331	S000265	S000292	S000401	S000402	S000418	S000476	S000144	S000494	S000438	S000439	S000039	S000430	S000198	S000453	S000378	S000146	S000199	S000395	S000505	S000386
225	OsSTA253	S000392	S000122	S000143	S000507	S000130	S000415	S000132	S000374	S000477	S000478	S000454	S000498	S000296	S000492	S000028	S000449	S000148	S000431	S000370	S000497	S000149	S000030	S000205	S000501	S000252	S000491	S000411	S000493	S000265	S000292	S000402	S000418	S000476	S000144	S000494	S000037	S000039	S000430	S000198	S000453	S000378	S000146	S000199	S000395	S000085	S000250	S000153	S000067
226	OsSTA254	S000122	S000353	S000140	S000406	S000414	S000012	S000507	S000394	S000415	S000020	S000477	S000478	S000479	S000022	S000454	S000024	S000235	S000498	S000296	S000229	S000352	S000028	S000449	S000421	S000431	S000446	S000370	S000497	S000030	S000205	S000501	S000252	S000491	S000411	S000493	S000265	S000292	S000402	S000418	S000476	S000144	S000494	S000439	S000039	S000430	S000277	S000198	S000453
227	OsSTA255	S000392	S000001	S000122	S000143	S000414	S000507	S000394	S000415	S000477	S000478	S000454	S000024	S000498	S000226	S000229	S000492	S000352	S000028	S000042	S000449	S000148	S000497	S000030	S000205	S000501	S000252	S000511	S000411	S000493	S000265	S000292	S000402	S000418	S000476	S000144	S000494	S000142	S000155	S000438	S000039	S000430	S000277	S000198	S000125	S000453	S000378	S000146	S000199
228	OsSTA256	S000392	S000001	S000122	S000415	S000020	S000270	S000454	S000498	S000226	S000296	S000492	S000352	S000028	S000449	S000431	S000370	S000497	S000030	S000205	S000501	S000491	S000493	S000265	S000292	S000367	S000476	S000144	S000494	S000452	S000419	S000039	S000430	S000198	S000453	S000378	S000146	S000199	S000395	S000153	S000064	S000067	S000408	S000409	S000176	S000502	S000167	S000179	S000180
229	OsSTA257	S000392	S000122	S000353	S000414	S000012	S000507	S000415	S000020	S000021	S000477	S000478	S000479	S000454	S000024	S000498	S000028	S000042	S000449	S000370	S000497	S000030	S000205	S000252	S000491	S000493	S000328	S000265	S000292	S000402	S000418	S000144	S000494	S000142	S000439	S000039	S000198	S000125	S000453	S000051	S000378	S000146	S000124	S000199	S000424	S000395	S000086	S000386	S000250
230	OsSTA258	S000392	S000001	S000122	S000353	S000415	S000477	S000478	S000479	S000480	S000270	S000454	S000024	S000498	S000226	S000296	S000492	S000028	S000449	S000421	S000431	S000497	S000030	S000205	S000252	S000493	S000265	S000292	S000401	S000402	S000418	S000476	S000144	S000494	S000142	S000452	S000039	S000277	S000198	S000125	S000378	S000146	S000124	S000199	S000424	S000395	S000086	S000432	S000465
231	OsSTA259	S000392	S000122	S000414	S000507	S000130	S000394	S000415	S000477	S000478	S000479	S000480	S000270	S000454	S000024	S000498	S000296	S000229	S000492	S000028	S000368	S000449	S000148	S000497	S000030	S000205	S000501	S000411	S000493	S000265	S000292	S000402	S000418	S000144	S000494	S000142	S000039	S000430	S000198	S000125	S000453	S000378	S000146	S000199	S000086	S000432	S000231	S000157	S000153
232	OsSTA260	S000392	S000122	S000143	S000414	S000507	S000415	S000131	S000021	S000454	S000498	S000296	S000028	S000449	S000148	S000421	S000431	S000497	S000149	S000030	S000205	S000252	S000493	S000265	S000292	S000401	S000144	S000494	S000142	S000037	S000039	S000277	S000198	S000453	S000378	S000056	S000199	S000395	S000086	S000250	S000153	S000408	S000443	S000409	S000176	S000167	S000179	S000180	S000413
233	OsSTA261	S000392	S000122	S000353	S000507	S000415	S000020	S000021	S000477	S000270	S000454	S000498	S000492	S000028	S000449	S000421	S000431	S000370	S000497	S000030	S000205	S000501	S000252	S000491	S000411	S000493	S000265	S000292	S000476	S000144	S000494	S000439	S000039	S000430	S000198	S000125	S000453	S000378	S000200	S000361	S000199	S000395	S000086	S000251	S000408	S000409	S000176	S000502	S000181
234	OsSTA262	S000122	S000353	S000414	S000415	S000132	S000021	S000477	S000478	S000454	S000498	S000296	S000028	S000449	S000497	S000030	S000493	S000265	S000292	S000402	S000418	S000144	S000494	S000142	S000037	S000039	S000198	S000125	S000453	S000378	S000124	S000199	S000424	S000395	S000086	S000386	S000465	S000250	S000153	S000064	S000408	S000177	S000409	S000175	S000176	S000502	S000179	S000180	S000407
235	OsSTA263	S000122	S000414	S000507	S000415	S000131	S000478	S000270	S000454	S000024	S000498	S000296	S000436	S000352	S000028	S000449	S000148	S000421	S000431	S000370	S000497	S000030	S000033	S000205	S000501	S000252	S000511	S000493	S000265	S000292	S000476	S000144	S000494	S000142	S000037	S000039	S000430	S000198	S000453	S000378	S000146	S000124	S000199	S000424	S000395	S000086	S000465	S000153	S000067
236	OsSTA264	S000392	S000122	S000140	S000406	S000014	S000414	S000012	S000507	S000133	S000394	S000415	S000016	S000232	S000478	S000454	S000024	S000026	S000235	S000498	S000226	S000296	S000229	S000492	S000352	S000028	S000042	S000449	S000148	S000497	S000030	S000205	S000501	S000252	S000491	S000313	S000411	S000460	S000493	S000265	S000292	S000418	S000476	S000144	S000494	S000119	S000039	S000041	S000430
237	OsSTA265	S000392	S000122	S000353	S000414	S000012	S000130	S000415	S000132	S000375	S000478	S000270	S000454	S000024	S000026	S000498	S000296	S000028	S000449	S000431	S000370	S000030	S000032	S000205	S000501	S000491	S000493	S000265	S000292	S000401	S000396	S000366	S000417	S000476	S000144	S000494	S000037	S000039	S000430	S000198	S000453	S000378	S000334	S000053	S000124	S000199	S000424	S000395	S000086
238	OsSTA267	S000392	S000414	S000012	S000507	S000394	S000415	S000444	S000020	S000478	S000479	S000270	S000454	S000024	S000325	S000498	S000226	S000296	S000229	S000436	S000352	S000028	S000449	S000421	S000431	S000370	S000497	S000030	S000031	S000205	S000501	S000252	S000491	S000460	S000493	S000265	S000292	S000402	S000418	S000476	S000144	S000494	S000142	S000439	S000039	S000430	S000198	S000125	S000453
239	OsSTA269	S000392	S000122	S000353	S000414	S000507	S000415	S000021	S000477	S000454	S000024	S000498	S000296	S000492	S000436	S000028	S000449	S000431	S000370	S000030	S000033	S000252	S000491	S000493	S000265	S000401	S000476	S000144	S000494	S000142	S000037	S000439	S000039	S000277	S000198	S000125	S000453	S000378	S000373	S000124	S000199	S000424	S000395	S000086	S000432	S000465	S000153	S000067	S000408
240	OsSTA270	S000392	S000001	S000122	S000414	S000507	S000415	S000020	S000477	S000478	S000454	S000024	S000296	S000492	S000352	S000028	S000449	S000421	S000431	S000370	S000497	S000149	S000030	S000252	S000491	S000493	S000265	S000292	S000476	S000144	S000494	S000452	S000037	S000439	S000039	S000198	S000453	S000378	S000199	S000395	S000250	S000067	S000408	S000177	S000409	S000175	S000176	S000502	S000181
241	OsSTA273	S000392	S000122	S000353	S000414	S000415	S000020	S000477	S000478	S000270	S000454	S000024	S000498	S000296	S000028	S000449	S000421	S000431	S000497	S000149	S000030	S000205	S000501	S000252	S000411	S000493	S000265	S000292	S000144	S000494	S000142	S000439	S000039	S000198	S000453	S000378	S000199	S000395	S000086	S000386	S000408	S000443	S000176	S000502	S000181	S000180	S000413	S000174	S000407
242	OsSTA274	S000392	S000414	S000012	S000507	S000394	S000415	S000132	S000444	S000020	S000478	S000454	S000024	S000026	S000235	S000498	S000296	S000229	S000352	S000028	S000449	S000421	S000431	S000446	S000030	S000205	S000501	S000252	S000493	S000265	S000292	S000476	S000144	S000494	S000142	S000419	S000439	S000039	S000198	S000453	S000378	S000146	S000334	S000053	S000199	S000395	S000153	S000408	S000443
243	OsSTA275	S000414	S000012	S000507	S000415	S000131	S000232	S000478	S000454	S000024	S000498	S000436	S000352	S000028	S000449	S000148	S000497	S000030	S000205	S000501	S000252	S000511	S000491	S000411	S000493	S000265	S000292	S000401	S000402	S000418	S000144	S000494	S000039	S000430	S000198	S000453	S000378	S000146	S000053	S000250	S000153	S000408	S000409	S000176	S000502	S000167	S000179	S000407	S000461
244	OsSTA276	S000392	S000122	S000353	S000414	S000415	S000444	S000374	S000020	S000478	S000270	S000454	S000399	S000498	S000296	S000352	S000028	S000449	S000148	S000421	S000497	S000030	S000205	S000252	S000493	S000265	S000292	S000402	S000418	S000144	S000494	S000419	S000439	S000039	S000198	S000125	S000453	S000378	S000199	S000395	S000086	S000432	S000153	S000067	S000408	S000443	S000177	S000409	S000176
245	OsSTA277	S000392	S000122	S000353	S000414	S000415	S000278	S000020	S000478	S000270	S000454	S000024	S000234	S000498	S000296	S000492	S000028	S000449	S000421	S000431	S000370	S000497	S000030	S000252	S000511	S000491	S000493	S000265	S000292	S000402	S000418	S000144	S000494	S000142	S000037	S000439	S000039	S000198	S000453	S000378	S000373	S000053	S000199	S000395	S000432	S000157	S000153	S000408	S000443
246	OsSTA278	S000392	S000122	S000353	S000414	S000507	S000130	S000394	S000415	S000132	S000020	S000477	S000478	S000270	S000454	S000498	S000226	S000296	S000352	S000028	S000042	S000449	S000431	S000370	S000030	S000205	S000501	S000252	S000491	S000460	S000493	S000265	S000292	S000144	S000494	S000142	S000438	S000420	S000439	S000039	S000198	S000453	S000378	S000146	S000199	S000395	S000086	S000250	S000153
247	OsSTA279	S000001	S000122	S000353	S000414	S000130	S000415	S000020	S000477	S000454	S000024	S000498	S000296	S000436	S000028	S000449	S000148	S000421	S000149	S000030	S000205	S000493	S000265	S000292	S000476	S000144	S000494	S000142	S000037	S000439	S000039	S000198	S000453	S000378	S000146	S000124	S000199	S000424	S000395	S000086	S000386	S000465	S000153	S000067	S000069	S000408	S000409	S000176	S000502
248	OsSTA280	S000392	S000122	S000414	S000507	S000394	S000415	S000132	S000477	S000479	S000022	S000454	S000024	S000399	S000235	S000498	S000296	S000229	S000492	S000028	S000449	S000431	S000030	S000440	S000205	S000501	S000252	S000511	S000491	S000460	S000493	S000265	S000292	S000476	S000144	S000494	S000142	S000037	S000039	S000430	S000198	S000453	S000378	S000334	S000053	S000199	S000395	S000086	S000250
249	OsSTA281	S000392	S000122	S000414	S000012	S000507	S000130	S000415	S000021	S000477	S000454	S000024	S000498	S000296	S000492	S000028	S000042	S000449	S000421	S000431	S000370	S000030	S000491	S000493	S000265	S000144	S000494	S000039	S000198	S000125	S000453	S000378	S000199	S000395	S000505	S000250	S000063	S000064	S000408	S000177	S000409	S000176	S000502	S000167	S000179	S000180	S000413	S000174	S000407
250	OsSTA282	S000392	S000122	S000414	S000299	S000507	S000355	S000394	S000281	S000415	S000132	S000232	S000478	S000479	S000454	S000024	S000235	S000498	S000229	S000352	S000028	S000042	S000449	S000148	S000421	S000370	S000497	S000030	S000205	S000501	S000252	S000460	S000493	S000265	S000292	S000402	S000418	S000476	S000144	S000494	S000142	S000438	S000039	S000430	S000198	S000125	S000453	S000378	S000334
251	OsSTA283	S000392	S000353	S000406	S000414	S000507	S000130	S000394	S000415	S000232	S000020	S000477	S000270	S000454	S000024	S000296	S000229	S000492	S000028	S000449	S000421	S000431	S000030	S000501	S000252	S000491	S000460	S000493	S000265	S000292	S000144	S000494	S000419	S000439	S000039	S000430	S000277	S000198	S000125	S000453	S000378	S000056	S000199	S000395	S000465	S000231	S000067	S000408	S000409
252	OsSTA285	S000392	S000001	S000122	S000143	S000353	S000414	S000507	S000415	S000020	S000477	S000270	S000454	S000024	S000226	S000028	S000449	S000148	S000421	S000404	S000030	S000205	S000501	S000252	S000491	S000493	S000265	S000292	S000476	S000144	S000494	S000142	S000452	S000037	S000439	S000039	S000430	S000277	S000198	S000453	S000378	S000146	S000053	S000056	S000124	S000199	S000424	S000395	S000086
253	OsSTA286	S000122	S000353	S000415	S000020	S000021	S000477	S000478	S000479	S000454	S000026	S000498	S000296	S000028	S000449	S000431	S000497	S000030	S000205	S000252	S000491	S000460	S000493	S000265	S000292	S000418	S000144	S000494	S000142	S000439	S000039	S000430	S000198	S000125	S000453	S000378	S000199	S000395	S000386	S000465	S000250	S000153	S000067	S000408	S000409	S000176	S000502	S000181	S000180
254	OsSTA287	S000392	S000122	S000353	S000414	S000415	S000232	S000020	S000021	S000477	S000478	S000479	S000270	S000454	S000024	S000498	S000492	S000028	S000449	S000421	S000431	S000030	S000032	S000252	S000460	S000493	S000265	S000292	S000396	S000366	S000417	S000476	S000144	S000494	S000142	S000037	S000439	S000039	S000430	S000198	S000125	S000453	S000378	S000053	S000199	S000395	S000086	S000465	S000067
255	OsSTA288	S000392	S000122	S000012	S000507	S000415	S000477	S000478	S000270	S000454	S000024	S000498	S000492	S000352	S000028	S000449	S000421	S000497	S000149	S000030	S000205	S000501	S000511	S000460	S000493	S000265	S000292	S000402	S000418	S000396	S000366	S000476	S000144	S000494	S000142	S000037	S000427	S000405	S000039	S000430	S000198	S000125	S000378	S000146	S000199	S000386	S000153	S000067	S000408
256	OsSTA289	S000392	S000122	S000280	S000353	S000414	S000507	S000415	S000132	S000020	S000477	S000478	S000270	S000454	S000024	S000498	S000296	S000436	S000028	S000449	S000421	S000431	S000370	S000149	S000030	S000252	S000493	S000265	S000292	S000476	S000144	S000494	S000142	S000419	S000039	S000198	S000453	S000051	S000378	S000199	S000395	S000250	S000067	S000408	S000177	S000409	S000176	S000502	S000179
257	OsSTA290	S000392	S000143	S000414	S000012	S000507	S000415	S000232	S000020	S000477	S000478	S000454	S000024	S000498	S000492	S000352	S000028	S000042	S000449	S000148	S000431	S000497	S000030	S000205	S000501	S000491	S000460	S000493	S000265	S000292	S000402	S000418	S000476	S000144	S000494	S000142	S000439	S000039	S000351	S000430	S000198	S000453	S000378	S000146	S000199	S000395	S000505	S000250	S000153
258	OsSTA291	S000392	S000122	S000143	S000414	S000012	S000507	S000130	S000394	S000415	S000132	S000021	S000477	S000270	S000454	S000498	S000296	S000229	S000492	S000028	S000042	S000449	S000148	S000421	S000497	S000030	S000205	S000252	S000491	S000493	S000265	S000292	S000402	S000418	S000144	S000494	S000142	S000039	S000198	S000378	S000373	S000199	S000395	S000505	S000465	S000153	S000063	S000067	S000408
[truncated: 76 more columns]

## Sheet: Table S7b
Table S7.The OsSTA gene promoters with phytohormones reponsive cis-elements .
NO.	Gene Name	Accession Number
1	OsSTA1	S000270	S000430	S000181	S000263	S000458
2	OsSTA2	S000420	S000458
3	OsSTA3	S000270	S000419	S000430	S000217
4	OsSTA4	S000430
5	OsSTA5	S000270	S000419	S000181
6	OsSTA6	S000430	S000220
7	OsSTA7	S000458
8	OsSTA8	S000430	S000181	S000458
9	OsSTA9
10	OsSTA10	S000270	S000419	S000430	S000458
11	OsSTA11	S000012	S000430	S000458
12	OsSTA12	S000270	S000419	S000181
13	OsSTA13	S000270	S000181	S000458
14	OsSTA14	S000270	S000419	S000420	S000181
15	OsSTA15	S000270	S000026
16	OsSTA16	S000270	S000430
17	OsSTA17	S000012	S000181
18	OsSTA18	S000181
19	OsSTA19	S000430	S000181	S000458
20	OsSTA20	S000458
21	OsSTA21	S000430	S000458
22	OsSTA22	S000270	S000458
23	OsSTA24	S000430
24	OsSTA25	S000406	S000012	S000026	S000430	S000181
25	OsSTA26	S000458
26	OsSTA27	S000419	S000430	S000458
27	OsSTA28	S000012	S000270	S000235	S000458
28	OsSTA29	S000430
29	OsSTA30	S000012	S000181
30	OsSTA31	S000270	S000026	S000419	S000430	S000360	S000181	S000458
31	OsSTA32	S000406	S000012	S000430	S000458
32	OsSTA33	S000181
33	OsSTA34	S000270	S000419
34	OsSTA35	S000270
35	OsSTA36	S000406	S000218	S000012	S000133	S000270	S000430	S000458
36	OsSTA37	S000281	S000420	S000181	S000458
37	OsSTA38	S000406	S000218	S000012	S000133	S000430
38	OsSTA39	S000270	S000430	S000458
39	OsSTA40	S000012	S000270	S000263	S000458
40	OsSTA41	S000270	S000420	S000430	S000263	S000458
41	OsSTA42	S000270	S000181
42	OsSTA43	S000270	S000420
43	OsSTA44	S000012	S000430	S000458
44	OsSTA45	S000419	S000181
45	OsSTA46	S000419	S000430	S000458
46	OsSTA47
47	OsSTA48	S000270	S000430	S000181
48	OsSTA49	S000012	S000270	S000420	S000181
49	OsSTA50	S000430	S000181	S000458
50	OsSTA51	S000012	S000270
51	OsSTA52	S000430
52	OsSTA53	S000270	S000235	S000430	S000181	S000458
53	OsSTA54	S000406	S000013	S000012	S000270	S000181
54	OsSTA55	S000181
55	OsSTA56	S000270	S000430	S000458
56	OsSTA58	S000430	S000263	S000458
57	OsSTA61	S000270	S000181	S000458
58	OsSTA63	S000012	S000133	S000430
59	OsSTA64	S000270	S000430	S000458
60	OsSTA65	S000406	S000012	S000026	S000420	S000430	S000360	S000458
61	OsSTA66	S000270	S000430
62	OsSTA67	S000270	S000235	S000458
63	OsSTA68	S000270	S000430	S000181	S000458
64	OsSTA69	S000270	S000181
65	OsSTA70	S000406	S000013	S000012	S000270	S000026	S000430	S000360	S000458
66	OsSTA71	S000430	S000458
67	OsSTA72	S000012	S000430
68	OsSTA73	S000420
69	OsSTA74	S000181	S000458
70	OsSTA75	S000406	S000012	S000270	S000430
71	OsSTA76	S000458
72	OsSTA78	S000012	S000430
73	OsSTA79	S000013	S000217
74	OsSTA80	S000013	S000012	S000430	S000458
75	OsSTA81	S000181	S000263	S000458
76	OsSTA82	S000181	S000458
77	OsSTA83	S000270
78	OsSTA84	S000430	S000458
79	OsSTA85	S000014	S000430	S000181	S000458
80	OsSTA86	S000270	S000235	S000181	S000263	S000458
81	OsSTA87	S000420	S000430	S000181
82	OsSTA88	S000406	S000218	S000012	S000133	S000270	S000420	S000458
83	OsSTA89	S000270	S000181	S000458
84	OsSTA90	S000458
85	OsSTA91	S000012	S000270	S000181
86	OsSTA92	S000281	S000270	S000419	S000430
87	OsSTA93	S000013	S000270
88	OsSTA96	S000270	S000430	S000458
89	OsSTA97	S000012	S000430	S000181
90	OsSTA98	S000270	S000430	S000181	S000458
91	OsSTA99	S000419	S000430	S000458
92	OsSTA100	S000270	S000026	S000419	S000420
93	OsSTA101	S000270	S000419
94	OsSTA102	S000012	S000270	S000430	S000458
95	OsSTA104	S000012	S000270	S000430	S000181	S000458
96	OsSTA105	S000181
97	OsSTA106	S000012	S000026	S000430	S000458
98	OsSTA107	S000012	S000133	S000430	S000181
99	OsSTA108	S000270	S000181
100	OsSTA109	S000406	S000013	S000012	S000133	S000419	S000430	S000458
101	OsSTA110	S000430	S000458
102	OsSTA111
103	OsSTA112
104	OsSTA113	S000406	S000013	S000012	S000270	S000430
105	OsSTA114	S000012	S000133	S000270	S000430	S000458
106	OsSTA115	S000181	S000458
107	OsSTA117	S000270	S000430	S000263
108	OsSTA118	S000013	S000012	S000270	S000181	S000458
109	OsSTA119	S000406	S000270
110	OsSTA120	S000133	S000458
111	OsSTA121	S000181
112	OsSTA122	S000012	S000270	S000430	S000181
113	OsSTA123	S000406	S000013	S000133	S000270	S000026	S000430	S000360	S000458
114	OsSTA124	S000270	S000181
115	OsSTA125	S000406	S000012	S000430	S000388	S000458
116	OsSTA126	S000430	S000181	S000458
117	OsSTA127	S000012	S000270	S000430
118	OsSTA128	S000458
119	OsSTA129	S000406	S000012	S000270	S000235	S000419	S000430	S000181
120	OsSTA130	S000406	S000012	S000133	S000270	S000430	S000458
121	OsSTA131	S000430	S000181	S000458
122	OsSTA132	S000430
123	OsSTA133	S000270	S000430	S000181
124	OsSTA134	S000270	S000026	S000420	S000430	S000360	S000263	S000458
125	OsSTA135	S000270	S000430	S000181	S000458
126	OsSTA137	S000181	S000458
127	OsSTA138	S000014	S000012	S000270	S000430	S000181
128	OsSTA139	S000270	S000430
129	OsSTA140	S000458
130	OsSTA141	S000270	S000420	S000181	S000217
131	OsSTA144
132	OsSTA146	S000270	S000430
133	OsSTA147	S000270	S000235	S000430	S000181	S000458
134	OsSTA148	S000406	S000013	S000270	S000181
135	OsSTA149	S000270	S000420	S000430	S000458
136	OsSTA150	S000419	S000181
137	OsSTA151	S000270	S000420	S000430	S000458
138	OsSTA152	S000012	S000430	S000458
139	OsSTA153	S000007	S000406	S000013	S000012	S000270	S000420	S000430	S000458
140	OsSTA154	S000012	S000026	S000430
141	OsSTA155	S000419
142	OsSTA156	S000270
143	OsSTA157	S000012	S000133	S000235	S000430	S000458
144	OsSTA158	S000270
145	OsSTA159	S000012	S000133	S000419	S000430
146	OsSTA160	S000406	S000270	S000430	S000458
147	OsSTA161	S000181	S000458
148	OsSTA162	S000270	S000430	S000181	S000458
149	OsSTA163	S000270	S000181
150	OsSTA164	S000406	S000012	S000419
151	OsSTA165	S000012	S000270	S000235	S000430	S000458
152	OsSTA166	S000270	S000430	S000458
153	OsSTA167	S000430	S000181
154	OsSTA168	S000419	S000181
155	OsSTA169	S000181
156	OsSTA170	S000012	S000270	S000430
157	OsSTA171	S000012	S000270	S000420	S000430
158	OsSTA172	S000430
159	OsSTA173	S000419
160	OsSTA174	S000430	S000458
161	OsSTA175	S000420	S000430
162	OsSTA176	S000012	S000430	S000181	S000458
163	OsSTA177	S000270	S000419	S000181
164	OsSTA181	S000270	S000235	S000181
165	OsSTA182	S000012	S000430
166	OsSTA183	S000012	S000270	S000430	S000181
167	OsSTA184	S000406	S000012	S000420
168	OsSTA185	S000181	S000458
169	OsSTA186	S000419
170	OsSTA188	S000012	S000270	S000181	S000458
171	OsSTA189	S000406	S000012	S000133	S000281	S000181
172	OsSTA191	S000270	S000419	S000181
173	OsSTA192
174	OsSTA193	S000430	S000181
175	OsSTA194	S000270	S000419	S000181	S000458
176	OsSTA195	S000406	S000218	S000012	S000133	S000270	S000026	S000430	S000458
177	OsSTA196	S000430	S000181
178	OsSTA197	S000012	S000430	S000458
179	OsSTA198	S000181
180	OsSTA199	S000281	S000270	S000430
181	OsSTA200	S000133	S000270	S000026	S000430	S000458
182	OsSTA201	S000406	S000013	S000218	S000012	S000133	S000430	S000263	S000458
183	OsSTA202	S000235	S000430
184	OsSTA203	S000270	S000420	S000458
185	OsSTA205	S000270	S000430	S000181
186	OsSTA206	S000406	S000012	S000133	S000430
187	OsSTA207	S000012	S000420	S000458
188	OsSTA208	S000012	S000026	S000430	S000458
189	OsSTA209	S000270
190	OsSTA210	S000012	S000430	S000181
191	OsSTA211	S000430
192	OsSTA212	S000419	S000430	S000458
193	OsSTA213	S000430	S000458
194	OsSTA214	S000012	S000133	S000430	S000217	S000458
195	OsSTA216	S000014	S000270	S000419	S000430	S000181
196	OsSTA217	S000270	S000419	S000430	S000458
197	OsSTA218	S000458
198	OsSTA219	S000430	S000458
199	OsSTA224	S000270	S000430	S000181
200	OsSTA225	S000263
201	OsSTA226	S000270	S000217
202	OsSTA227	S000270	S000419	S000181	S000458
203	OsSTA230	S000419	S000430	S000181
204	OsSTA231	S000270	S000026	S000181	S000263
205	OsSTA232	S000012	S000181	S000458
206	OsSTA233	S000270	S000026	S000430	S000458
207	OsSTA234	S000007	S000406	S000013	S000133	S000430
208	OsSTA235	S000012	S000430	S000458
209	OsSTA236	S000406	S000270	S000263
210	OsSTA237	S000270	S000430	S000181
211	OsSTA238	S000270	S000430	S000360	S000181
212	OsSTA239	S000270	S000458
213	OsSTA240	S000012	S000181
214	OsSTA241	S000430	S000263
215	OsSTA242	S000406	S000013	S000026	S000420	S000430	S000181
216	OsSTA244	S000270	S000430	S000458
217	OsSTA245	S000406	S000013	S000281	S000270	S000419	S000420	S000430	S000217
218	OsSTA246	S000406	S000013	S000133	S000016	S000430	S000458
219	OsSTA247	S000012	S000270	S000430
220	OsSTA248	S000419	S000458
221	OsSTA249	S000270	S000430
222	OsSTA250	S000181
223	OsSTA251	S000012	S000133	S000026	S000430	S000360
224	OsSTA252	S000012	S000133	S000430	S000181	S000458
225	OsSTA253	S000430	S000263
226	OsSTA254	S000406	S000012	S000235	S000430	S000181
227	OsSTA255	S000430	S000458
228	OsSTA256	S000270	S000419	S000430
229	OsSTA257	S000012	S000181	S000458
230	OsSTA258	S000270
231	OsSTA259	S000270	S000430	S000458
232	OsSTA260	S000458
233	OsSTA261	S000270	S000430	S000181
234	OsSTA262
235	OsSTA263	S000270	S000430	S000458
236	OsSTA264	S000406	S000014	S000012	S000133	S000016	S000026	S000235	S000430	S000360	S000458
237	OsSTA265	S000270	S000026	S000430
238	OsSTA267	S000012	S000270	S000430	S000181	S000458
239	OsSTA269	S000458
240	OsSTA270	S000181	S000458
241	OsSTA273	S000270	S000181
242	OsSTA274	S000012	S000026	S000235	S000419	S000181	S000458
243	OsSTA275	S000012	S000430
244	OsSTA276	S000270	S000419	S000181
245	OsSTA277	S000270	S000181
246	OsSTA278	S000270	S000420	S000181	S000458
247	OsSTA279	S000181	S000458
248	OsSTA280	S000235	S000430
249	OsSTA281	S000012	S000458
250	OsSTA282	S000281	S000235	S000430
251	OsSTA283	S000406	S000270	S000419	S000430	S000181	S000458
252	OsSTA285	S000270	S000430	S000181	S000263
253	OsSTA286	S000026	S000430	S000181
254	OsSTA287	S000270	S000430	S000181
255	OsSTA288	S000012	S000270	S000430
256	OsSTA289	S000270	S000419	S000458
257	OsSTA290	S000012	S000430	S000181	S000458
258	OsSTA291	S000012	S000270

## Sheet: Table S7c
Table S7.The annotation of cis-elements in OsSTA gene promoters for phytohormones responsive. Red: Auxin; Yellow: Gibberellin; Green: Jasmonate.
Accession Number	Description
S000012	"ABA responsive element (ABRE)" of wheat Em and rice (O.s.) rab21 genes; Proposed consensus sequence for the repeated motif (Em1a and Em1b) of wheat Em gene; S=C/G;
S000013	"ABRE (ABA responsive element)" in Arabidopsis (A.t.) dehydration-responsive gene rd22; R=A/G; Y=C/T;
S000281	"ABRE motif A" found in the promoter of the rice (O.s.) Osem gene; ACGT-containing ABRE; Required for ABA-responsiveness and VP1 activation; Binding site of TRAB1; Motif A and CE3 (S000282) are functionally equivalent; TRAB1, bZIP transcription factor, interacts with VP1 and mediates abscisic acid-induced transcritption;
S000016	"ACGT motif" related to root expression; Gene: synthetic; perfect palindromic sequence (PA) containing G-box-related sequence; transacting factor: TAF-1 ?; Binding of SGBF-1 (a Soybean G-box binding bZIP transcription factor) to ABRE is enhanced by SCOF-1 (a zinc finger protein ); Transcription of SCOF-1 is induced by low temperature and ABA;
S000220	"GRA"; "GC-rich rab activator"; Found in the promoter of ABA responsive rab28 gene from maize (Z.m.); Similar (seven of 12 bases) to the GRA element from the maize rab17 promoter (S000150; GRAZMRAB17); Found at -138 to -130;
S000263	"prox B (proximal portion of B-box) found in napA gene of Brassica napus (B.n.); CA-rich sequence; Found between -130 and -124; Required for seed specific expression and ABA responsiveness; See S000262, S000264; dist B ABRE mediated transactivation by ABI3 adn ABI3-dependent response to ABA; a tetramer of the composite RY/G complex mediated only ABA-independent transactivation by ABI3; B2 domain …
S000218	ABA-responsive element (ABRE A) found at -148 to -139 in maize rab28 (Busk & Pages, 1997); Maize rab28 is ABA-inducible in embryos and vegetative tissues;
S000406	ABA-responsive elements (ABREs) found in the promoter of ABA and/or stress-regulated genes; ABFs, a family of ABRE binding factors; ABF3 and ABF4 function in ABA signaling; Y=C/T;
S000133	ABRE; ABA and water-stress responses; Found in maize (Z.m.) rab28; maize rab28 is ABA-inducible in embryos and vegetative tissues; Found in the Arabidopsis (A.t.) alcohol dehydrogenase (Adh) gene promoter; "ABRE2"; Found in the maize (Z.m.) Cat1 gene promoter; Responsible for the induction by ABA; Binding site of CBF2; Arabidopsis CBF1 overexpression induces COR genes and enhances freezing tolera…
S000014	CE1(coupling element 1) of barley HVA22 gene; possible binding site for nuclear bZIP protein; ABA responsive complex consists of a G-box, namely ABRE3 (GCCACGTACA), and CE1;
S000007	Responsive to ABA and desiccation; "Motif I" of rice rab16A-D (initially called rab-21); Expressed in seeds late during embryogenesis; Induced by ABA and osmotic stress in vegetative tissues; Contains ACGT motif; transacting factor: TAF-1;
S000026	"AuxRE (Auxine responsive element )" of pea (P.s.) PS-IAA4/5 gene; Indoleacetic acid-inducible genes; domain A; TGA1a is preferentially expressed in root tip meristems; TGA1a may contribute to the expression of GST isoenzymes, especially in root tip meristems;
S000217	"Site IIb" of rice PCNA (proliferating cell nuclear antigen) gene; Found at -178 to -169; Binding site for two nuclear proteins, PCF1 and PCF2 (Kosugi and Ohashi, 1997); Suggested to be involved in meristematic tissue-specific expression; Resemble the conserved motif (T/GGTCCCAT) found in promoter regions of auxin-regulated genes; See S000026 (AUXREPSIAA4);
S000234	"TGA-box #1" in putative auxin-resonsive element (AUXRE) of soybean (G.m.) GH3 promoter; Strong binding site for proteins in plant nuclear extracts;
S000235	"TGA-box #2" in putative auxin-resonsive element (AUXRE) E1 of soybean (G.m.) GH3 promoter; Strong binding site for proteins in plant nuclear extracts; Hex-like element; E1 element=-249 to -203; E2 element=-241 to -224; Called G-box by Liu et al. (1997);
S000360	Sequence found in NDE element in Soybean (G.m.) SAUR (Small Auxin-Up RNA) 15A gene promoter; Involved in auxin responsiveness; See S000270, S000359;
S000270	ARF (auxin response factor) binding site found in the promoters of primary/early auxin response genes of Arabidopsis thaliana (A.t.); AuxRE; See S000337; Binding site of Arabidopsis ARF1 (Auxin response factor1); Sequence found in NDE element in Soybean (G.m.) SAUR (Small Auxin-Up RNA) 15A gene promoter; See S000359, S000360; Found in D1 or D4 element in Soybean (G.m.) GH3 promoter; This element …
S000419	"Gibberellin-responsive element (GARE)" found in the promoter region of a cystein proteinase (REP-1) gene in rice; See S000020;
S000420	"Gibberellin-responsive element (GARE)" found in the promoter region of a cystein proteinase (REP-1) gene in rice; See S000020;
S000181	Central element of gibberellin (GA) response complex (GARC) in high-pI alpha-amylase gene in barley (H.v.); Similar to c-myb and v-myb consensus binding site; GAmyb binds specifically to the TAACAAA box in vitro; GAmyb is the sole GA-regulated transcriptional factor required for transcriptional activation of the high-pI alpha-amylase; GARC consist of the pyrimidine, TAACAAA and TATCCAC boxes; GAR…
S000388	"JASE1"found in promoter of Arabidopsis thaliana 12-oxo-phytodienoic acid-10,11-reductase (OPR1) gene; Located between -179 and -170; Involved in up-regulation by both senescence and JA;
S000458	"T/G-box" found in tomato proteinase inhibitor II (pin2) and leucine aminopeptidase (LAP) genes; Involved in jasmonate (JA) induction of these genes; bHLH-Leu zipper JAMYC2 and JAMYC10 proteins specifically recognaize this motif (Boter et al., 2004);
S000430	Core of GCC-box found in many pathogen-responsive genes such as PDF1.2, Thi2.1, and PR4; Has been shown to function as ethylene-responsive element; See S000036, S000232, S000332; Appears to play important roles in regulating jasmonate-responsive gene expression; Tomato Pti4 (ERF) regulates defence-related gene expression via GCC box and non-GCC box cis elements (Myb1 (GTTAGTT) and G-box(CACGTG));
S000364	"G region" found in tobacco (N.t.) PRB-1b gene promoter; Located at -201 to -178; Binding site of nuclear protein; Required for ethylene induction; Contains an 11bp sequence, TAAGAGCCGCC, which is highly conserved in the promoter of ethylene-induced PR genes; Contains a G box motif; See S000365;
S000036	"GCC box" in "ERE (ethylene responsive element)"; Ethylene-responsive region of tobacco (N.t.) chitinase gene contains two copies of the GCC-box; ERF2 and ERF4 enhanced the GCC box-mediated transcription; ERF3 reduced the transcription of the reporter gene in tobacco protoplasts; Binding site of AtEBP; Pti4/5/6 proteins from tomato which belong to the ERF family activate the expression of "GCC bo…
S000365	"Y region" found in tobacco (N.t.) PRB-1b gene promoter; Located at -179 to -154; Binding site of nuclear protein; Required for ethylene induction; See S000364;
S000261	13 bp sequence of unknown function found in cucumber (C.s.) hydroxypyruvate reductase (hprA) gene promoter; Protein binding site; Required for cytokinin responsiveness; See S000260 (AS1LIKECSHPRA) found in the same region; Also involved in light responsiveness; see also S000260;
S000260	as-1-like motif found in cucumber (C.s.) hydroxypyruvate reductase (hprA) gene; Required for cytokinin responsiveness; Also see S000261 (CYTOSITECSHPRA);
